# Supplementary material for: Crystal structure of (n-but­yl)[2-(2,6-di­meth­oxy­phen­yl)-6-methyl­phen­yl](2-meth­oxy­phen­yl)phospho­nium chloride monohydrate
Source: Acta Crystallogr E Crystallogr Commun. 2016 Jan 13;72(Pt 2):174–7. doi: 10.1107/S2056989015024780 (PMC4770974; doi:10.1107/S2056989015024780)
Supplement: Supplementary file 1 [file e-72-00174-sup1.cif]

##############################################################################
#                                                                            #
# This CIF contains the data in a paper accepted for publication in          #
# Acta Crystallographica Section E. It conforms to the requirements of       #
# Notes for Authors for Acta Crystallographica Section E, and has been       #
# peer reviewed under the auspices of the IUCr Commission on Journals.       #
#                                                                            #
# Full details of the Crystallographic Information File format               #
# are given in the paper "The Crystallographic Information File (CIF):       #
# a New Standard Archive File for Crystallography" by S. R. Hall, F. H.      #
# Allen and I. D. Brown [Acta Cryst. (1991), A47, 655-685].                  #
#                                                                            #
# The current version of the core CIF dictionary is obtainable from          #
# ftp://ftp.iucr.org/pub/cif_core.dic.                                       #
#                                                                            #
# Software is freely available for graphical display of the structure(s)     #
# in this CIF. For information consult the CIF software page                 #
# http://www.iucr.org/resources/cif/software.                                #
#                                                                            #
# This file may be used for bona fide research purposes within the           #
# scientific community so long as proper attribution is given to the journal # 
# article from which it was obtained.                                        #
#                                                                            #
##############################################################################
data_I
_database_code_depnum_ccdc_archive 'CCDC 1444199'
_audit_creation_method     'SHELXL-2014/7'
_journal_date_recd_electronic     2015-12-22
_journal_date_accepted     2015-12-24
_journal_name_full     'Acta Crystallographica, Section E'
_journal_year     2017
_journal_volume     73
_journal_issue      2
_journal_page_first     174
_journal_page_last     177
_journal_paper_category     GO
_journal_paper_doi     10.1107/S2056989015024780
_journal_coeditor_code     HG5467
_publ_contact_author_name     'Richard F. Jordan'
_publ_contact_author_address
;
Department of Chemistry, the University of Chicago, 5735 South Ellis ave,
Chicago, Il 60637, USA
;
_publ_contact_author_email
;
rfjordan@uchicago.edu
;
_publ_contact_author_fax     ?
_publ_contact_author_phone
;
7738326429
;
_publ_section_title
;\
Crystal structure of
(<i>n</i>-butyl)[2-(2,6-dimethoxyphenyl)-6-methylphenyl](2-methoxyphenyl)\
phosphonium chloride monohydrate
;
loop_
    _publ_author_name
    _publ_author_footnote
    _publ_author_address
    'Feng, Ge' .
;
Department of Chemistry, the University of Chicago, 5735 South Ellis ave,
Chicago, IL 60637, USA
;
    'Filatov, Alexander S.' .
;
Department of Chemistry, the University of Chicago, 5735 South Ellis ave,
Chicago, IL 60637, USA
;
    'Jordan, Richard F.' .
;
Department of Chemistry, the University of Chicago, 5735 South Ellis ave,
Chicago, IL 60637, USA
;
_publ_section_synopsis
;
In a phosphonium chloride hydrated salt containing four different substituents
(H, alkyl, aryl, and biaryl) on the P atom, the Cl^-^ ions and water molecules
are linked by pairs of O~water~---H...Cl^-^ hydrogen bonds and further linked
to the phosphonium cation by P---H^+^...Cl^-^ and C~Ar/OMe~---H...O~water~
hydrogen bonds to form an infinite one-dimensional chain along the [010]
direction.
;
_chemical_name_systematic
;\
(<i>n</i>-Butyl)[2-(2,6-dimethoxyphenyl)-6-methylphenyl](2-\
methoxyphenyl)phosphonium chloride monohydrate
;
_chemical_name_common     ?
_chemical_formula_moiety     'C26 H32 O3 P +, Cl -, H2 O'
_chemical_formula_sum     'C26 H34 Cl O4 P'
_chemical_formula_iupac     'C26 H32 O3 P +, Cl -, H2 O'
_chemical_formula_weight     476.95
_chemical_melting_point     ?
_shelx_space_group_comment
;
The symmetry employed for this shelxl refinement is uniquely defined
by the following loop, which should always be used as a source of
symmetry information in preference to the above space-group names.
They are only intended as comments.
;
_space_group_crystal_system     triclinic
_space_group_name_H-M_alt     'P -1'
_space_group_name_Hall     '-P 1'
loop_
    _space_group_symop_operation_xyz
    'x, y, z'
    '-x, -y, -z'
_cell_length_a     9.6920(6)
_cell_length_b     10.2790(6)
_cell_length_c     12.4154(8)
_cell_angle_alpha     96.836(2)
_cell_angle_beta     98.481(2)
_cell_angle_gamma     94.188(2)
_cell_volume     1209.47(13)
_cell_formula_units_Z     2
_cell_measurement_reflns_used     9958
_cell_measurement_theta_min     2.44
_cell_measurement_theta_max     28.72
_cell_measurement_temperature     100(2)
_exptl_crystal_description     block
_exptl_crystal_colour     colorless
_exptl_crystal_size_max     0.220
_exptl_crystal_size_mid     0.150
_exptl_crystal_size_min     0.140
_exptl_crystal_density_diffrn     1.310
_exptl_crystal_density_meas     ?
_exptl_crystal_density_method     ?
_exptl_crystal_F_000     508
_exptl_absorpt_coefficient_mu     0.254
_exptl_absorpt_correction_type     numerical
_exptl_absorpt_process_details
;
(SADABS; Bruker, 2014)
;
_shelx_estimated_absorpt_T_min     0.946
_shelx_estimated_absorpt_T_max     0.965
_exptl_absorpt_correction_T_min     0.959
_exptl_absorpt_correction_T_max     0.987
_diffrn_ambient_temperature     100(2)
_diffrn_radiation_type     MoK\a
_diffrn_radiation_wavelength     0.71073
_diffrn_radiation_source     'INCOATEC I\mS micro-focus source'
_diffrn_radiation_monochromator     mirrors
_diffrn_measurement_device_type     'Bruker D8 Venture PHOTON 100 CMOS'
_diffrn_measurement_method     'omega and phi scans'
_diffrn_detector_area_resol_mean     10.4167
_diffrn_reflns_number     33225
_diffrn_reflns_av_R_equivalents     0.0277
_diffrn_reflns_theta_min     2.134
_diffrn_reflns_theta_max     28.760
_diffrn_reflns_theta_full     25.242
_diffrn_measured_fraction_theta_max     0.992
_diffrn_measured_fraction_theta_full     1.000
_diffrn_reflns_limit_h_min     -13
_diffrn_reflns_limit_h_max     13
_diffrn_reflns_limit_k_min     -13
_diffrn_reflns_limit_k_max     13
_diffrn_reflns_limit_l_min     -16
_diffrn_reflns_limit_l_max     16
_refine_special_details     ?
_reflns_number_total     6228
_reflns_number_gt     5241
_reflns_threshold_expression     'I > 2\s(I)'
_refine_ls_structure_factor_coef     Fsqd
_refine_ls_matrix_type     full
_refine_ls_R_factor_all     0.0510
_refine_ls_R_factor_gt     0.0379
_refine_ls_wR_factor_gt     0.0892
_refine_ls_wR_factor_ref     0.0963
_refine_ls_goodness_of_fit_ref     1.043
_refine_ls_restrained_S_all     1.043
_refine_ls_number_reflns     6228
_refine_ls_number_parameters     339
_refine_ls_number_restraints     2
_refine_ls_hydrogen_treatment     mixed
_refine_ls_weighting_scheme     calc
_refine_ls_weighting_details
              'w=1/[\s^2^(Fo^2^)+(0.0446P)^2^+0.6272P] where P=(Fo^2^+2Fc^2^)/3'
_atom_sites_solution_hydrogens     mixed
_atom_sites_solution_primary     dual
_atom_sites_solution_secondary     difmap
_refine_ls_shift/su_max     0.000
_refine_ls_shift/su_mean     0.000
_refine_diff_density_max     0.510
_refine_diff_density_min     -0.181
_refine_ls_extinction_method     none
_refine_ls_extinction_coef     .
loop_
    _atom_type_symbol
    _atom_type_description
    _atom_type_scat_dispersion_real
    _atom_type_scat_dispersion_imag
    _atom_type_scat_source
    'C' 'C' 0.0033 0.0016
                         'International Tables Vol C Tables 4.2.6.8 and 6.1.1.4'
    'H' 'H' 0.0000 0.0000
                         'International Tables Vol C Tables 4.2.6.8 and 6.1.1.4'
    'O' 'O' 0.0106 0.0060
                         'International Tables Vol C Tables 4.2.6.8 and 6.1.1.4'
    'P' 'P' 0.1023 0.0942
                         'International Tables Vol C Tables 4.2.6.8 and 6.1.1.4'
    'Cl' 'Cl' 0.1484 0.1585
                         'International Tables Vol C Tables 4.2.6.8 and 6.1.1.4'
_computing_data_collection
;
APEX2 (Bruker, 2014)
;
_computing_cell_refinement
;
SAINT (Bruker, 2012)
;
_computing_data_reduction
;
SAINT (Bruker, 2012)
;
_computing_structure_solution
;
SHELXT2014 (Sheldrick, 2015a)
;
_computing_structure_refinement
;
SHELXL2014 (Sheldrick, 2015b)
;
_computing_molecular_graphics
;
<i>OLEX2</i> (Dolomanov <i>et al.</i>,  2009) and Mercury (Macrae <i>et
al.</i>,  2008)
;
_computing_publication_material
;
publCIF (Westrip, 2010)
;
loop_
    _atom_site_type_symbol
    _atom_site_label
    _atom_site_fract_x
    _atom_site_fract_y
    _atom_site_fract_z
    _atom_site_U_iso_or_equiv
    _atom_site_adp_type
    _atom_site_calc_flag
    _atom_site_occupancy
    _atom_site_disorder_assembly
    _atom_site_disorder_group
    Cl Cl1 0.99543(4) 0.06475(3) 0.71011(3) 0.02320(9) Uani d 1 . .
    P P1 0.22865(3) 0.81030(3) 0.70834(3) 0.01537(9) Uani d 1 . .
    H H1P 0.1976(17) 0.9280(16) 0.6876(14) 0.021(4) Uiso d 1 . .
    O O1 0.28474(11) 0.98104(10) 0.90415(8) 0.0218(2) Uani d 1 . .
    O O2 0.41677(10) 0.67819(10) 0.96813(8) 0.0191(2) Uani d 1 . .
    O O3 0.39185(11) 0.49203(9) 0.60356(8) 0.0202(2) Uani d 1 . .
    C C1 0.14332(15) 0.69712(15) 0.59177(11) 0.0191(3) Uani d 1 . .
    H H1A 0.1528(17) 0.6081(17) 0.6062(14) 0.021(4) Uiso d 1 . .
    H H1B 0.0437(19) 0.7148(17) 0.5838(14) 0.025(4) Uiso d 1 . .
    C C2 0.20590(15) 0.71909(15) 0.48809(11) 0.0200(3) Uani d 1 . .
    H H2A 0.3053(18) 0.7053(16) 0.4998(14) 0.020(4) Uiso d 1 . .
    H H2B 0.1977(17) 0.8097(17) 0.4745(14) 0.021(4) Uiso d 1 . .
    C C3 0.13321(16) 0.62469(15) 0.38878(12) 0.0228(3) Uani d 1 . .
    H H3A 0.035(2) 0.6419(17) 0.3743(15) 0.028(5) Uiso d 1 . .
    H H3B 0.1359(19) 0.5340(19) 0.4054(15) 0.029(5) Uiso d 1 . .
    C C4 0.20372(19) 0.63906(17) 0.28846(13) 0.0266(3) Uani d 1 . .
    H H4A 0.300(2) 0.6220(18) 0.3021(15) 0.027(5) Uiso d 1 . .
    H H4B 0.157(2) 0.581(2) 0.2247(17) 0.038(5) Uiso d 1 . .
    H H4C 0.201(2) 0.725(2) 0.2709(16) 0.034(5) Uiso d 1 . .
    C C5 0.15371(14) 0.78501(14) 0.82781(11) 0.0165(3) Uani d 1 . .
    C C6 0.05961(14) 0.67784(15) 0.83277(12) 0.0201(3) Uani d 1 . .
    H H6 0.0367 0.6102 0.7721 0.024 Uiso calc 1 . .
    C C7 -0.00070(15) 0.67025(16) 0.92696(13) 0.0239(3) Uani d 1 . .
    H H7 -0.0642 0.5969 0.9314 0.029 Uiso calc 1 . .
    C C8 0.03227(15) 0.77041(16) 1.01452(12) 0.0245(3) Uani d 1 . .
    H H8 -0.0104 0.7652 1.0782 0.029 Uiso calc 1 . .
    C C9 0.12588(15) 0.87774(15) 1.01127(12) 0.0225(3) Uani d 1 . .
    H H9 0.1471 0.9456 1.0718 0.027 Uiso calc 1 . .
    C C10 0.18838(14) 0.88450(14) 0.91790(11) 0.0186(3) Uani d 1 . .
    C C11 0.32790(17) 1.08374(15) 0.99388(13) 0.0269(3) Uani d 1 . .
    H H11A 0.2459 1.1266 1.0125 0.040 Uiso calc 1 . .
    H H11B 0.3947 1.1486 0.9728 0.040 Uiso calc 1 . .
    H H11C 0.3727 1.0463 1.0577 0.040 Uiso calc 1 . .
    C C12 0.43520(17) 1.03920(15) 0.66031(14) 0.0288(3) Uani d 1 . .
    H H12A 0.5106 1.1035 0.6504 0.043 Uiso calc 1 . .
    H H12B 0.3830 1.0780 0.7160 0.043 Uiso calc 1 . .
    H H12C 0.3718 1.0145 0.5905 0.043 Uiso calc 1 . .
    C C13 0.49738(14) 0.91817(13) 0.69739(11) 0.0173(3) Uani d 1 . .
    C C14 0.41672(13) 0.81018(13) 0.72460(10) 0.0141(2) Uani d 1 . .
    C C15 0.48062(13) 0.70142(12) 0.76063(10) 0.0138(2) Uani d 1 . .
    C C16 0.62572(14) 0.70164(13) 0.76972(11) 0.0165(3) Uani d 1 . .
    H H16 0.6703 0.6293 0.7952 0.020 Uiso calc 1 . .
    C C17 0.70582(14) 0.80644(14) 0.74193(11) 0.0185(3) Uani d 1 . .
    H H17 0.8045 0.8052 0.7476 0.022 Uiso calc 1 . .
    C C18 0.64171(15) 0.91265(14) 0.70595(11) 0.0192(3) Uani d 1 . .
    H H18 0.6974 0.9836 0.6866 0.023 Uiso calc 1 . .
    C C19 0.39855(13) 0.58266(13) 0.78584(11) 0.0145(3) Uani d 1 . .
    C C20 0.35655(14) 0.47546(13) 0.70350(11) 0.0166(3) Uani d 1 . .
    C C21 0.28231(14) 0.36210(13) 0.72404(12) 0.0197(3) Uani d 1 . .
    H H21 0.2515 0.2913 0.6671 0.024 Uiso calc 1 . .
    C C22 0.25470(14) 0.35547(14) 0.82964(13) 0.0212(3) Uani d 1 . .
    H H22 0.2044 0.2786 0.8446 0.025 Uiso calc 1 . .
    C C23 0.29803(14) 0.45739(14) 0.91409(12) 0.0202(3) Uani d 1 . .
    H H23 0.2791 0.4499 0.9861 0.024 Uiso calc 1 . .
    C C24 0.36994(14) 0.57144(13) 0.89184(11) 0.0164(3) Uani d 1 . .
    C C25 0.38278(16) 0.67481(16) 1.07612(12) 0.0233(3) Uani d 1 . .
    H H25A 0.2811 0.6580 1.0716 0.035 Uiso calc 1 . .
    H H25B 0.4148 0.7595 1.1211 0.035 Uiso calc 1 . .
    H H25C 0.4291 0.6046 1.1097 0.035 Uiso calc 1 . .
    C C26 0.36073(17) 0.38149(15) 0.51867(12) 0.0267(3) Uani d 1 . .
    H H26A 0.4082 0.3066 0.5429 0.040 Uiso calc 1 . .
    H H26B 0.3934 0.4048 0.4518 0.040 Uiso calc 1 . .
    H H26C 0.2593 0.3577 0.5034 0.040 Uiso calc 1 . .
    O O4 0.12871(13) 0.13559(12) 0.50244(11) 0.0373(3) Uani d 1 . .
    H H4X 0.097(2) 0.072(2) 0.4420(16) 0.056 Uiso d 1 . .
    H H4Y 0.085(2) 0.108(2) 0.5594(16) 0.056 Uiso d 1 . .
loop_
    _atom_site_aniso_label
    _atom_site_aniso_U_11
    _atom_site_aniso_U_22
    _atom_site_aniso_U_33
    _atom_site_aniso_U_12
    _atom_site_aniso_U_13
    _atom_site_aniso_U_23
    Cl1 0.02306(18) 0.02389(18) 0.02263(18) 0.00422(13) 0.00472(13) 0.00038(13)
    P1 0.01430(16) 0.01926(17) 0.01294(17) 0.00220(13) 0.00277(12) 0.00249(13)
    O1 0.0250(5) 0.0225(5) 0.0166(5) -0.0003(4) 0.0035(4) -0.0008(4)
    O2 0.0213(5) 0.0242(5) 0.0124(5) 0.0012(4) 0.0050(4) 0.0025(4)
    O3 0.0268(5) 0.0180(5) 0.0148(5) -0.0052(4) 0.0061(4) -0.0008(4)
    C1 0.0161(6) 0.0259(7) 0.0145(6) 0.0002(5) 0.0012(5) 0.0024(5)
    C2 0.0201(7) 0.0246(7) 0.0150(7) 0.0006(6) 0.0029(5) 0.0020(5)
    C3 0.0250(8) 0.0263(8) 0.0167(7) 0.0005(6) 0.0029(6) 0.0021(6)
    C4 0.0359(9) 0.0280(8) 0.0164(7) 0.0028(7) 0.0079(6) 0.0002(6)
    C5 0.0138(6) 0.0232(7) 0.0138(6) 0.0049(5) 0.0038(5) 0.0038(5)
    C6 0.0148(6) 0.0265(7) 0.0192(7) 0.0026(5) 0.0027(5) 0.0034(6)
    C7 0.0148(6) 0.0341(8) 0.0250(8) 0.0013(6) 0.0059(5) 0.0094(6)
    C8 0.0177(7) 0.0401(9) 0.0192(7) 0.0092(6) 0.0076(5) 0.0086(6)
    C9 0.0211(7) 0.0301(8) 0.0172(7) 0.0100(6) 0.0041(5) 0.0013(6)
    C10 0.0169(6) 0.0223(7) 0.0172(7) 0.0058(5) 0.0015(5) 0.0042(5)
    C11 0.0322(8) 0.0238(7) 0.0219(7) 0.0016(6) 0.0004(6) -0.0036(6)
    C12 0.0285(8) 0.0207(7) 0.0391(9) 0.0007(6) 0.0052(7) 0.0133(7)
    C13 0.0210(7) 0.0156(6) 0.0151(6) -0.0004(5) 0.0032(5) 0.0018(5)
    C14 0.0137(6) 0.0167(6) 0.0118(6) -0.0001(5) 0.0030(5) 0.0006(5)
    C15 0.0155(6) 0.0155(6) 0.0098(6) -0.0016(5) 0.0031(5) 0.0001(5)
    C16 0.0161(6) 0.0180(6) 0.0155(6) 0.0026(5) 0.0032(5) 0.0013(5)
    C17 0.0151(6) 0.0222(7) 0.0176(7) -0.0010(5) 0.0048(5) -0.0009(5)
    C18 0.0204(7) 0.0184(6) 0.0182(7) -0.0058(5) 0.0058(5) 0.0012(5)
    C19 0.0123(6) 0.0161(6) 0.0159(6) 0.0013(5) 0.0024(5) 0.0047(5)
    C20 0.0146(6) 0.0181(6) 0.0173(6) 0.0011(5) 0.0026(5) 0.0041(5)
    C21 0.0168(6) 0.0163(6) 0.0257(7) -0.0007(5) 0.0021(5) 0.0045(5)
    C22 0.0154(6) 0.0210(7) 0.0296(8) -0.0004(5) 0.0056(5) 0.0113(6)
    C23 0.0166(6) 0.0268(7) 0.0208(7) 0.0035(5) 0.0071(5) 0.0114(6)
    C24 0.0134(6) 0.0200(6) 0.0171(6) 0.0041(5) 0.0035(5) 0.0050(5)
    C25 0.0236(7) 0.0348(8) 0.0147(7) 0.0091(6) 0.0079(5) 0.0059(6)
    C26 0.0329(8) 0.0233(7) 0.0209(7) -0.0081(6) 0.0074(6) -0.0062(6)
    O4 0.0384(7) 0.0375(7) 0.0322(7) -0.0162(5) 0.0104(5) -0.0042(5)
_geom_special_details
;
 All esds (except the esd in the dihedral angle between two l.s. planes)
 are estimated using the full covariance matrix.  The cell esds are taken
 into account individually in the estimation of esds in distances, angles
 and torsion angles; correlations between esds in cell parameters are only
 used when they are defined by crystal symmetry.  An approximate (isotropic)
 treatment of cell esds is used for estimating esds involving l.s. planes.
;
loop_
    _geom_bond_atom_site_label_1
    _geom_bond_atom_site_label_2
    _geom_bond_site_symmetry_2
    _geom_bond_distance
    _geom_bond_publ_flag
    P1 C5 . 1.7824(14) ?
    P1 C1 . 1.7994(14) ?
    P1 C14 . 1.8043(13) ?
    P1 H1P . 1.313(16) ?
    O1 C10 . 1.3557(17) ?
    O1 C11 . 1.4313(17) ?
    O2 C24 . 1.3639(17) ?
    O2 C25 . 1.4307(16) ?
    O3 C20 . 1.3611(16) ?
    O3 C26 . 1.4367(17) ?
    C1 C2 . 1.5347(19) ?
    C1 H1A . 0.962(17) ?
    C1 H1B . 0.988(18) ?
    C2 C3 . 1.522(2) ?
    C2 H2A . 0.976(17) ?
    C2 H2B . 0.973(17) ?
    C3 C4 . 1.523(2) ?
    C3 H3A . 0.975(19) ?
    C3 H3B . 0.980(19) ?
    C4 H4A . 0.952(19) ?
    C4 H4B . 0.96(2) ?
    C4 H4C . 0.94(2) ?
    C5 C6 . 1.391(2) ?
    C5 C10 . 1.4058(19) ?
    C6 C7 . 1.390(2) ?
    C6 H6 . 0.9500 ?
    C7 C8 . 1.388(2) ?
    C7 H7 . 0.9500 ?
    C8 C9 . 1.385(2) ?
    C8 H8 . 0.9500 ?
    C9 C10 . 1.3913(19) ?
    C9 H9 . 0.9500 ?
    C11 H11A . 0.9800 ?
    C11 H11B . 0.9800 ?
    C11 H11C . 0.9800 ?
    C12 C13 . 1.512(2) ?
    C12 H12A . 0.9800 ?
    C12 H12B . 0.9800 ?
    C12 H12C . 0.9800 ?
    C13 C18 . 1.3930(19) ?
    C13 C14 . 1.4135(18) ?
    C14 C15 . 1.4042(18) ?
    C15 C16 . 1.3940(18) ?
    C15 C19 . 1.4979(17) ?
    C16 C17 . 1.3884(19) ?
    C16 H16 . 0.9500 ?
    C17 C18 . 1.382(2) ?
    C17 H17 . 0.9500 ?
    C18 H18 . 0.9500 ?
    C19 C24 . 1.4005(18) ?
    C19 C20 . 1.4030(18) ?
    C20 C21 . 1.3939(19) ?
    C21 C22 . 1.385(2) ?
    C21 H21 . 0.9500 ?
    C22 C23 . 1.385(2) ?
    C22 H22 . 0.9500 ?
    C23 C24 . 1.3967(19) ?
    C23 H23 . 0.9500 ?
    C25 H25A . 0.9800 ?
    C25 H25B . 0.9800 ?
    C25 H25C . 0.9800 ?
    C26 H26A . 0.9800 ?
    C26 H26B . 0.9800 ?
    C26 H26C . 0.9800 ?
    O4 H4X . 0.933(16) ?
    O4 H4Y . 0.935(16) ?
loop_
    _geom_angle_atom_site_label_1
    _geom_angle_atom_site_label_2
    _geom_angle_atom_site_label_3
    _geom_angle_site_symmetry_1
    _geom_angle_site_symmetry_3
    _geom_angle
    _geom_angle_publ_flag
    C5 P1 C1 . . 110.72(7) ?
    C5 P1 C14 . . 115.02(6) ?
    C1 P1 C14 . . 111.73(6) ?
    C5 P1 H1P . . 104.9(7) ?
    C1 P1 H1P . . 106.2(7) ?
    C14 P1 H1P . . 107.5(7) ?
    C10 O1 C11 . . 117.40(11) ?
    C24 O2 C25 . . 117.30(11) ?
    C20 O3 C26 . . 117.23(11) ?
    C2 C1 P1 . . 111.17(10) ?
    C2 C1 H1A . . 109.2(10) ?
    P1 C1 H1A . . 110.0(10) ?
    C2 C1 H1B . . 111.4(10) ?
    P1 C1 H1B . . 105.0(10) ?
    H1A C1 H1B . . 110.1(14) ?
    C3 C2 C1 . . 111.50(12) ?
    C3 C2 H2A . . 108.6(10) ?
    C1 C2 H2A . . 109.4(10) ?
    C3 C2 H2B . . 110.2(10) ?
    C1 C2 H2B . . 109.0(10) ?
    H2A C2 H2B . . 108.0(14) ?
    C2 C3 C4 . . 111.23(12) ?
    C2 C3 H3A . . 108.7(11) ?
    C4 C3 H3A . . 110.7(11) ?
    C2 C3 H3B . . 109.5(11) ?
    C4 C3 H3B . . 109.1(11) ?
    H3A C3 H3B . . 107.5(15) ?
    C3 C4 H4A . . 111.1(11) ?
    C3 C4 H4B . . 111.9(12) ?
    H4A C4 H4B . . 108.7(16) ?
    C3 C4 H4C . . 110.1(12) ?
    H4A C4 H4C . . 107.5(16) ?
    H4B C4 H4C . . 107.3(16) ?
    C6 C5 C10 . . 120.16(12) ?
    C6 C5 P1 . . 123.45(11) ?
    C10 C5 P1 . . 116.29(10) ?
    C7 C6 C5 . . 119.61(13) ?
    C7 C6 H6 . . 120.2 ?
    C5 C6 H6 . . 120.2 ?
    C8 C7 C6 . . 119.68(14) ?
    C8 C7 H7 . . 120.2 ?
    C6 C7 H7 . . 120.2 ?
    C9 C8 C7 . . 121.58(13) ?
    C9 C8 H8 . . 119.2 ?
    C7 C8 H8 . . 119.2 ?
    C8 C9 C10 . . 118.89(14) ?
    C8 C9 H9 . . 120.6 ?
    C10 C9 H9 . . 120.6 ?
    O1 C10 C9 . . 125.57(13) ?
    O1 C10 C5 . . 114.38(12) ?
    C9 C10 C5 . . 120.05(13) ?
    O1 C11 H11A . . 109.5 ?
    O1 C11 H11B . . 109.5 ?
    H11A C11 H11B . . 109.5 ?
    O1 C11 H11C . . 109.5 ?
    H11A C11 H11C . . 109.5 ?
    H11B C11 H11C . . 109.5 ?
    C13 C12 H12A . . 109.5 ?
    C13 C12 H12B . . 109.5 ?
    H12A C12 H12B . . 109.5 ?
    C13 C12 H12C . . 109.5 ?
    H12A C12 H12C . . 109.5 ?
    H12B C12 H12C . . 109.5 ?
    C18 C13 C14 . . 118.04(12) ?
    C18 C13 C12 . . 118.55(12) ?
    C14 C13 C12 . . 123.41(12) ?
    C15 C14 C13 . . 120.89(12) ?
    C15 C14 P1 . . 119.76(10) ?
    C13 C14 P1 . . 119.31(10) ?
    C16 C15 C14 . . 118.88(12) ?
    C16 C15 C19 . . 118.49(12) ?
    C14 C15 C19 . . 122.59(11) ?
    C17 C16 C15 . . 120.72(13) ?
    C17 C16 H16 . . 119.6 ?
    C15 C16 H16 . . 119.6 ?
    C18 C17 C16 . . 119.89(13) ?
    C18 C17 H17 . . 120.1 ?
    C16 C17 H17 . . 120.1 ?
    C17 C18 C13 . . 121.55(12) ?
    C17 C18 H18 . . 119.2 ?
    C13 C18 H18 . . 119.2 ?
    C24 C19 C20 . . 118.43(12) ?
    C24 C19 C15 . . 121.77(12) ?
    C20 C19 C15 . . 119.66(11) ?
    O3 C20 C21 . . 123.42(12) ?
    O3 C20 C19 . . 115.07(11) ?
    C21 C20 C19 . . 121.51(13) ?
    C22 C21 C20 . . 118.23(13) ?
    C22 C21 H21 . . 120.9 ?
    C20 C21 H21 . . 120.9 ?
    C21 C22 C23 . . 122.09(13) ?
    C21 C22 H22 . . 119.0 ?
    C23 C22 H22 . . 119.0 ?
    C22 C23 C24 . . 119.05(13) ?
    C22 C23 H23 . . 120.5 ?
    C24 C23 H23 . . 120.5 ?
    O2 C24 C23 . . 124.22(12) ?
    O2 C24 C19 . . 115.16(12) ?
    C23 C24 C19 . . 120.62(13) ?
    O2 C25 H25A . . 109.5 ?
    O2 C25 H25B . . 109.5 ?
    H25A C25 H25B . . 109.5 ?
    O2 C25 H25C . . 109.5 ?
    H25A C25 H25C . . 109.5 ?
    H25B C25 H25C . . 109.5 ?
    O3 C26 H26A . . 109.5 ?
    O3 C26 H26B . . 109.5 ?
    H26A C26 H26B . . 109.5 ?
    O3 C26 H26C . . 109.5 ?
    H26A C26 H26C . . 109.5 ?
    H26B C26 H26C . . 109.5 ?
    H4X O4 H4Y . . 105(2) ?
loop_
    _geom_torsion_atom_site_label_1
    _geom_torsion_atom_site_label_2
    _geom_torsion_atom_site_label_3
    _geom_torsion_atom_site_label_4
    _geom_torsion_site_symmetry_1
    _geom_torsion_site_symmetry_2
    _geom_torsion_site_symmetry_3
    _geom_torsion_site_symmetry_4
    _geom_torsion
    _geom_torsion_publ_flag
    C5 P1 C1 C2 . . . . 179.34(10) ?
    C14 P1 C1 C2 . . . . -51.05(12) ?
    P1 C1 C2 C3 . . . . -179.38(10) ?
    C1 C2 C3 C4 . . . . -175.19(13) ?
    C1 P1 C5 C6 . . . . 10.21(14) ?
    C14 P1 C5 C6 . . . . -117.62(12) ?
    C1 P1 C5 C10 . . . . -166.26(10) ?
    C14 P1 C5 C10 . . . . 65.91(12) ?
    C10 C5 C6 C7 . . . . 0.5(2) ?
    P1 C5 C6 C7 . . . . -175.84(11) ?
    C5 C6 C7 C8 . . . . 0.8(2) ?
    C6 C7 C8 C9 . . . . -0.9(2) ?
    C7 C8 C9 C10 . . . . -0.2(2) ?
    C11 O1 C10 C9 . . . . 1.2(2) ?
    C11 O1 C10 C5 . . . . -178.31(12) ?
    C8 C9 C10 O1 . . . . -177.92(13) ?
    C8 C9 C10 C5 . . . . 1.5(2) ?
    C6 C5 C10 O1 . . . . 177.84(12) ?
    P1 C5 C10 O1 . . . . -5.57(16) ?
    C6 C5 C10 C9 . . . . -1.7(2) ?
    P1 C5 C10 C9 . . . . 174.93(10) ?
    C18 C13 C14 C15 . . . . 0.86(19) ?
    C12 C13 C14 C15 . . . . -178.75(13) ?
    C18 C13 C14 P1 . . . . -177.10(10) ?
    C12 C13 C14 P1 . . . . 3.30(18) ?
    C5 P1 C14 C15 . . . . 55.82(12) ?
    C1 P1 C14 C15 . . . . -71.50(12) ?
    C5 P1 C14 C13 . . . . -126.20(11) ?
    C1 P1 C14 C13 . . . . 106.48(11) ?
    C13 C14 C15 C16 . . . . 0.27(19) ?
    P1 C14 C15 C16 . . . . 178.22(10) ?
    C13 C14 C15 C19 . . . . -177.42(12) ?
    P1 C14 C15 C19 . . . . 0.53(17) ?
    C14 C15 C16 C17 . . . . -1.07(19) ?
    C19 C15 C16 C17 . . . . 176.72(12) ?
    C15 C16 C17 C18 . . . . 0.7(2) ?
    C16 C17 C18 C13 . . . . 0.5(2) ?
    C14 C13 C18 C17 . . . . -1.2(2) ?
    C12 C13 C18 C17 . . . . 178.38(13) ?
    C16 C15 C19 C24 . . . . 90.26(16) ?
    C14 C15 C19 C24 . . . . -92.04(16) ?
    C16 C15 C19 C20 . . . . -85.45(16) ?
    C14 C15 C19 C20 . . . . 92.25(16) ?
    C26 O3 C20 C21 . . . . -5.6(2) ?
    C26 O3 C20 C19 . . . . 175.38(12) ?
    C24 C19 C20 O3 . . . . -178.00(11) ?
    C15 C19 C20 O3 . . . . -2.15(18) ?
    C24 C19 C20 C21 . . . . 2.9(2) ?
    C15 C19 C20 C21 . . . . 178.79(12) ?
    O3 C20 C21 C22 . . . . 178.79(12) ?
    C19 C20 C21 C22 . . . . -2.2(2) ?
    C20 C21 C22 C23 . . . . 0.2(2) ?
    C21 C22 C23 C24 . . . . 1.0(2) ?
    C25 O2 C24 C23 . . . . -3.54(19) ?
    C25 O2 C24 C19 . . . . 176.32(11) ?
    C22 C23 C24 O2 . . . . 179.57(12) ?
    C22 C23 C24 C19 . . . . -0.3(2) ?
    C20 C19 C24 O2 . . . . 178.49(11) ?
    C15 C19 C24 O2 . . . . 2.72(18) ?
    C20 C19 C24 C23 . . . . -1.65(19) ?
    C15 C19 C24 C23 . . . . -177.41(12) ?
loop_
    _geom_hbond_atom_site_label_D
    _geom_hbond_atom_site_label_H
    _geom_hbond_atom_site_label_A
    _geom_hbond_site_symmetry_A
    _geom_hbond_distance_DH
    _geom_hbond_distance_HA
    _geom_hbond_distance_DA
    _geom_hbond_angle_DHA
    P1 H1P Cl1 1_465 1.313(16) 2.523(16) 3.5798(5) 135.5(10)
    C21 H21 O4 . 0.95 2.53 3.4594(19) 167.4
    C26 H26C O4 . 0.98 2.53 3.2250(19) 128.2
    O4 H4X Cl1 2_656 0.933(16) 2.243(16) 3.1717(13) 173(2)
    O4 H4Y Cl1 1_455 0.935(16) 2.254(16) 3.1841(13) 173(2)
_shelx_hkl_file
;
  -1   0   0    3.61    0.10
  -2   0   0    6.05    0.15
  -2   0   0    6.39    0.15
  -2   0   0    6.02    0.14
  -2   0   0    5.91    0.15
  -2   0   0    6.31    0.15
   2   0   0    6.23    0.15
   2   0   0    6.28    0.15
   2   0   0    6.14    0.15
   2   0   0    6.13    0.15
   2   0   0    6.02    0.15
  -3   0   0   24.18    0.52
  -3   0   0   23.31    0.52
  -3   0   0   23.38    0.52
  -3   0   0   24.12    0.52
   3   0   0   24.13    0.52
   3   0   0   24.07    0.53
   3   0   0   23.89    0.53
   3   0   0   23.71    0.53
   3   0   0   23.77    0.52
  -4   0   0    0.42    0.04
  -4   0   0    0.40    0.04
  -4   0   0    0.37    0.04
  -4   0   0    0.37    0.05
  -4   0   0    0.47    0.04
   4   0   0    0.39    0.04
   4   0   0    0.41    0.04
   4   0   0    0.40    0.05
   4   0   0    0.50    0.05
   4   0   0    0.48    0.04
  -5   0   0   29.19    0.67
  -5   0   0   30.15    0.67
  -5   0   0   29.19    0.66
  -5   0   0   30.50    0.67
  -5   0   0   29.92    0.67
   5   0   0   29.55    0.67
   5   0   0   30.57    0.67
   5   0   0   29.96    0.67
   5   0   0   29.84    0.66
   5   0   0   29.58    0.67
  -6   0   0    1.78    0.09
  -6   0   0    1.67    0.09
  -6   0   0    1.90    0.10
  -6   0   0    1.87    0.10
   6   0   0    1.90    0.09
   6   0   0    1.85    0.10
   6   0   0    1.89    0.09
   6   0   0    1.78    0.10
   6   0   0    1.79    0.10
  -7   0   0    3.08    0.14
  -7   0   0    3.48    0.19
  -7   0   0    2.97    0.13
  -7   0   0    3.30    0.14
  -7   0   0    3.30    0.14
   7   0   0    3.26    0.13
   7   0   0    3.17    0.14
   7   0   0    3.03    0.15
   7   0   0    2.97    0.14
  -8   0   0   12.67    0.35
  -8   0   0   12.60    0.36
  -8   0   0   12.55    0.35
  -8   0   0   12.66    0.39
  -8   0   0   12.90    0.38
   8   0   0   12.73    0.34
   8   0   0   12.35    0.35
   8   0   0   12.30    0.35
   8   0   0   11.75    0.35
  -9   0   0    0.14    0.06
  -9   0   0    0.14    0.06
  -9   0   0    0.05    0.07
   9   0   0    0.11    0.06
   9   0   0    0.15    0.06
   9   0   0    0.10    0.06
 -10   0   0    2.28    0.16
 -10   0   0    2.03    0.16
  10   0   0    2.22    0.17
  10   0   0    2.04    0.16
  10   0   0    2.16    0.15
 -11   0   0    0.13    0.07
 -11   0   0    0.14    0.08
  11   0   0    0.16    0.10
  11   0   0    0.25    0.09
 -12   0   0    0.02    0.10
 -12   0   0   -0.06    0.11
  12   0   0    0.02    0.11
  12   0   0    0.22    0.11
  12  -1   0    7.06    0.29
  12  -1   0    6.97    0.32
 -12   1   0    6.98    0.31
 -12   1   0    7.18    0.33
  11  -1   0    0.06    0.09
  11  -1   0    0.16    0.10
  11  -1   0    0.06    0.08
 -11   1   0   -0.06    0.09
 -11   1   0   -0.06    0.09
  10  -1   0    1.03    0.12
  10  -1   0    1.45    0.14
  10  -1   0    1.10    0.12
 -10   1   0    1.61    0.19
 -10   1   0    1.34    0.14
 -10   1   0    1.38    0.14
   9  -1   0    4.36    0.22
   9  -1   0    4.93    0.19
   9  -1   0    4.98    0.21
   9  -1   0    4.53    0.20
  -9   1   0    5.27    0.23
  -9   1   0    4.86    0.20
  -9   1   0    4.57    0.20
   8  -1   0   -0.04    0.05
   8  -1   0    0.02    0.04
   8  -1   0    0.00    0.04
   8  -1   0   -0.05    0.06
  -8   1   0   -0.02    0.05
  -8   1   0   -0.01    0.06
  -8   1   0   -0.08    0.04
  -8   1   0   -0.03    0.06
   7  -1   0    1.53    0.11
   7  -1   0    1.42    0.09
   7  -1   0    1.50    0.10
   7  -1   0    1.47    0.10
   7  -1   0    1.48    0.11
  -7   1   0    1.39    0.10
  -7   1   0    1.58    0.12
  -7   1   0    1.64    0.10
  -7   1   0    1.39    0.10
  -7   1   0    1.27    0.09
   6  -1   0    0.09    0.03
   6  -1   0    0.04    0.04
   6  -1   0    0.07    0.04
   6  -1   0    0.03    0.03
   6  -1   0    0.06    0.03
  -6   1   0    0.06    0.03
  -6   1   0    0.07    0.04
  -6   1   0    0.04    0.03
  -6   1   0    0.10    0.04
  -6   1   0    0.01    0.03
   5  -1   0    9.26    0.25
   5  -1   0    9.20    0.24
   5  -1   0    9.50    0.25
   5  -1   0    9.56    0.26
   5  -1   0    9.41    0.25
  -5   1   0    9.33    0.25
  -5   1   0    9.14    0.23
  -5   1   0    9.33    0.25
  -5   1   0    9.41    0.25
  -5   1   0    9.43    0.25
   4  -1   0  123.41    2.56
   4  -1   0  121.59    2.56
   4  -1   0  123.83    2.56
   4  -1   0  118.21    2.54
   4  -1   0  122.97    2.56
  -4   1   0  123.55    2.56
  -4   1   0  122.99    2.56
  -4   1   0  121.03    2.54
  -4   1   0  120.88    2.56
  -4   1   0  119.43    2.56
   3  -1   0   21.79    0.55
   3  -1   0   24.83    0.54
   3  -1   0   24.96    0.53
   3  -1   0   24.32    0.54
   3  -1   0   24.82    0.54
  -3   1   0   25.14    0.54
  -3   1   0   23.45    0.56
  -3   1   0   24.38    0.52
  -3   1   0   24.77    0.54
  -3   1   0   24.71    0.54
   2  -1   0   13.49    0.30
   2  -1   0   14.33    0.31
   2  -1   0   14.12    0.31
   2  -1   0   14.13    0.31
  -2   1   0   13.97    0.30
  -2   1   0   13.99    0.31
  -2   1   0   14.07    0.31
   1  -1   0    0.14    0.02
   1  -1   0    0.12    0.02
   1  -1   0    0.13    0.02
   1  -1   0    0.12    0.01
   1  -1   0    0.14    0.02
  -1   1   0    0.10    0.01
  -1   1   0    0.14    0.01
  -1   1   0    0.12    0.02
  -1   1   0    0.15    0.02
  -1  -1   0  115.91    2.46
  -1  -1   0  114.85    2.49
  -1  -1   0  116.68    2.46
  -1  -1   0  120.11    2.46
  -1  -1   0  118.30    2.48
   1   1   0  116.94    2.46
   1   1   0  115.76    2.47
   1   1   0  118.59    2.46
   1   1   0  115.35    2.47
   1   1   0  118.12    2.46
  -2  -1   0   66.56    1.42
  -2  -1   0   71.20    1.43
  -2  -1   0   66.78    1.41
  -2  -1   0   67.41    1.41
  -2  -1   0   68.50    1.44
   2   1   0   65.07    1.42
   2   1   0   67.64    1.41
   2   1   0   66.69    1.42
   2   1   0   68.50    1.42
  -3  -1   0    1.15    0.05
  -3  -1   0    1.08    0.05
  -3  -1   0    1.02    0.05
  -3  -1   0    0.94    0.06
   3   1   0    1.03    0.05
   3   1   0    1.12    0.05
   3   1   0    1.02    0.05
   3   1   0    1.08    0.05
  -4  -1   0    1.33    0.07
  -4  -1   0    1.26    0.06
  -4  -1   0    1.42    0.07
  -4  -1   0    1.31    0.07
  -4  -1   0    1.29    0.06
   4   1   0    1.37    0.07
   4   1   0    1.32    0.06
   4   1   0    1.34    0.06
   4   1   0    1.43    0.07
   4   1   0    1.30    0.07
  -5  -1   0    1.49    0.08
  -5  -1   0    1.57    0.08
  -5  -1   0    1.48    0.08
  -5  -1   0    1.44    0.07
  -5  -1   0    1.40    0.08
   5   1   0    1.48    0.08
   5   1   0    1.45    0.08
   5   1   0    1.46    0.08
   5   1   0    1.56    0.08
   5   1   0    1.39    0.07
  -6  -1   0   22.74    0.54
  -6  -1   0   23.36    0.54
  -6  -1   0   23.43    0.55
  -6  -1   0   22.55    0.54
  -6  -1   0   23.34    0.54
   6   1   0   23.14    0.54
   6   1   0   23.08    0.54
   6   1   0   22.79    0.55
   6   1   0   23.39    0.54
   6   1   0   22.60    0.54
  -7  -1   0    3.89    0.15
  -7  -1   0    3.60    0.15
  -7  -1   0    3.84    0.15
  -7  -1   0    3.54    0.15
  -7  -1   0    3.87    0.15
   7   1   0    3.88    0.16
   7   1   0    3.64    0.15
   7   1   0    3.79    0.15
   7   1   0    3.44    0.16
   7   1   0    3.79    0.15
  -8  -1   0   -0.03    0.05
  -8  -1   0    0.07    0.05
  -8  -1   0    0.10    0.06
  -8  -1   0    0.06    0.05
   8   1   0    0.15    0.07
   8   1   0    0.02    0.07
   8   1   0    0.03    0.05
   8   1   0    0.01    0.05
  -9  -1   0    5.66    0.25
  -9  -1   0    6.06    0.25
  -9  -1   0    6.10    0.23
   9   1   0    5.72    0.22
   9   1   0    6.15    0.23
   9   1   0    6.19    0.24
 -10  -1   0    5.75    0.24
 -10  -1   0    5.78    0.24
  10   1   0    5.65    0.23
  10   1   0    5.34    0.33
 -11  -1   0    0.18    0.09
 -11  -1   0    0.08    0.08
  11   1   0    0.16    0.09
  11   1   0    0.28    0.10
 -12  -1   0    0.13    0.11
 -12  -1   0    0.19    0.12
  12   1   0    0.31    0.12
  12   1   0    0.20    0.12
  12  -2   0   -0.24    0.10
  12  -2   0   -0.06    0.10
 -12   2   0    0.20    0.17
 -12   2   0   -0.24    0.11
  11  -2   0    4.14    0.23
  11  -2   0    3.87    0.23
  11  -2   0    3.87    0.20
 -11   2   0    3.91    0.23
 -11   2   0    4.10    0.22
  10  -2   0    0.44    0.09
  10  -2   0    0.39    0.09
  10  -2   0    0.48    0.09
 -10   2   0    0.46    0.09
 -10   2   0    0.46    0.11
 -10   2   0    0.35    0.08
   9  -2   0    0.47    0.07
   9  -2   0    0.40    0.09
   9  -2   0    0.43    0.08
   9  -2   0    0.58    0.07
  -9   2   0    0.45    0.11
  -9   2   0    0.54    0.09
  -9   2   0    0.31    0.10
   8  -2   0    1.18    0.13
   8  -2   0    1.10    0.09
   8  -2   0    1.17    0.10
   8  -2   0    0.95    0.10
  -8   2   0    1.00    0.10
  -8   2   0    0.97    0.10
  -8   2   0    0.99    0.10
  -8   2   0    0.98    0.10
   7  -2   0    2.60    0.14
   7  -2   0    2.34    0.13
   7  -2   0    2.31    0.12
   7  -2   0    2.61    0.12
   7  -2   0    2.47    0.11
  -7   2   0    2.50    0.14
  -7   2   0    2.37    0.11
  -7   2   0    2.36    0.12
  -7   2   0    2.60    0.13
  -7   2   0    2.30    0.12
   6  -2   0    1.56    0.09
   6  -2   0    1.56    0.09
   6  -2   0    1.59    0.10
   6  -2   0    1.63    0.10
   6  -2   0    1.48    0.08
  -6   2   0    1.63    0.09
  -6   2   0    1.55    0.10
  -6   2   0    1.53    0.08
  -6   2   0    1.44    0.09
  -6   2   0    1.56    0.09
   5  -2   0   12.38    0.29
   5  -2   0   12.20    0.31
   5  -2   0   12.43    0.31
   5  -2   0   12.43    0.32
   5  -2   0   12.37    0.31
  -5   2   0   12.38    0.31
  -5   2   0   12.35    0.32
  -5   2   0   12.33    0.31
  -5   2   0   12.81    0.29
  -5   2   0   12.20    0.31
   4  -2   0    3.45    0.12
   4  -2   0    3.30    0.11
   4  -2   0    3.35    0.10
   4  -2   0    3.36    0.11
   4  -2   0    3.51    0.12
  -4   2   0    3.43    0.12
  -4   2   0    3.42    0.10
  -4   2   0    3.48    0.12
  -4   2   0    3.30    0.12
   3  -2   0  145.19    3.10
   3  -2   0  150.24    3.13
   3  -2   0  147.59    3.15
   3  -2   0  145.92    3.13
   3  -2   0  146.40    3.09
  -3   2   0  150.51    3.10
  -3   2   0  148.85    3.16
  -3   2   0  149.22    3.11
  -3   2   0  149.79    3.09
  -3   2   0  148.31    3.10
   2  -2   0    1.07    0.05
   2  -2   0    1.02    0.05
   2  -2   0    1.01    0.03
   2  -2   0    1.05    0.05
   2  -2   0    1.07    0.05
  -2   2   0    1.01    0.03
  -2   2   0    1.07    0.05
  -2   2   0    1.03    0.04
   1  -2   0    9.81    0.22
   1  -2   0   10.09    0.22
   1  -2   0    9.64    0.23
   1  -2   0    9.80    0.21
   1  -2   0   10.04    0.23
  -1   2   0    9.78    0.23
  -1   2   0    9.73    0.22
  -1   2   0    9.85    0.22
  -1   2   0    9.71    0.23
  -1   2   0    9.92    0.21
   0  -2   0    2.78    0.07
   0  -2   0    2.90    0.07
   0  -2   0    2.89    0.07
   0  -2   0    2.85    0.08
   0  -2   0    2.83    0.07
   0   2   0    2.86    0.07
   0   2   0    2.68    0.08
   0   2   0    2.82    0.07
   0   2   0    2.90    0.08
   0   2   0    2.84    0.07
  -1  -2   0   14.95    0.33
  -1  -2   0   15.13    0.32
  -1  -2   0   15.45    0.33
  -1  -2   0   15.28    0.34
  -1  -2   0   15.39    0.32
   1   2   0   15.40    0.33
   1   2   0   15.24    0.32
   1   2   0   14.76    0.34
   1   2   0   15.44    0.32
   1   2   0   14.91    0.33
  -2  -2   0    5.06    0.14
  -2  -2   0    5.22    0.13
  -2  -2   0    5.15    0.13
  -2  -2   0    5.03    0.13
   2   2   0    5.25    0.14
   2   2   0    5.10    0.13
   2   2   0    4.94    0.14
   2   2   0    5.21    0.13
   2   2   0    5.10    0.13
  -3  -2   0    0.14    0.03
  -3  -2   0    0.16    0.03
  -3  -2   0    0.16    0.03
  -3  -2   0    0.14    0.02
   3   2   0    0.11    0.02
   3   2   0    0.14    0.03
   3   2   0    0.16    0.03
   3   2   0    0.14    0.02
   3   2   0    0.16    0.02
  -4  -2   0    0.88    0.06
  -4  -2   0    0.91    0.06
  -4  -2   0    0.96    0.06
  -4  -2   0    0.93    0.05
   4   2   0    0.84    0.05
   4   2   0    0.89    0.06
   4   2   0    0.88    0.06
   4   2   0    0.94    0.06
  -5  -2   0    0.82    0.06
  -5  -2   0    0.97    0.07
  -5  -2   0    0.83    0.07
  -5  -2   0    0.92    0.07
  -5  -2   0    0.96    0.07
   5   2   0    0.90    0.06
   5   2   0    0.93    0.06
   5   2   0    0.91    0.07
   5   2   0    0.92    0.06
  -6  -2   0    4.86    0.16
  -6  -2   0    4.75    0.16
  -6  -2   0    4.90    0.16
  -6  -2   0    4.78    0.16
  -6  -2   0    4.84    0.17
   6   2   0    4.71    0.16
   6   2   0    4.86    0.16
   6   2   0    4.61    0.16
   6   2   0    4.86    0.18
   6   2   0    4.65    0.16
  -7  -2   0    0.79    0.09
  -7  -2   0    0.74    0.09
  -7  -2   0    0.46    0.08
  -7  -2   0    0.72    0.08
  -7  -2   0    0.62    0.07
   7   2   0    0.68    0.08
   7   2   0    0.75    0.08
   7   2   0    0.80    0.10
   7   2   0    0.87    0.09
   7   2   0    0.73    0.08
  -8  -2   0    0.10    0.06
  -8  -2   0    0.07    0.06
  -8  -2   0    0.03    0.05
  -8  -2   0    0.13    0.05
   8   2   0    0.15    0.05
   8   2   0    0.08    0.05
   8   2   0    0.03    0.06
  -9  -2   0    0.07    0.07
  -9  -2   0    0.13    0.09
  -9  -2   0    0.16    0.06
   9   2   0    0.22    0.06
   9   2   0    0.14    0.06
   9   2   0    0.15    0.08
 -10  -2   0    1.39    0.15
 -10  -2   0    1.40    0.14
  10   2   0    1.28    0.16
  10   2   0    1.42    0.14
 -11  -2   0    3.10    0.21
 -11  -2   0    2.74    0.19
  11   2   0    2.98    0.20
  11   2   0    2.75    0.19
 -12  -2   0    0.81    0.14
 -12  -2   0    0.89    0.14
  12   2   0    0.61    0.13
  12   2   0    0.65    0.14
  12  -3   0    0.07    0.11
  12  -3   0    0.06    0.10
 -12   3   0    0.19    0.11
  11  -3   0    0.26    0.10
  11  -3   0    0.11    0.10
 -11   3   0    0.15    0.11
 -11   3   0    0.10    0.09
  10  -3   0    1.26    0.17
  10  -3   0    1.28    0.15
  10  -3   0    1.50    0.16
  10  -3   0    1.21    0.12
 -10   3   0    1.27    0.14
 -10   3   0    1.26    0.14
   9  -3   0    0.28    0.07
   9  -3   0    0.35    0.07
   9  -3   0    0.23    0.11
   9  -3   0    0.40    0.08
  -9   3   0    0.30    0.07
  -9   3   0    0.24    0.10
  -9   3   0    0.30    0.09
  -9   3   0    0.25    0.08
   8  -3   0    0.43    0.06
   8  -3   0    0.47    0.07
   8  -3   0    0.52    0.10
   8  -3   0    0.41    0.07
  -8   3   0    0.46    0.07
  -8   3   0    0.52    0.07
  -8   3   0    0.48    0.09
  -8   3   0    0.55    0.08
   7  -3   0    4.88    0.15
   7  -3   0    4.81    0.18
   7  -3   0    4.69    0.19
  -7   3   0    4.69    0.18
  -7   3   0    4.74    0.15
  -7   3   0    4.57    0.18
  -7   3   0    4.61    0.17
  -7   3   0    4.60    0.20
   6  -3   0    0.45    0.06
   6  -3   0    0.43    0.05
   6  -3   0    0.52    0.07
   6  -3   0    0.52    0.07
   6  -3   0    0.44    0.06
  -6   3   0    0.34    0.05
  -6   3   0    0.48    0.05
  -6   3   0    0.38    0.06
  -6   3   0    0.47    0.06
  -6   3   0    0.43    0.06
   5  -3   0    0.92    0.07
   5  -3   0    0.84    0.07
   5  -3   0    0.83    0.05
   5  -3   0    0.81    0.07
   5  -3   0    0.90    0.07
  -5   3   0    0.85    0.05
  -5   3   0    0.82    0.07
  -5   3   0    0.93    0.07
  -5   3   0    0.80    0.06
  -5   3   0    0.83    0.07
   4  -3   0    8.38    0.22
   4  -3   0    8.34    0.23
   4  -3   0    8.41    0.22
   4  -3   0    8.19    0.22
   4  -3   0    8.14    0.20
  -4   3   0    8.50    0.22
  -4   3   0    8.44    0.20
  -4   3   0    8.36    0.22
  -4   3   0    8.34    0.22
  -4   3   0    8.21    0.23
   3  -3   0    6.30    0.15
   3  -3   0    6.37    0.18
   3  -3   0    6.35    0.17
   3  -3   0    6.16    0.17
   3  -3   0    6.38    0.17
  -3   3   0    6.25    0.17
  -3   3   0    6.38    0.18
  -3   3   0    6.31    0.15
  -3   3   0    6.38    0.18
   2  -3   0    1.64    0.06
   2  -3   0    1.69    0.04
   2  -3   0    1.57    0.06
   2  -3   0    1.67    0.07
   2  -3   0    1.43    0.07
  -2   3   0    1.62    0.06
  -2   3   0    1.64    0.07
  -2   3   0    1.69    0.07
  -2   3   0    1.67    0.05
   1  -3   0   13.80    0.30
   1  -3   0   13.85    0.31
   1  -3   0   13.50    0.31
   1  -3   0   13.52    0.29
   1  -3   0   13.59    0.29
  -1   3   0   13.42    0.30
  -1   3   0   13.64    0.31
  -1   3   0   13.27    0.30
   0  -3   0   19.44    0.40
   0  -3   0   18.85    0.40
   0  -3   0   19.03    0.42
   0  -3   0   18.78    0.41
   0  -3   0   19.14    0.43
   0   3   0   19.10    0.41
   0   3   0   18.78    0.40
   0   3   0   18.35    0.42
   0   3   0   19.38    0.42
   0   3   0   19.17    0.40
  -1  -3   0   14.81    0.33
  -1  -3   0   15.15    0.33
  -1  -3   0   14.84    0.34
  -1  -3   0   14.91    0.32
  -1  -3   0   12.37    0.32
   1   3   0   14.90    0.31
   1   3   0   15.45    0.31
   1   3   0   14.98    0.33
   1   3   0   14.85    0.33
  -2  -3   0   22.70    0.49
  -2  -3   0   22.76    0.49
  -2  -3   0   22.29    0.50
  -2  -3   0   22.67    0.49
  -2  -3   0   22.25    0.51
   2   3   0   21.61    0.51
   2   3   0   22.86    0.48
   2   3   0   22.28    0.50
   2   3   0   22.96    0.48
   2   3   0   22.43    0.49
  -3  -3   0    6.11    0.16
  -3  -3   0    5.90    0.17
  -3  -3   0    6.10    0.15
  -3  -3   0    5.75    0.15
  -3  -3   0    5.78    0.16
   3   3   0    5.75    0.17
   3   3   0    6.00    0.15
   3   3   0    6.03    0.17
   3   3   0    5.81    0.15
   3   3   0    5.84    0.15
  -4  -3   0    2.44    0.10
  -4  -3   0    2.38    0.09
  -4  -3   0    2.37    0.10
  -4  -3   0    2.34    0.09
   4   3   0    2.33    0.10
   4   3   0    2.55    0.09
   4   3   0    2.37    0.09
   4   3   0    2.39    0.10
   4   3   0    2.43    0.09
  -5  -3   0    0.32    0.04
  -5  -3   0    0.32    0.04
  -5  -3   0    0.35    0.05
  -5  -3   0    0.33    0.05
  -5  -3   0    0.30    0.04
   5   3   0    0.26    0.04
   5   3   0    0.28    0.04
   5   3   0    0.31    0.04
   5   3   0    0.42    0.06
   5   3   0    0.25    0.04
  -6  -3   0    0.54    0.07
  -6  -3   0    0.61    0.08
  -6  -3   0    0.52    0.06
  -6  -3   0    0.59    0.07
  -6  -3   0    0.74    0.06
   6   3   0    0.53    0.06
   6   3   0    0.49    0.08
   6   3   0    0.48    0.06
   6   3   0    0.65    0.07
   6   3   0    0.43    0.05
  -7  -3   0    1.35    0.09
  -7  -3   0    1.39    0.11
  -7  -3   0    1.48    0.11
  -7  -3   0    1.46    0.11
   7   3   0    1.16    0.10
   7   3   0    1.21    0.09
  -8  -3   0    0.98    0.11
  -8  -3   0    1.05    0.10
  -8  -3   0    0.94    0.10
  -8  -3   0    0.79    0.09
   8   3   0    0.90    0.10
   8   3   0    0.95    0.10
  -9  -3   0    1.73    0.13
  -9  -3   0    1.93    0.15
  -9  -3   0    1.89    0.17
   9   3   0    1.87    0.14
   9   3   0    1.64    0.13
 -10  -3   0    0.20    0.08
 -10  -3   0    0.17    0.09
  10   3   0    0.02    0.08
  10   3   0    0.13    0.08
 -11  -3   0    6.29    0.28
 -11  -3   0    6.10    0.26
  11   3   0    5.98    0.27
  11   3   0    5.74    0.27
 -12  -3   0    0.49    0.13
 -12  -3   0    0.67    0.14
  12   3   0    0.31    0.12
  12   3   0    0.33    0.12
  12  -4   0    0.43    0.14
  12  -4   0    0.31    0.11
 -12   4   0    0.20    0.12
  11  -4   0    1.93    0.19
  11  -4   0    1.65    0.15
  11  -4   0    1.38    0.15
 -11   4   0    1.68    0.18
  10  -4   0    0.95    0.12
  10  -4   0    1.06    0.10
  10  -4   0    0.86    0.11
 -10   4   0    1.01    0.14
 -10   4   0    1.27    0.14
   9  -4   0    0.19    0.06
   9  -4   0    0.11    0.10
   9  -4   0    0.19    0.07
   9  -4   0    0.20    0.07
  -9   4   0    0.17    0.07
  -9   4   0    0.24    0.08
  -9   4   0    0.20    0.07
   8  -4   0    5.86    0.23
   8  -4   0    5.97    0.18
   8  -4   0    5.83    0.22
   8  -4   0    6.00    0.22
  -8   4   0    5.48    0.23
  -8   4   0    5.52    0.22
  -8   4   0    5.77    0.22
  -8   4   0    5.66    0.18
   7  -4   0    3.57    0.12
   7  -4   0    3.56    0.16
   7  -4   0    3.86    0.23
   7  -4   0    3.59    0.16
  -7   4   0    3.50    0.15
  -7   4   0    3.61    0.13
  -7   4   0    3.37    0.17
  -7   4   0    3.79    0.17
   6  -4   0    2.68    0.12
   6  -4   0    2.64    0.13
   6  -4   0    2.72    0.09
   6  -4   0    2.80    0.13
   6  -4   0    2.56    0.12
  -6   4   0    2.74    0.10
  -6   4   0    2.56    0.13
  -6   4   0    2.57    0.13
  -6   4   0    2.60    0.12
  -6   4   0    2.66    0.13
   5  -4   0    0.28    0.05
   5  -4   0    0.33    0.05
   5  -4   0    0.31    0.05
   5  -4   0    0.43    0.04
   5  -4   0    0.35    0.05
  -5   4   0    0.37    0.04
  -5   4   0    0.43    0.06
  -5   4   0    0.40    0.06
  -5   4   0    0.37    0.06
  -5   4   0    0.57    0.06
   4  -4   0    0.37    0.05
   4  -4   0    0.35    0.03
   4  -4   0    0.25    0.04
   4  -4   0    0.34    0.04
   4  -4   0    0.26    0.04
  -4   4   0    0.40    0.04
  -4   4   0    0.36    0.03
  -4   4   0    0.38    0.05
  -4   4   0    0.29    0.04
   3  -4   0    1.05    0.04
   3  -4   0    1.06    0.06
   3  -4   0    1.00    0.06
   3  -4   0    1.20    0.07
   3  -4   0    1.06    0.06
  -3   4   0    1.10    0.06
  -3   4   0    1.06    0.06
  -3   4   0    1.04    0.06
  -3   4   0    1.04    0.06
  -3   4   0    1.05    0.04
   2  -4   0    1.16    0.07
   2  -4   0    1.23    0.04
   2  -4   0    1.16    0.04
   2  -4   0    1.15    0.05
   2  -4   0    1.12    0.05
   2  -4   0    1.17    0.06
  -2   4   0    1.21    0.06
  -2   4   0    1.17    0.05
  -2   4   0    1.15    0.05
  -2   4   0    1.14    0.06
   1  -4   0    0.81    0.05
   1  -4   0    0.70    0.04
   1  -4   0    0.83    0.05
   1  -4   0    0.78    0.03
   1  -4   0    0.79    0.04
   1  -4   0    0.85    0.03
  -1   4   0    0.85    0.05
  -1   4   0    0.80    0.04
  -1   4   0    0.79    0.05
  -1   4   0    0.84    0.04
   0  -4   0   10.19    0.24
   0  -4   0    9.33    0.24
   0  -4   0    9.91    0.23
   0  -4   0   10.16    0.23
   0  -4   0    9.79    0.22
   0  -4   0    9.94    0.22
   0   4   0    9.61    0.23
   0   4   0    9.85    0.25
   0   4   0   10.00    0.22
   0   4   0    9.59    0.21
  -1  -4   0    8.13    0.18
  -1  -4   0    7.96    0.20
  -1  -4   0    7.93    0.19
  -1  -4   0    7.71    0.21
  -1  -4   0    7.74    0.21
  -1  -4   0    8.13    0.20
  -1  -4   0    8.23    0.18
   1   4   0    7.75    0.17
   1   4   0    8.25    0.18
   1   4   0    8.07    0.20
  -2  -4   0    5.10    0.13
  -2  -4   0    5.12    0.13
  -2  -4   0    4.95    0.13
  -2  -4   0    5.19    0.14
  -2  -4   0    4.93    0.15
   2   4   0    5.13    0.12
   2   4   0    4.91    0.14
   2   4   0    4.78    0.15
   2   4   0    5.09    0.13
   2   4   0    4.99    0.12
  -3  -4   0    4.54    0.15
  -3  -4   0    4.39    0.13
  -3  -4   0    4.37    0.14
  -3  -4   0    4.58    0.13
  -3  -4   0    4.38    0.12
   3   4   0    4.50    0.15
   3   4   0    4.60    0.12
   3   4   0    4.28    0.14
   3   4   0    4.58    0.12
   3   4   0    4.42    0.13
  -4  -4   0    7.23    0.21
  -4  -4   0    7.44    0.19
  -4  -4   0    6.98    0.19
  -4  -4   0    7.06    0.21
  -4  -4   0    7.13    0.19
   4   4   0    7.05    0.21
   4   4   0    7.11    0.22
   4   4   0    7.26    0.19
   4   4   0    7.27    0.19
   4   4   0    7.09    0.19
  -5  -4   0    0.28    0.05
  -5  -4   0    0.25    0.04
  -5  -4   0    0.35    0.06
  -5  -4   0    0.26    0.04
  -5  -4   0    0.25    0.04
   5   4   0    0.37    0.05
   5   4   0    0.31    0.05
   5   4   0    0.24    0.04
   5   4   0    0.28    0.05
   5   4   0    0.20    0.06
  -6  -4   0    5.28    0.17
  -6  -4   0    5.11    0.17
  -6  -4   0    5.33    0.19
  -6  -4   0    5.08    0.17
   6   4   0    5.37    0.19
   6   4   0    5.09    0.20
   6   4   0    5.10    0.17
   6   4   0    5.12    0.17
  -7  -4   0    3.16    0.15
  -7  -4   0    3.20    0.14
  -7  -4   0    2.92    0.15
  -7  -4   0    2.94    0.14
   7   4   0    3.23    0.14
   7   4   0    3.12    0.14
   7   4   0    3.21    0.15
  -8  -4   0    0.01    0.07
  -8  -4   0    0.11    0.06
  -8  -4   0    0.19    0.11
  -8  -4   0    0.03    0.07
   8   4   0    0.19    0.06
   8   4   0    0.11    0.06
   8   4   0    0.15    0.07
  -9  -4   0    1.56    0.15
  -9  -4   0    1.21    0.13
   9   4   0    1.41    0.14
   9   4   0    1.64    0.13
 -10  -4   0    0.61    0.11
 -10  -4   0    0.79    0.10
  10   4   0    0.68    0.11
  10   4   0    0.76    0.10
 -11  -4   0    1.28    0.15
 -11  -4   0    0.97    0.12
  11   4   0    1.22    0.14
  11   4   0    1.06    0.14
 -12  -4   0    0.06    0.13
 -12  -4   0    0.05    0.11
  12  -5   0    0.56    0.14
  12  -5   0    0.80    0.15
 -12   5   0    0.62    0.15
  11  -5   0    2.67    0.21
  11  -5   0    2.55    0.17
  11  -5   0    3.09    0.21
 -11   5   0    2.59    0.21
  10  -5   0    0.16    0.09
  10  -5   0    0.06    0.06
  10  -5   0    0.09    0.08
 -10   5   0    0.15    0.09
 -10   5   0   -0.02    0.08
   9  -5   0    0.77    0.10
   9  -5   0    0.73    0.09
   9  -5   0    0.68    0.13
   9  -5   0    0.65    0.10
  -9   5   0    0.46    0.09
  -9   5   0    0.64    0.10
  -9   5   0    0.66    0.09
   8  -5   0    3.89    0.17
   8  -5   0    3.73    0.20
   8  -5   0    3.89    0.14
  -8   5   0    3.54    0.20
  -8   5   0    3.90    0.15
   7  -5   0    0.21    0.08
   7  -5   0    0.23    0.06
   7  -5   0    0.23    0.04
   7  -5   0    0.13    0.05
  -7   5   0    0.16    0.07
  -7   5   0    0.20    0.10
  -7   5   0    0.19    0.05
  -7   5   0    0.19    0.05
   6  -5   0    4.78    0.18
   6  -5   0    4.71    0.14
   6  -5   0    4.84    0.17
   6  -5   0    4.73    0.18
   6  -5   0    5.37    0.24
  -6   5   0    4.94    0.18
  -6   5   0    4.77    0.18
  -6   5   0    4.32    0.17
  -6   5   0    4.93    0.14
  -6   5   0    4.72    0.20
   5  -5   0    0.92    0.07
   5  -5   0    0.85    0.05
   5  -5   0    0.75    0.08
   5  -5   0    0.80    0.08
   5  -5   0    0.80    0.08
  -5   5   0    0.85    0.08
  -5   5   0    0.89    0.08
  -5   5   0    0.65    0.08
  -5   5   0    0.73    0.05
   4  -5   0    0.13    0.03
   4  -5   0    0.20    0.02
   4  -5   0    0.16    0.03
   4  -5   0    0.21    0.05
   4  -5   0    0.16    0.04
  -4   5   0    0.20    0.02
  -4   5   0    0.18    0.04
  -4   5   0    0.23    0.04
  -4   5   0    0.20    0.04
  -4   5   0    0.21    0.04
   3  -5   0    1.18    0.06
   3  -5   0    1.15    0.08
   3  -5   0    1.18    0.07
   3  -5   0    1.23    0.04
   3  -5   0    1.17    0.07
   3  -5   0    1.19    0.04
  -3   5   0    1.20    0.07
  -3   5   0    1.19    0.06
  -3   5   0    1.22    0.07
  -3   5   0    1.21    0.08
   2  -5   0   32.46    0.69
   2  -5   0   33.27    0.71
   2  -5   0   31.78    0.71
   2  -5   0   33.32    0.69
   2  -5   0   32.08    0.73
   2  -5   0   33.15    0.73
  -2   5   0   32.73    0.74
  -2   5   0   32.82    0.71
  -2   5   0   32.43    0.71
  -2   5   0   33.29    0.73
   1  -5   0    1.02    0.05
   1  -5   0    0.90    0.06
   1  -5   0    0.99    0.06
   1  -5   0    0.96    0.04
   1  -5   0    0.96    0.04
   1  -5   0    0.97    0.04
  -1   5   0    0.98    0.06
  -1   5   0    0.97    0.04
  -1   5   0    0.97    0.07
  -1   5   0    1.00    0.04
   0  -5   0    5.53    0.13
   0  -5   0    5.52    0.16
   0  -5   0    5.45    0.13
   0  -5   0    5.34    0.15
   0  -5   0    5.69    0.14
   0   5   0    5.51    0.17
   0   5   0    5.42    0.12
   0   5   0    4.99    0.15
  -1  -5   0    0.03    0.02
  -1  -5   0    0.02    0.01
  -1  -5   0    0.04    0.03
  -1  -5   0    0.04    0.03
  -1  -5   0    0.01    0.02
   1   5   0   -0.01    0.02
  -2  -5   0   10.23    0.24
  -2  -5   0   10.22    0.25
  -2  -5   0   10.44    0.26
  -2  -5   0   10.23    0.28
  -2  -5   0    9.89    0.27
   2   5   0   10.46    0.23
   2   5   0   10.09    0.26
   2   5   0   10.49    0.23
  -3  -5   0    2.24    0.11
  -3  -5   0    2.37    0.08
  -3  -5   0    2.25    0.10
  -3  -5   0    2.23    0.08
  -3  -5   0    2.18    0.10
   3   5   0    2.26    0.08
   3   5   0    2.31    0.11
   3   5   0    2.28    0.10
   3   5   0    2.33    0.07
  -4  -5   0    9.52    0.24
  -4  -5   0    9.46    0.24
  -4  -5   0    9.71    0.24
  -4  -5   0    9.71    0.26
  -4  -5   0    9.34    0.27
   4   5   0    9.40    0.24
   4   5   0    9.05    0.28
   4   5   0    9.51    0.23
   4   5   0    9.47    0.26
   4   5   0    9.34    0.23
  -5  -5   0    0.11    0.05
  -5  -5   0    0.17    0.06
  -5  -5   0    0.17    0.04
  -5  -5   0    0.12    0.03
  -5  -5   0    0.09    0.04
   5   5   0    0.12    0.04
   5   5   0    0.18    0.04
   5   5   0    0.11    0.05
   5   5   0    0.14    0.06
   5   5   0    0.17    0.04
  -6  -5   0    9.77    0.27
  -6  -5   0    9.46    0.26
  -6  -5   0    9.77    0.29
  -6  -5   0    9.68    0.27
   6   5   0    9.39    0.26
   6   5   0    9.84    0.29
   6   5   0    9.55    0.26
  -7  -5   0    0.11    0.06
  -7  -5   0    0.14    0.04
  -7  -5   0    0.16    0.06
  -7  -5   0    0.16    0.06
   7   5   0    0.09    0.05
   7   5   0    0.17    0.05
   7   5   0    0.22    0.06
  -8  -5   0    0.00    0.06
  -8  -5   0   -0.04    0.07
  -8  -5   0   -0.07    0.05
  -8  -5   0    0.09    0.07
   8   5   0   -0.05    0.06
   8   5   0    0.02    0.05
   8   5   0   -0.06    0.07
  -9  -5   0    1.56    0.13
  -9  -5   0    1.50    0.16
   9   5   0    1.47    0.13
   9   5   0    1.43    0.14
 -10  -5   0    1.58    0.18
 -10  -5   0    1.29    0.15
  10   5   0    1.46    0.15
  10   5   0    1.48    0.15
 -11  -5   0    0.13    0.09
 -11  -5   0    0.10    0.12
  11   5   0    0.17    0.11
  11   5   0    0.04    0.12
  12  -6   0   -0.07    0.13
  11  -6   0    0.85    0.13
  11  -6   0    0.62    0.13
 -11   6   0    0.79    0.13
  10  -6   0    2.94    0.19
  10  -6   0    2.55    0.20
  10  -6   0    2.61    0.14
 -10   6   0    2.71    0.20
   9  -6   0    1.67    0.16
   9  -6   0    1.58    0.15
   9  -6   0    1.36    0.10
  -9   6   0    1.33    0.18
  -9   6   0    1.73    0.15
   8  -6   0    0.30    0.07
   8  -6   0    0.35    0.05
   8  -6   0    0.37    0.07
   8  -6   0    0.29    0.11
  -8   6   0    0.35    0.06
  -8   6   0    0.37    0.07
  -8   6   0    0.25    0.09
   7  -6   0    0.46    0.07
   7  -6   0    0.52    0.08
   7  -6   0    0.50    0.09
   7  -6   0    0.45    0.04
  -7   6   0    0.35    0.07
  -7   6   0    0.50    0.09
   6  -6   0   20.43    0.51
   6  -6   0   20.40    0.50
   6  -6   0   20.19    0.51
   6  -6   0   19.94    0.44
  -6   6   0   20.66    0.52
  -6   6   0   19.51    0.44
   5  -6   0    0.00    0.03
   5  -6   0    0.06    0.04
   5  -6   0    0.04    0.03
   5  -6   0    0.01    0.02
   5  -6   0    0.03    0.05
  -5   6   0    0.06    0.02
  -5   6   0    0.13    0.05
  -5   6   0    0.05    0.04
  -5   6   0   -0.05    0.04
  -5   6   0   -0.03    0.04
   4  -6   0    0.08    0.04
   4  -6   0    0.08    0.04
   4  -6   0    0.08    0.05
   4  -6   0    0.11    0.02
   4  -6   0    0.09    0.03
  -4   6   0    0.04    0.04
  -4   6   0    0.15    0.04
  -4   6   0    0.11    0.04
  -4   6   0    0.06    0.04
   3  -6   0    0.04    0.03
   3  -6   0    0.05    0.02
   3  -6   0    0.06    0.03
   3  -6   0    0.01    0.04
   3  -6   0    0.06    0.02
   3  -6   0    0.07    0.02
  -3   6   0    0.02    0.03
  -3   6   0    0.04    0.03
  -3   6   0    0.07    0.04
  -3   6   0    0.03    0.03
   2  -6   0   11.55    0.25
   2  -6   0   11.41    0.29
   2  -6   0   11.08    0.27
   2  -6   0   11.12    0.25
   2  -6   0   11.09    0.30
   2  -6   0   11.57    0.27
  -2   6   0   11.13    0.26
  -2   6   0   11.60    0.27
  -2   6   0   11.51    0.30
  -2   6   0   11.19    0.30
   1  -6   0    6.95    0.17
   1  -6   0    7.00    0.17
   1  -6   0    6.73    0.17
   1  -6   0    6.71    0.20
   1  -6   0    7.08    0.18
   1  -6   0    6.90    0.19
  -1   6   0    7.07    0.20
  -1   6   0    6.88    0.21
  -1   6   0    6.61    0.16
  -1   6   0    6.93    0.17
   0  -6   0    2.94    0.08
   0  -6   0    3.06    0.11
   0  -6   0    2.95    0.10
   0  -6   0    3.06    0.11
   0  -6   0    2.92    0.09
   0  -6   0    2.81    0.12
   0   6   0    3.03    0.10
   0   6   0    2.90    0.12
  -1  -6   0    0.01    0.03
  -1  -6   0   -0.01    0.03
  -1  -6   0    0.02    0.03
  -1  -6   0    0.01    0.02
  -1  -6   0    0.00    0.04
  -1  -6   0   -0.01    0.02
  -1  -6   0    0.00    0.02
   1   6   0   -0.01    0.02
  -2  -6   0    3.46    0.14
  -2  -6   0    3.25    0.11
  -2  -6   0    3.18    0.12
  -2  -6   0    3.31    0.11
  -2  -6   0    3.30    0.10
  -2  -6   0    3.25    0.14
  -2  -6   0    3.36    0.10
   2   6   0    3.32    0.12
  -3  -6   0    1.47    0.08
  -3  -6   0    1.54    0.07
  -3  -6   0    1.53    0.11
  -3  -6   0    1.51    0.10
  -3  -6   0    1.65    0.06
  -3  -6   0    1.41    0.09
   3   6   0    1.58    0.06
   3   6   0    1.42    0.06
   3   6   0    1.52    0.07
   3   6   0    1.61    0.09
  -4  -6   0    0.00    0.04
  -4  -6   0    0.04    0.03
  -4  -6   0   -0.04    0.04
  -4  -6   0    0.02    0.02
  -4  -6   0    0.01    0.05
   4   6   0   -0.01    0.03
   4   6   0   -0.01    0.03
   4   6   0    0.04    0.03
   4   6   0    0.01    0.06
   4   6   0    0.03    0.03
  -5  -6   0    0.06    0.03
  -5  -6   0    0.01    0.04
  -5  -6   0    0.06    0.04
   5   6   0    0.09    0.04
   5   6   0    0.09    0.05
   5   6   0    0.08    0.04
  -6  -6   0    4.44    0.19
  -6  -6   0    4.31    0.15
  -6  -6   0    4.39    0.16
  -6  -6   0    4.21    0.16
   6   6   0    4.46    0.16
   6   6   0    4.37    0.16
   6   6   0    4.50    0.18
  -7  -6   0    0.08    0.07
  -7  -6   0    0.14    0.07
  -7  -6   0    0.14    0.05
   7   6   0    0.14    0.06
   7   6   0    0.12    0.06
   7   6   0    0.15    0.06
  -8  -6   0    0.14    0.06
  -8  -6   0    0.13    0.08
  -8  -6   0    0.10    0.10
   8   6   0    0.09    0.07
   8   6   0    0.19    0.07
  -9  -6   0    0.02    0.07
  -9  -6   0   -0.13    0.09
   9   6   0    0.06    0.09
   9   6   0   -0.08    0.07
 -10  -6   0    0.76    0.10
 -10  -6   0    0.64    0.14
  10   6   0    1.02    0.14
  10   6   0    0.71    0.12
 -11  -6   0    0.20    0.14
  11  -7   0    0.23    0.12
  11  -7   0    0.40    0.13
 -11   7   0    0.15    0.13
  10  -7   0    0.84    0.14
  10  -7   0    0.74    0.11
 -10   7   0    0.71    0.12
   9  -7   0    2.33    0.18
   9  -7   0    1.95    0.16
  -9   7   0    2.39    0.19
   8  -7   0    0.11    0.07
   8  -7   0    0.17    0.05
   8  -7   0    0.14    0.07
  -8   7   0    0.17    0.08
  -8   7   0    0.09    0.09
   7  -7   0    0.01    0.06
   7  -7   0    0.08    0.03
   7  -7   0    0.05    0.07
   7  -7   0   -0.03    0.05
  -7   7   0    0.04    0.04
  -7   7   0   -0.03    0.06
   6  -7   0    4.12    0.17
   6  -7   0    4.29    0.18
   6  -7   0    4.13    0.18
  -6   7   0    4.13    0.19
  -6   7   0    4.16    0.18
   5  -7   0    9.42    0.27
   5  -7   0    9.53    0.29
   5  -7   0    9.14    0.26
  -5   7   0    9.22    0.27
  -5   7   0    9.51    0.29
   4  -7   0    5.75    0.18
   4  -7   0    5.48    0.17
   4  -7   0    5.72    0.20
  -4   7   0    5.59    0.18
  -4   7   0    5.69    0.20
  -4   7   0    5.74    0.21
   3  -7   0    3.52    0.09
   3  -7   0    3.21    0.14
   3  -7   0    3.50    0.13
   3  -7   0    3.51    0.14
   3  -7   0    3.36    0.09
   3  -7   0    3.29    0.12
  -3   7   0    3.39    0.15
  -3   7   0    3.44    0.15
  -3   7   0    3.19    0.11
  -3   7   0    3.45    0.12
   2  -7   0    0.07    0.02
   2  -7   0    0.08    0.02
   2  -7   0    0.09    0.04
   2  -7   0    0.09    0.03
   2  -7   0    0.09    0.03
   2  -7   0    0.05    0.04
  -2   7   0    0.11    0.03
  -2   7   0    0.02    0.04
  -2   7   0    0.05    0.03
  -2   7   0    0.03    0.04
   1  -7   0    5.62    0.17
   1  -7   0    5.15    0.18
   1  -7   0    5.53    0.15
   1  -7   0    5.36    0.15
   1  -7   0    5.57    0.18
   1  -7   0    5.56    0.15
  -1   7   0    5.36    0.13
  -1   7   0    5.44    0.19
  -1   7   0    5.54    0.14
  -1   7   0    5.79    0.18
   0  -7   0   11.87    0.29
   0  -7   0   11.85    0.33
   0  -7   0   11.98    0.27
   0  -7   0   11.65    0.27
   0  -7   0   11.99    0.30
   0  -7   0   11.48    0.32
   0  -7   0   12.20    0.31
   0   7   0   12.00    0.29
   0   7   0   12.11    0.33
  -1  -7   0    0.05    0.03
  -1  -7   0    0.04    0.02
  -1  -7   0    0.04    0.04
  -1  -7   0    0.02    0.04
  -1  -7   0    0.01    0.04
  -1  -7   0    0.02    0.04
  -1  -7   0    0.04    0.02
   1   7   0    0.09    0.03
  -2  -7   0    0.93    0.10
  -2  -7   0    0.78    0.06
  -2  -7   0    0.92    0.05
  -2  -7   0    0.79    0.05
  -2  -7   0    0.76    0.07
  -2  -7   0    0.87    0.08
  -2  -7   0    0.89    0.09
   2   7   0    0.84    0.07
  -3  -7   0    5.91    0.18
  -3  -7   0    6.15    0.18
  -3  -7   0    5.67    0.21
  -3  -7   0    6.08    0.17
  -3  -7   0    6.39    0.22
  -3  -7   0    6.07    0.16
  -3  -7   0    6.13    0.20
   3   7   0    6.14    0.20
  -4  -7   0    6.49    0.23
  -4  -7   0    6.46    0.18
  -4  -7   0    6.15    0.19
   4   7   0    6.52    0.16
   4   7   0    6.39    0.19
   4   7   0    6.67    0.21
  -5  -7   0    0.28    0.05
  -5  -7   0    0.23    0.07
  -5  -7   0    0.20    0.04
  -5  -7   0    0.23    0.06
   5   7   0    0.18    0.05
   5   7   0    0.22    0.05
   5   7   0    0.23    0.06
  -6  -7   0   -0.04    0.04
  -6  -7   0   -0.07    0.06
  -6  -7   0    0.02    0.06
  -6  -7   0    0.03    0.04
   6   7   0    0.01    0.05
   6   7   0   -0.12    0.05
   6   7   0    0.08    0.06
  -7  -7   0    1.48    0.12
  -7  -7   0    1.66    0.18
  -7  -7   0    1.82    0.11
  -7  -7   0    2.02    0.16
   7   7   0    1.86    0.12
   7   7   0    1.54    0.14
  -8  -7   0    2.38    0.18
  -8  -7   0    2.36    0.14
   8   7   0    2.24    0.15
   8   7   0    2.20    0.18
  -9  -7   0    0.21    0.08
  -9  -7   0    0.01    0.10
   9   7   0    0.06    0.10
 -10  -7   0    0.20    0.09
 -10  -7   0    0.26    0.13
  10   7   0    0.09    0.12
  11  -8   0    0.14    0.13
  10  -8   0   -0.12    0.11
  10  -8   0    0.08    0.10
 -10   8   0    0.10    0.12
   9  -8   0    0.91    0.13
   9  -8   0    1.17    0.12
  -9   8   0    0.96    0.14
   8  -8   0    0.95    0.11
   8  -8   0    0.99    0.11
  -8   8   0    0.90    0.12
   7  -8   0   -0.04    0.06
   7  -8   0    0.09    0.09
   7  -8   0    0.04    0.06
  -7   8   0    0.05    0.07
  -7   8   0    0.00    0.09
   6  -8   0    0.15    0.08
   6  -8   0    0.05    0.08
  -6   8   0    0.12    0.08
  -6   8   0    0.13    0.06
   5  -8   0    4.08    0.17
   5  -8   0    4.23    0.18
   5  -8   0    4.23    0.16
  -5   8   0    4.24    0.17
  -5   8   0    4.31    0.19
   4  -8   0   12.43    0.33
   4  -8   0   12.52    0.35
   4  -8   0   12.26    0.32
  -4   8   0   12.99    0.37
   3  -8   0    0.06    0.02
   3  -8   0    0.11    0.05
   3  -8   0    0.06    0.03
   3  -8   0    0.14    0.04
  -3   8   0    0.07    0.06
  -3   8   0    0.08    0.05
  -3   8   0   -0.01    0.05
   2  -8   0    0.05    0.03
   2  -8   0    0.05    0.03
   2  -8   0    0.05    0.04
   2  -8   0    0.00    0.03
   2  -8   0    0.00    0.03
  -2   8   0    0.08    0.05
  -2   8   0    0.03    0.05
  -2   8   0   -0.01    0.03
   1  -8   0    0.79    0.07
   1  -8   0    0.73    0.09
   1  -8   0    0.66    0.05
   1  -8   0    0.76    0.06
   1  -8   0    0.74    0.06
   1  -8   0    0.87    0.05
  -1   8   0    0.61    0.07
   0  -8   0   10.49    0.27
   0  -8   0   10.33    0.25
   0  -8   0   10.54    0.27
   0  -8   0   10.44    0.31
   0  -8   0   10.27    0.28
   0  -8   0   10.50    0.28
   0  -8   0   10.57    0.25
  -1  -8   0    2.03    0.12
  -1  -8   0    2.00    0.07
  -1  -8   0    1.98    0.11
  -1  -8   0    1.84    0.07
  -1  -8   0    1.83    0.11
  -1  -8   0    1.92    0.10
   1   8   0    2.06    0.10
  -2  -8   0   10.32    0.25
  -2  -8   0   10.42    0.27
  -2  -8   0   10.65    0.32
  -2  -8   0   10.25    0.28
  -2  -8   0   10.29    0.29
  -2  -8   0   10.53    0.25
   2   8   0   10.33    0.28
  -3  -8   0    6.30    0.23
  -3  -8   0    6.48    0.17
  -3  -8   0    6.41    0.20
  -3  -8   0    6.12    0.21
  -3  -8   0    6.29    0.19
  -3  -8   0    6.24    0.17
   3   8   0    6.49    0.21
  -4  -8   0    0.77    0.07
  -4  -8   0    0.84    0.06
  -4  -8   0    0.97    0.11
  -4  -8   0    0.81    0.08
  -4  -8   0    0.95    0.10
   4   8   0    0.79    0.10
  -5  -8   0    5.12    0.18
  -5  -8   0    4.99    0.16
  -5  -8   0    5.31    0.31
   5   8   0    5.00    0.17
   5   8   0    4.88    0.14
   5   8   0    4.93    0.23
  -6  -8   0    0.35    0.05
  -6  -8   0    0.33    0.06
  -6  -8   0    0.33    0.08
   6   8   0    0.27    0.06
   6   8   0    0.37    0.06
   6   8   0    0.37    0.08
  -7  -8   0    0.02    0.05
  -7  -8   0   -0.05    0.08
  -7  -8   0    0.04    0.08
   7   8   0   -0.08    0.06
   7   8   0    0.07    0.08
  -8  -8   0    1.01    0.12
  -8  -8   0    0.63    0.13
   8   8   0    0.73    0.13
  -9  -8   0    0.53    0.09
  -9  -8   0    0.59    0.14
   9   8   0    0.54    0.13
  10  -9   0    0.11    0.13
  10  -9   0    0.00    0.11
 -10   9   0    0.19    0.14
   9  -9   0    0.58    0.13
  -9   9   0    0.78    0.14
   8  -9   0    0.80    0.11
   8  -9   0    1.00    0.13
  -8   9   0    0.87    0.13
   7  -9   0    1.17    0.13
   7  -9   0    1.14    0.13
  -7   9   0    1.08    0.13
   6  -9   0   -0.01    0.06
   6  -9   0    0.07    0.08
   6  -9   0    0.02    0.07
  -6   9   0    0.16    0.09
   5  -9   0    0.07    0.07
   5  -9   0    0.00    0.06
   5  -9   0    0.19    0.05
  -5   9   0    0.21    0.07
  -5   9   0    0.00    0.07
   4  -9   0    5.56    0.18
   4  -9   0    5.66    0.21
   4  -9   0    5.09    0.23
  -4   9   0    5.74    0.19
  -4   9   0    5.56    0.25
   3  -9   0    0.03    0.03
   3  -9   0    0.08    0.04
   3  -9   0    0.01    0.05
   3  -9   0    0.07    0.03
   3  -9   0    0.02    0.03
  -3   9   0    0.00    0.04
  -3   9   0   -0.03    0.06
   2  -9   0    1.56    0.11
   2  -9   0    1.62    0.08
   2  -9   0    1.69    0.09
   2  -9   0    1.58    0.07
   2  -9   0    1.62    0.14
  -2   9   0    1.76    0.13
  -2   9   0    1.55    0.08
  -2   9   0    1.54    0.13
   1  -9   0    3.61    0.15
   1  -9   0    3.65    0.13
   1  -9   0    3.67    0.12
   1  -9   0    3.72    0.12
   1  -9   0    3.84    0.13
   1  -9   0    3.53    0.17
  -1   9   0    3.71    0.18
   0  -9   0    0.26    0.05
   0  -9   0    0.23    0.06
   0  -9   0    0.27    0.06
   0  -9   0    0.30    0.04
   0  -9   0    0.28    0.04
   0  -9   0    0.13    0.06
   0  -9   0    0.26    0.05
  -1  -9   0    3.77    0.11
  -1  -9   0    3.54    0.15
  -1  -9   0    3.68    0.15
  -1  -9   0    3.89    0.18
  -1  -9   0    3.65    0.14
  -1  -9   0    3.89    0.11
   1   9   0    3.80    0.14
  -2  -9   0    0.07    0.03
  -2  -9   0    0.07    0.03
  -2  -9   0    0.11    0.06
  -2  -9   0    0.04    0.06
  -2  -9   0    0.12    0.07
  -2  -9   0    0.15    0.04
   2   9   0    0.09    0.05
  -3  -9   0    0.73    0.08
  -3  -9   0    1.00    0.17
  -3  -9   0    0.84    0.07
  -3  -9   0    0.78    0.08
  -3  -9   0    0.93    0.07
   3   9   0    1.09    0.11
  -4  -9   0    0.58    0.07
  -4  -9   0    0.55    0.06
  -4  -9   0    0.63    0.08
  -4  -9   0    0.50    0.09
  -4  -9   0    0.50    0.06
   4   9   0    0.60    0.09
  -5  -9   0    5.37    0.18
  -5  -9   0    5.40    0.17
  -5  -9   0    5.24    0.24
  -5  -9   0    5.20    0.18
   5   9   0    5.55    0.22
  -6  -9   0    0.72    0.08
  -6  -9   0    0.91    0.12
  -6  -9   0    0.69    0.08
  -6  -9   0    0.72    0.08
   6   9   0    0.86    0.11
  -7  -9   0    1.96    0.13
  -7  -9   0    1.82    0.19
   7   9   0    2.09    0.19
  -8  -9   0    0.89    0.10
  -8  -9   0    0.89    0.15
   8   9   0    1.01    0.14
  -9  -9   0    2.18    0.25
   9 -10   0    0.31    0.13
   9 -10   0    0.44    0.12
  -9  10   0    0.26    0.15
   8 -10   0    0.87    0.13
   8 -10   0    0.80    0.12
  -8  10   0    0.98    0.15
   7 -10   0    1.79    0.18
   7 -10   0    1.83    0.15
  -7  10   0    1.95    0.21
   6 -10   0    0.44    0.08
   6 -10   0    0.49    0.09
  -6  10   0    0.41    0.11
   5 -10   0    2.47    0.14
   5 -10   0    2.31    0.16
   5 -10   0    2.38    0.15
  -5  10   0    2.34    0.18
   4 -10   0    5.70    0.19
   4 -10   0    5.62    0.22
   4 -10   0    5.64    0.19
  -4  10   0    5.38    0.25
  -4  10   0    5.39    0.19
   3 -10   0    5.69    0.19
   3 -10   0    5.84    0.18
   3 -10   0    5.95    0.22
  -3  10   0    5.51    0.24
  -3  10   0    5.33    0.17
   2 -10   0    0.92    0.07
   2 -10   0    1.03    0.08
   2 -10   0    0.89    0.10
   2 -10   0    1.09    0.07
   2 -10   0    1.04    0.08
  -2  10   0    0.98    0.11
   1 -10   0    8.34    0.28
   1 -10   0    9.07    0.27
   1 -10   0    8.97    0.31
   1 -10   0    8.72    0.23
   1 -10   0    8.95    0.23
   1 -10   0    8.54    0.24
   1 -10   0    8.61    0.22
  -1  10   0    9.06    0.30
   0 -10   0    2.99    0.14
   0 -10   0    2.97    0.13
   0 -10   0    3.02    0.10
   0 -10   0    3.14    0.14
   0 -10   0    3.03    0.10
   0 -10   0    3.23    0.18
   0 -10   0    3.00    0.17
  -1 -10   0    0.03    0.07
  -1 -10   0    0.09    0.03
  -1 -10   0    0.05    0.05
  -1 -10   0    0.07    0.06
  -1 -10   0    0.11    0.07
  -1 -10   0    0.11    0.08
  -1 -10   0    0.07    0.03
   1  10   0    0.09    0.06
  -2 -10   0    8.53    0.21
  -2 -10   0    8.64    0.21
  -2 -10   0    8.68    0.25
  -2 -10   0    8.05    0.26
  -2 -10   0    8.63    0.30
   2  10   0    8.72    0.27
  -3 -10   0   -0.06    0.07
  -3 -10   0    0.00    0.03
  -3 -10   0    0.02    0.04
  -3 -10   0    0.15    0.05
   3  10   0    0.08    0.07
  -4 -10   0    0.07    0.08
  -4 -10   0    0.00    0.05
  -4 -10   0    0.07    0.05
  -4 -10   0    0.05    0.04
   4  10   0    0.07    0.08
  -5 -10   0    0.42    0.10
  -5 -10   0    0.51    0.06
  -5 -10   0    0.50    0.07
   5  10   0    0.62    0.10
  -6 -10   0    0.03    0.06
  -6 -10   0    0.12    0.10
   6  10   0    0.10    0.10
  -7 -10   0    2.13    0.23
  -7 -10   0    2.04    0.13
   7  10   0    2.14    0.21
  -8 -10   0    1.00    0.16
   8  10   0    1.28    0.17
   8 -11   0    0.10    0.11
   8 -11   0    0.17    0.12
  -8  11   0    0.07    0.15
   7 -11   0    1.70    0.17
   7 -11   0    1.66    0.20
  -7  11   0    1.85    0.23
   6 -11   0    1.01    0.13
   6 -11   0    1.07    0.13
  -6  11   0    0.72    0.13
   5 -11   0    2.03    0.12
   5 -11   0    1.79    0.17
  -5  11   0    1.50    0.19
   4 -11   0    6.07    0.20
   4 -11   0    6.08    0.25
   4 -11   0    5.87    0.21
  -4  11   0    5.79    0.26
   3 -11   0    1.21    0.10
   3 -11   0    0.99    0.13
   3 -11   0    0.97    0.09
  -3  11   0    0.91    0.11
   2 -11   0   20.82    0.49
   2 -11   0   20.95    0.54
   2 -11   0   20.46    0.49
   2 -11   0   20.38    0.47
  -2  11   0   21.64    0.58
   1 -11   0    1.21    0.16
   1 -11   0    1.21    0.10
   1 -11   0    1.37    0.12
   1 -11   0    1.44    0.09
   1 -11   0    1.16    0.07
   0 -11   0    0.42    0.05
   0 -11   0    0.34    0.07
   0 -11   0    0.26    0.09
   0 -11   0    0.20    0.13
   0 -11   0    0.34    0.04
   0 -11   0    0.42    0.07
  -1 -11   0    0.11    0.09
  -1 -11   0   -0.09    0.07
  -1 -11   0   -0.05    0.03
  -1 -11   0   -0.04    0.03
  -1 -11   0   -0.01    0.05
  -2 -11   0    0.60    0.08
  -2 -11   0    0.55    0.10
   2  11   0    0.55    0.09
  -3 -11   0    2.09    0.08
  -3 -11   0    2.22    0.19
  -3 -11   0    2.04    0.14
  -3 -11   0    2.20    0.11
   3  11   0    2.01    0.16
  -4 -11   0    0.82    0.12
  -4 -11   0    0.74    0.07
   4  11   0    0.71    0.12
  -5 -11   0    0.06    0.05
  -5 -11   0    0.16    0.11
   5  11   0    0.31    0.11
  -6 -11   0    1.40    0.11
  -6 -11   0    1.40    0.17
   6  11   0    1.46    0.16
   7 -12   0    0.02    0.13
   6 -12   0    1.76    0.22
   6 -12   0    1.42    0.14
  -6  12   0    1.28    0.17
   5 -12   0    0.95    0.13
   5 -12   0    1.04    0.12
  -5  12   0    0.49    0.13
   4 -12   0    0.96    0.10
   4 -12   0    0.90    0.12
  -4  12   0    1.09    0.15
   3 -12   0    3.65    0.15
   3 -12   0    3.51    0.20
   3 -12   0    3.68    0.17
  -3  12   0    3.71    0.24
   2 -12   0    2.26    0.21
   2 -12   0    2.27    0.12
   2 -12   0    1.65    0.21
   2 -12   0    2.00    0.11
  -2  12   0    1.83    0.20
   1 -12   0    2.80    0.17
   1 -12   0    2.32    0.10
   1 -12   0    2.64    0.11
   1 -12   0    2.42    0.21
   0 -12   0    0.35    0.04
   0 -12   0    0.41    0.11
   0 -12   0    0.32    0.08
   0 -12   0    0.40    0.09
  -1 -12   0    0.28    0.09
  -1 -12   0    0.39    0.08
  -1 -12   0    0.18    0.11
  -2 -12   0    0.67    0.13
  -3 -12   0    0.76    0.14
   3  12   0    0.86    0.13
  -4 -12   0    0.85    0.14
   4  12   0    0.60    0.13
  -5 -12   0   -0.01    0.06
  -5 -12   0    0.05    0.05
  -5 -12   0   -0.03    0.13
   5  12   0   -0.02    0.13
   5 -13   0    3.90    0.26
   4 -13   0    0.32    0.08
   4 -13   0    0.16    0.12
  -4  13   0   -0.03    0.14
   3 -13   0    0.92    0.13
   3 -13   0    1.18    0.11
  -3  13   0    0.86    0.16
   2 -13   0    3.41    0.18
   2 -13   0    3.44    0.14
   2 -13   0    3.82    0.22
   2 -13   0    3.59    0.27
   1 -13   0   -0.01    0.12
   1 -13   0    0.13    0.11
   1 -13   0    0.04    0.05
   1 -13   0    0.07    0.05
   0 -13   0    0.11    0.13
  -1 -13   0    0.25    0.14
  -2 -13   0    0.76    0.15
  -3 -13   0   -0.13    0.15
  -3 -13   1    0.99    0.18
  -2 -13   1    1.00    0.15
  -1 -13   1    3.74    0.13
  -1 -13   1    3.37    0.28
  -1 -13   1    3.85    0.13
   0 -13   1    1.18    0.10
   0 -13   1    1.24    0.10
   0 -13   1    1.05    0.16
   1 -13   1    0.79    0.14
   1 -13   1    1.10    0.09
   2 -13   1    0.85    0.12
   2 -13   1    0.90    0.14
   2 -13   1    0.59    0.07
  -3  13  -1    0.16    0.14
   3 -13   1    0.67    0.12
   3 -13   1    0.49    0.08
  -4  13  -1    6.92    0.35
   4 -13   1    6.56    0.30
   4 -13   1    6.49    0.23
   5 -13   1    0.05    0.13
   5  12  -1    2.10    0.24
  -5 -12   1    1.44    0.18
  -5 -12   1    1.68    0.11
   4  12  -1    0.04    0.11
  -4 -12   1    0.16    0.12
  -4 -12   1    0.11    0.07
  -4 -12   1    0.05    0.05
   3  12  -1    0.30    0.10
  -3 -12   1    0.53    0.06
  -3 -12   1    0.59    0.13
  -3 -12   1    0.54    0.06
   2  12  -1    0.06    0.09
  -2 -12   1    0.03    0.05
  -2 -12   1    0.04    0.10
  -2 -12   1    0.08    0.10
  -1 -12   1   -0.02    0.08
  -1 -12   1    0.01    0.10
  -1 -12   1   -0.11    0.05
  -1 -12   1    0.03    0.04
   0 -12   1    4.85    0.16
   0 -12   1    5.14    0.27
   0 -12   1    5.17    0.20
   0 -12   1    4.95    0.16
   1 -12   1    0.18    0.05
   1 -12   1    0.17    0.08
   1 -12   1    0.26    0.06
   1 -12   1    0.13    0.10
  -2  12  -1   -0.12    0.10
   2 -12   1    0.03    0.05
   2 -12   1   -0.02    0.10
   2 -12   1    0.04    0.06
   2 -12   1   -0.08    0.07
  -3  12  -1    4.45    0.26
   3 -12   1    4.21    0.21
   3 -12   1    3.77    0.16
  -4  12  -1    0.28    0.12
   4 -12   1    0.14    0.07
   4 -12   1    0.19    0.10
  -5  12  -1    4.05    0.26
   5 -12   1    4.09    0.19
   5 -12   1    4.31    0.24
  -6  12  -1    1.07    0.15
   6 -12   1    1.04    0.11
   6 -12   1    1.08    0.15
   7 -12   1    0.33    0.14
   7  11  -1    4.20    0.27
  -7 -11   1    4.88    0.38
   6  11  -1    0.20    0.12
  -6 -11   1   -0.03    0.12
  -6 -11   1    0.10    0.06
   5  11  -1    2.11    0.20
  -5 -11   1    1.72    0.13
  -5 -11   1    1.86    0.18
  -5 -11   1    1.73    0.11
   4  11  -1    2.75    0.18
  -4 -11   1    2.11    0.20
  -4 -11   1    2.15    0.12
  -4 -11   1    2.15    0.11
   3  11  -1    2.52    0.17
  -3 -11   1    2.81    0.11
  -3 -11   1    2.51    0.11
  -3 -11   1    2.49    0.20
   2  11  -1    0.51    0.08
  -2 -11   1    0.59    0.10
  -2 -11   1    0.45    0.05
  -2 -11   1    0.46    0.07
  -2 -11   1    0.49    0.06
  -1 -11   1    0.49    0.07
  -1 -11   1    0.75    0.07
  -1 -11   1    0.55    0.10
  -1 -11   1    0.54    0.06
  -1 -11   1    0.52    0.08
   0 -11   1    0.73    0.08
   0 -11   1    1.01    0.10
   0 -11   1    1.06    0.10
   0 -11   1    1.09    0.07
   0 -11   1    0.94    0.12
   1 -11   1    0.81    0.08
   1 -11   1    1.00    0.09
   1 -11   1    0.86    0.11
   1 -11   1    0.82    0.08
   1 -11   1    0.88    0.12
  -2  11  -1    0.02    0.09
   2 -11   1    0.10    0.05
   2 -11   1    0.07    0.04
   2 -11   1   -0.03    0.06
  -3  11  -1    0.69    0.11
   3 -11   1    0.66    0.07
   3 -11   1    0.79    0.08
   3 -11   1    0.71    0.09
  -4  11  -1    1.74    0.18
   4 -11   1    2.14    0.13
   4 -11   1    2.32    0.16
  -5  11  -1    0.62    0.11
   5 -11   1    0.82    0.09
   5 -11   1    0.97    0.12
  -6  11  -1    0.86    0.13
   6 -11   1    1.18    0.13
   6 -11   1    1.12    0.14
  -7  11  -1    0.42    0.14
   7 -11   1    0.28    0.09
   7 -11   1    0.20    0.11
  -8  11  -1   -0.05    0.14
   8 -11   1   -0.02    0.11
   8 -11   1   -0.03    0.13
   8  10  -1    0.74    0.15
  -8 -10   1    0.61    0.15
   7  10  -1    2.51    0.21
  -7 -10   1    2.47    0.23
  -7 -10   1    2.49    0.14
   6  10  -1    0.04    0.09
  -6 -10   1    0.04    0.05
  -6 -10   1    0.16    0.10
   5  10  -1    0.01    0.09
  -5 -10   1   -0.01    0.05
  -5 -10   1   -0.02    0.05
  -5 -10   1    0.05    0.09
   4  10  -1    0.50    0.09
  -4 -10   1    0.50    0.06
  -4 -10   1    0.41    0.05
  -4 -10   1    0.56    0.10
  -4 -10   1    0.43    0.06
   3  10  -1    2.10    0.14
  -3 -10   1    1.93    0.09
  -3 -10   1    1.64    0.10
  -3 -10   1    1.86    0.10
  -3 -10   1    1.90    0.16
   2  10  -1    0.32    0.07
  -2 -10   1    0.33    0.05
  -2 -10   1    0.31    0.10
  -2 -10   1    0.31    0.05
  -2 -10   1    0.23    0.08
  -2 -10   1    0.21    0.07
  -2 -10   1    0.34    0.05
   1  10  -1    8.14    0.24
  -1 -10   1    7.75    0.29
  -1 -10   1    7.98    0.21
  -1 -10   1    7.65    0.24
  -1 -10   1    7.77    0.24
  -1 -10   1    8.02    0.23
  -1 -10   1    8.13    0.21
   0 -10   1    1.25    0.14
   0 -10   1    0.98    0.09
   0 -10   1    0.94    0.07
   0 -10   1    1.07    0.12
   0 -10   1    0.83    0.09
   0 -10   1    1.13    0.08
   0 -10   1    0.90    0.10
  -1  10  -1   -0.01    0.07
   1 -10   1    0.13    0.04
   1 -10   1    0.15    0.08
   1 -10   1    0.17    0.04
   1 -10   1    0.12    0.07
   1 -10   1    0.12    0.04
   1 -10   1    0.02    0.05
   1 -10   1    0.13    0.05
  -2  10  -1    2.03    0.11
  -2  10  -1    2.16    0.16
  -2  10  -1    2.06    0.15
   2 -10   1    2.30    0.10
   2 -10   1    2.17    0.13
   2 -10   1    2.13    0.09
   2 -10   1    2.56    0.20
   2 -10   1    2.11    0.08
   2 -10   1    2.21    0.11
  -3  10  -1    0.67    0.10
  -3  10  -1    0.73    0.08
   3 -10   1    0.75    0.09
   3 -10   1    0.63    0.08
   3 -10   1    0.66    0.08
  -4  10  -1    1.41    0.14
  -4  10  -1    1.24    0.15
   4 -10   1    1.61    0.12
   4 -10   1    1.22    0.12
   4 -10   1    1.30    0.10
  -5  10  -1    0.70    0.10
   5 -10   1    0.78    0.12
   5 -10   1    0.73    0.10
   5 -10   1    0.90    0.11
  -6  10  -1    4.49    0.24
   6 -10   1    4.42    0.22
   6 -10   1    4.35    0.19
  -7  10  -1    2.51    0.21
   7 -10   1    2.17    0.17
   7 -10   1    1.97    0.18
  -8  10  -1    0.60    0.14
   8 -10   1    0.67    0.13
   8 -10   1    0.68    0.12
  -9  10  -1   -0.05    0.13
   9 -10   1   -0.02    0.11
   9 -10   1    0.13    0.12
  -9  -9   1    0.51    0.14
   8   9  -1    1.03    0.13
  -8  -9   1    1.07    0.13
  -8  -9   1    1.28    0.16
   7   9  -1    1.18    0.13
  -7  -9   1    1.15    0.11
  -7  -9   1    1.32    0.15
   6   9  -1    0.97    0.11
  -6  -9   1    0.80    0.11
  -6  -9   1    0.88    0.09
  -6  -9   1    0.83    0.09
   5   9  -1    0.79    0.10
  -5  -9   1    0.56    0.07
  -5  -9   1    0.78    0.11
  -5  -9   1    0.66    0.07
  -5  -9   1    0.56    0.07
   4   9  -1    0.30    0.07
  -4  -9   1    0.25    0.04
  -4  -9   1    0.20    0.05
  -4  -9   1    0.34    0.09
  -4  -9   1    0.29    0.06
  -4  -9   1    0.34    0.05
   3   9  -1    1.45    0.11
  -3  -9   1    1.32    0.08
  -3  -9   1    1.12    0.08
  -3  -9   1    1.32    0.10
  -3  -9   1    1.32    0.08
   2   9  -1    1.62    0.10
  -2  -9   1    1.53    0.08
  -2  -9   1    1.42    0.10
  -2  -9   1    1.53    0.12
  -2  -9   1    1.53    0.07
  -2  -9   1    1.43    0.08
  -2  -9   1    1.48    0.13
   1   9  -1    8.37    0.23
  -1  -9   1    8.13    0.21
  -1  -9   1    8.06    0.24
  -1  -9   1    8.24    0.21
  -1  -9   1    7.89    0.23
  -1  -9   1    8.44    0.23
  -1  -9   1    8.31    0.28
   0   9  -1    0.95    0.08
   0  -9   1    0.85    0.07
   0  -9   1    0.97    0.08
   0  -9   1    1.19    0.10
   0  -9   1    0.98    0.11
   0  -9   1    0.94    0.08
   0  -9   1    0.94    0.06
  -1   9  -1    2.43    0.15
   1  -9   1    2.39    0.10
   1  -9   1    2.43    0.13
   1  -9   1    2.50    0.09
   1  -9   1    2.43    0.10
   1  -9   1    2.37    0.10
   1  -9   1    2.40    0.11
  -2   9  -1    3.49    0.13
  -2   9  -1    3.34    0.16
  -2   9  -1    3.51    0.17
   2  -9   1    3.53    0.15
   2  -9   1    3.51    0.10
   2  -9   1    3.59    0.10
   2  -9   1    3.70    0.13
   2  -9   1    3.49    0.13
  -3   9  -1    2.66    0.15
  -3   9  -1    2.49    0.12
  -3   9  -1    1.91    0.14
   3  -9   1    2.52    0.13
   3  -9   1    2.44    0.12
   3  -9   1    2.68    0.11
  -4   9  -1    0.07    0.06
  -4   9  -1    0.09    0.07
   4  -9   1    0.22    0.05
   4  -9   1    0.14    0.06
   4  -9   1    0.08    0.06
  -5   9  -1    0.54    0.09
  -5   9  -1    0.50    0.09
   5  -9   1    0.58    0.07
   5  -9   1    0.51    0.09
   5  -9   1    0.65    0.09
  -6   9  -1    2.57    0.18
   6  -9   1    2.55    0.16
   6  -9   1    2.43    0.14
   6  -9   1    2.31    0.18
  -7   9  -1    4.71    0.24
   7  -9   1    4.53    0.23
   7  -9   1    4.89    0.21
  -8   9  -1    0.30    0.11
   8  -9   1    0.28    0.09
   8  -9   1    0.27    0.10
  -9   9  -1    0.26    0.12
   9  -9   1    0.16    0.11
   9  -9   1   -0.08    0.10
 -10   9  -1   -0.23    0.13
  10  -9   1    0.02    0.13
  10  -9   1   -0.24    0.12
   9   8  -1   -0.30    0.10
  -9  -8   1   -0.09    0.11
  -9  -8   1   -0.18    0.07
   8   8  -1    0.64    0.12
  -8  -8   1    0.58    0.08
  -8  -8   1    0.73    0.12
   7   8  -1    0.03    0.06
   7   8  -1    0.02    0.08
  -7  -8   1    0.10    0.08
  -7  -8   1    0.13    0.05
   6   8  -1    0.54    0.07
   6   8  -1    0.39    0.08
   6   8  -1    0.40    0.06
  -6  -8   1    0.49    0.06
  -6  -8   1    0.54    0.09
   5   8  -1    0.94    0.11
   5   8  -1    0.89    0.09
  -5  -8   1    0.82    0.07
  -5  -8   1    0.86    0.09
  -5  -8   1    0.72    0.08
  -5  -8   1    0.75    0.10
  -5  -8   1    0.71    0.08
   4   8  -1    0.88    0.09
   4   8  -1    1.03    0.07
  -4  -8   1    0.96    0.07
  -4  -8   1    1.06    0.07
  -4  -8   1    0.90    0.08
  -4  -8   1    1.10    0.11
  -4  -8   1    1.04    0.09
   3   8  -1    0.29    0.06
   3   8  -1    0.30    0.03
  -3  -8   1    0.29    0.05
  -3  -8   1    0.26    0.04
  -3  -8   1    0.26    0.07
  -3  -8   1    0.23    0.04
  -3  -8   1    0.32    0.04
  -3  -8   1    0.15    0.06
   2   8  -1    0.43    0.06
  -2  -8   1    0.37    0.04
  -2  -8   1    0.38    0.06
  -2  -8   1    0.37    0.05
  -2  -8   1    0.50    0.05
  -2  -8   1    0.42    0.05
  -2  -8   1    0.44    0.08
   1   8  -1    3.37    0.12
  -1  -8   1    3.25    0.13
  -1  -8   1    3.38    0.13
  -1  -8   1    3.16    0.11
  -1  -8   1    3.15    0.12
  -1  -8   1    3.21    0.11
  -1  -8   1    3.39    0.16
   0   8  -1   -0.04    0.03
   0   8  -1   -0.02    0.02
   0   8  -1    0.02    0.02
   0  -8   1    0.00    0.03
   0  -8   1    0.06    0.05
   0  -8   1    0.03    0.04
   0  -8   1   -0.06    0.03
   0  -8   1    0.05    0.02
   0  -8   1   -0.02    0.03
  -1   8  -1   -0.02    0.04
  -1   8  -1    0.00    0.03
  -1   8  -1    0.02    0.03
  -1   8  -1    0.01    0.04
   1  -8   1    0.02    0.03
   1  -8   1   -0.01    0.03
   1  -8   1    0.02    0.03
   1  -8   1    0.00    0.03
   1  -8   1    0.02    0.03
  -2   8  -1    1.50    0.11
  -2   8  -1    1.68    0.09
  -2   8  -1    1.63    0.11
   2  -8   1    1.71    0.06
   2  -8   1    1.68    0.10
   2  -8   1    1.68    0.06
   2  -8   1    1.59    0.08
  -3   8  -1    0.82    0.10
  -3   8  -1    0.83    0.10
   3  -8   1    0.80    0.08
   3  -8   1    0.92    0.07
   3  -8   1    0.94    0.09
  -4   8  -1    6.57    0.21
  -4   8  -1    6.62    0.26
  -4   8  -1    6.74    0.24
   4  -8   1    6.64    0.22
   4  -8   1    6.67    0.21
   4  -8   1    6.67    0.22
  -5   8  -1    1.63    0.13
  -5   8  -1    1.64    0.13
   5  -8   1    1.65    0.12
   5  -8   1    1.63    0.10
   5  -8   1    1.32    0.13
  -6   8  -1    0.40    0.09
  -6   8  -1    0.38    0.08
   6  -8   1    0.30    0.08
   6  -8   1    0.31    0.09
  -7   8  -1    0.85    0.13
  -7   8  -1    1.14    0.14
   7  -8   1    0.83    0.20
   7  -8   1    0.76    0.09
   7  -8   1    0.73    0.10
  -8   8  -1    4.24    0.22
   8  -8   1    3.51    0.21
   8  -8   1    3.59    0.19
  -9   8  -1    0.20    0.10
   9  -8   1   -0.04    0.08
   9  -8   1    0.01    0.10
 -10   8  -1    0.63    0.15
  10  -8   1    0.74    0.13
  10  -8   1    1.01    0.14
  11  -8   1    0.62    0.15
  10   7  -1   -0.03    0.11
 -10  -7   1    0.25    0.09
 -10  -7   1    0.13    0.13
   9   7  -1    0.64    0.12
  -9  -7   1    0.65    0.10
  -9  -7   1    0.53    0.12
   8   7  -1    0.56    0.10
   8   7  -1    0.41    0.07
  -8  -7   1    0.40    0.10
  -8  -7   1    0.52    0.07
   7   7  -1    2.79    0.16
   7   7  -1    2.65    0.13
   7   7  -1    2.39    0.20
  -7  -7   1    3.01    0.23
  -7  -7   1    2.69    0.13
  -7  -7   1    2.44    0.17
   6   7  -1    1.96    0.10
   6   7  -1    1.89    0.11
  -6  -7   1    1.76    0.11
  -6  -7   1    1.70    0.10
  -6  -7   1    1.79    0.11
   5   7  -1    1.90    0.10
   5   7  -1    1.74    0.12
   5   7  -1    1.77    0.09
  -5  -7   1    1.78    0.10
  -5  -7   1    1.75    0.09
  -5  -7   1    1.61    0.13
  -5  -7   1    1.82    0.09
   4   7  -1    0.36    0.05
   4   7  -1    0.36    0.06
  -4  -7   1    0.33    0.05
  -4  -7   1    0.40    0.05
  -4  -7   1    0.41    0.07
  -4  -7   1    0.45    0.05
  -4  -7   1    0.26    0.07
   3   7  -1    0.06    0.03
   3   7  -1   -0.01    0.03
   3   7  -1   -0.04    0.03
  -3  -7   1    0.06    0.04
  -3  -7   1    0.04    0.05
  -3  -7   1    0.03    0.03
  -3  -7   1    0.04    0.04
  -3  -7   1   -0.01    0.03
  -3  -7   1    0.04    0.03
  -3  -7   1    0.01    0.05
   2   7  -1    8.61    0.23
   2   7  -1    8.00    0.20
   2   7  -1    8.84    0.20
  -2  -7   1    8.67    0.23
  -2  -7   1    8.01    0.26
  -2  -7   1    8.74    0.22
  -2  -7   1    8.71    0.22
  -2  -7   1    8.64    0.27
  -2  -7   1    8.67    0.22
   1   7  -1    0.16    0.03
   1   7  -1    0.12    0.02
   1   7  -1    0.18    0.02
  -1  -7   1    0.14    0.03
  -1  -7   1    0.13    0.04
  -1  -7   1    0.13    0.05
  -1  -7   1    0.11    0.03
  -1  -7   1    0.10    0.03
  -1  -7   1    0.12    0.03
  -1  -7   1    0.09    0.04
   0   7  -1    5.53    0.15
   0   7  -1    5.22    0.14
   0   7  -1    5.67    0.14
   0   7  -1    5.59    0.19
   0  -7   1    5.24    0.18
   0  -7   1    5.50    0.16
   0  -7   1    5.69    0.15
   0  -7   1    5.41    0.15
   0  -7   1    5.66    0.15
   0  -7   1    5.62    0.16
   0  -7   1    5.37    0.19
  -1   7  -1    0.93    0.06
  -1   7  -1    0.91    0.08
  -1   7  -1    1.09    0.09
  -1   7  -1    0.89    0.05
   1  -7   1    0.90    0.05
   1  -7   1    0.91    0.05
   1  -7   1    0.93    0.06
   1  -7   1    0.99    0.08
   1  -7   1    0.98    0.06
   1  -7   1    0.96    0.05
  -2   7  -1    0.05    0.04
  -2   7  -1    0.09    0.04
  -2   7  -1    0.05    0.04
  -2   7  -1    0.05    0.03
   2  -7   1    0.07    0.02
   2  -7   1    0.12    0.03
   2  -7   1    0.07    0.02
   2  -7   1    0.09    0.05
   2  -7   1    0.12    0.03
   2  -7   1    0.10    0.04
  -3   7  -1    0.09    0.04
  -3   7  -1    0.03    0.03
  -3   7  -1    0.09    0.04
  -3   7  -1    0.04    0.04
   3  -7   1    0.10    0.04
   3  -7   1    0.08    0.04
   3  -7   1    0.07    0.03
   3  -7   1   -0.01    0.05
  -4   7  -1    2.33    0.13
  -4   7  -1    2.65    0.13
   4  -7   1    2.63    0.13
   4  -7   1    2.72    0.13
   4  -7   1    2.73    0.12
  -5   7  -1    0.74    0.09
  -5   7  -1    0.58    0.07
   5  -7   1    0.66    0.09
   5  -7   1    0.54    0.07
   5  -7   1    0.61    0.07
  -6   7  -1    3.22    0.16
   6  -7   1    2.78    0.16
   6  -7   1    2.82    0.14
   6  -7   1    2.94    0.15
  -7   7  -1    0.80    0.10
  -7   7  -1    0.53    0.09
   7  -7   1    0.56    0.10
   7  -7   1    0.67    0.08
   7  -7   1    0.68    0.09
  -8   7  -1    0.34    0.08
  -8   7  -1    0.26    0.10
   8  -7   1    0.21    0.04
   8  -7   1    0.21    0.09
   8  -7   1    0.24    0.08
  -9   7  -1    0.12    0.09
   9  -7   1    0.04    0.08
   9  -7   1    0.25    0.09
 -10   7  -1    0.08    0.11
  10  -7   1    0.27    0.10
  10  -7   1    0.27    0.11
 -11   7  -1    0.02    0.13
  11  -7   1    0.25    0.12
  11  -7   1    0.27    0.13
 -11  -6   1    0.16    0.13
 -11  -6   1   -0.02    0.10
  10   6  -1    0.74    0.12
 -10  -6   1    0.74    0.13
 -10  -6   1    0.98    0.12
   9   6  -1    1.14    0.12
   9   6  -1    0.69    0.11
  -9  -6   1    0.90    0.10
  -9  -6   1    0.64    0.11
   8   6  -1   -0.06    0.06
   8   6  -1    0.02    0.07
  -8  -6   1    0.06    0.05
  -8  -6   1   -0.03    0.11
  -8  -6   1    0.00    0.08
   7   6  -1    1.18    0.12
   7   6  -1    1.07    0.09
  -7  -6   1    1.29    0.11
  -7  -6   1    1.07    0.09
  -7  -6   1    1.13    0.12
  -7  -6   1    1.08    0.14
   6   6  -1    3.92    0.14
   6   6  -1    3.92    0.17
  -6  -6   1    3.98    0.14
  -6  -6   1    3.94    0.16
  -6  -6   1    3.94    0.15
  -6  -6   1    4.10    0.18
   5   6  -1    1.44    0.08
   5   6  -1    1.51    0.10
   5   6  -1    1.41    0.10
  -5  -6   1    1.30    0.08
  -5  -6   1    1.56    0.09
  -5  -6   1    1.50    0.11
  -5  -6   1    1.41    0.08
   4   6  -1    2.54    0.12
   4   6  -1    2.45    0.10
   4   6  -1    2.37    0.12
   4   6  -1    2.60    0.14
   4   6  -1    2.63    0.10
  -4  -6   1    2.69    0.10
  -4  -6   1    2.77    0.13
  -4  -6   1    2.66    0.12
  -4  -6   1    2.68    0.11
  -4  -6   1    2.65    0.10
   3   6  -1    0.59    0.06
   3   6  -1    0.58    0.05
   3   6  -1    0.63    0.05
  -3  -6   1    0.69    0.08
  -3  -6   1    0.63    0.05
  -3  -6   1    0.67    0.07
  -3  -6   1    0.57    0.05
  -3  -6   1    0.61    0.08
  -3  -6   1    0.53    0.06
  -3  -6   1    0.63    0.05
   2   6  -1    8.17    0.19
   2   6  -1    7.88    0.19
   2   6  -1    7.87    0.21
  -2  -6   1    7.96    0.20
  -2  -6   1    7.90    0.24
  -2  -6   1    7.88    0.20
  -2  -6   1    7.93    0.20
  -2  -6   1    7.69    0.23
  -2  -6   1    8.08    0.22
   1   6  -1    6.84    0.17
   1   6  -1    7.41    0.17
   1   6  -1    7.11    0.19
  -1  -6   1    6.65    0.19
  -1  -6   1    7.53    0.19
  -1  -6   1    7.40    0.19
  -1  -6   1    7.19    0.22
  -1  -6   1    7.28    0.22
  -1  -6   1    7.37    0.18
  -1  -6   1    6.57    0.22
   0   6  -1    0.85    0.07
   0   6  -1    0.84    0.04
   0   6  -1    0.76    0.07
   0   6  -1    0.85    0.05
   0  -6   1    0.84    0.07
   0  -6   1    0.87    0.05
   0  -6   1    1.01    0.06
   0  -6   1    0.88    0.05
   0  -6   1    0.81    0.05
   0  -6   1    0.93    0.05
  -1   6  -1    1.18    0.08
  -1   6  -1    1.31    0.06
  -1   6  -1    1.26    0.06
  -1   6  -1    1.26    0.07
   1  -6   1    1.28    0.05
   1  -6   1    1.29    0.05
   1  -6   1    1.37    0.07
   1  -6   1    1.28    0.07
   1  -6   1    1.25    0.06
   1  -6   1    1.22    0.08
  -2   6  -1    1.06    0.08
  -2   6  -1    0.99    0.07
  -2   6  -1    0.93    0.06
  -2   6  -1    1.03    0.06
   2  -6   1    1.00    0.06
   2  -6   1    1.03    0.08
   2  -6   1    1.03    0.07
   2  -6   1    1.00    0.07
  -3   6  -1    0.53    0.07
  -3   6  -1    0.47    0.05
  -3   6  -1    0.50    0.05
  -3   6  -1    0.47    0.06
   3  -6   1    0.34    0.05
   3  -6   1    0.44    0.05
   3  -6   1    0.42    0.05
   3  -6   1    0.43    0.05
  -4   6  -1    0.05    0.04
  -4   6  -1    0.00    0.03
  -4   6  -1    0.03    0.04
  -4   6  -1    0.07    0.04
   4  -6   1    0.02    0.03
   4  -6   1    0.06    0.05
   4  -6   1   -0.05    0.03
   4  -6   1    0.04    0.04
  -5   6  -1    0.27    0.06
  -5   6  -1    0.30    0.05
  -5   6  -1    0.28    0.06
   5  -6   1    0.23    0.05
   5  -6   1    0.21    0.05
   5  -6   1    0.28    0.06
   5  -6   1    0.29    0.05
  -6   6  -1    0.52    0.04
  -6   6  -1    0.62    0.08
  -6   6  -1    0.77    0.10
   6  -6   1    0.44    0.06
   6  -6   1    0.60    0.08
   6  -6   1    0.58    0.04
   6  -6   1    0.46    0.07
  -7   6  -1    2.43    0.15
  -7   6  -1    2.40    0.09
  -7   6  -1    2.32    0.15
   7  -6   1    2.31    0.13
   7  -6   1    2.34    0.14
   7  -6   1    2.40    0.16
   7  -6   1    2.39    0.09
  -8   6  -1    2.34    0.17
  -8   6  -1    2.23    0.11
  -8   6  -1    2.38    0.15
   8  -6   1    1.96    0.18
   8  -6   1    2.15    0.14
   8  -6   1    2.38    0.16
   8  -6   1    2.02    0.09
  -9   6  -1    1.25    0.14
  -9   6  -1    0.90    0.12
   9  -6   1    0.85    0.09
   9  -6   1    1.02    0.13
   9  -6   1    1.13    0.14
 -10   6  -1    1.62    0.18
  10  -6   1    1.67    0.18
  10  -6   1    1.68    0.17
 -11   6  -1    2.00    0.22
  11  -6   1    2.07    0.22
  11  -6   1    1.97    0.23
  12  -6   1   -0.15    0.15
  11   5  -1    0.04    0.11
 -11  -5   1    0.01    0.11
 -11  -5   1   -0.12    0.12
  10   5  -1    2.26    0.16
  10   5  -1    2.29    0.19
 -10  -5   1    2.46    0.18
 -10  -5   1    2.31    0.20
   9   5  -1    5.48    0.21
   9   5  -1    5.52    0.24
  -9  -5   1    5.44    0.24
  -9  -5   1    5.52    0.22
   8   5  -1    0.70    0.09
   8   5  -1    0.75    0.09
   8   5  -1    0.86    0.11
  -8  -5   1    0.72    0.08
  -8  -5   1    0.92    0.12
  -8  -5   1    0.64    0.10
  -8  -5   1    0.80    0.10
   7   5  -1    0.79    0.09
   7   5  -1    1.01    0.08
   7   5  -1    0.83    0.10
  -7  -5   1    0.83    0.09
  -7  -5   1    0.75    0.09
  -7  -5   1    0.84    0.08
  -7  -5   1    0.79    0.10
   6   5  -1    2.51    0.10
   6   5  -1    2.51    0.12
   6   5  -1    2.41    0.12
  -6  -5   1    2.45    0.11
  -6  -5   1    2.21    0.12
  -6  -5   1    2.30    0.14
  -6  -5   1    2.43    0.11
   5   5  -1    5.34    0.18
   5   5  -1    5.24    0.15
   5   5  -1    5.16    0.16
   5   5  -1    5.27    0.20
   5   5  -1    5.00    0.16
  -5  -5   1    5.34    0.15
  -5  -5   1    5.31    0.17
  -5  -5   1    5.36    0.19
  -5  -5   1    5.10    0.16
  -5  -5   1    4.99    0.18
   4   5  -1    0.10    0.03
   4   5  -1    0.08    0.05
   4   5  -1    0.14    0.03
   4   5  -1    0.18    0.05
   4   5  -1    0.05    0.03
  -4  -5   1    0.14    0.03
  -4  -5   1    0.11    0.03
  -4  -5   1    0.13    0.04
  -4  -5   1    0.12    0.03
  -4  -5   1    0.10    0.04
   3   5  -1    2.68    0.09
   3   5  -1    2.62    0.09
   3   5  -1    2.65    0.09
   3   5  -1    2.63    0.12
   3   5  -1    2.66    0.10
  -3  -5   1    2.76    0.10
  -3  -5   1    2.59    0.10
  -3  -5   1    2.70    0.09
  -3  -5   1    2.66    0.12
  -3  -5   1    2.66    0.09
   2   5  -1    3.36    0.09
   2   5  -1    3.18    0.11
   2   5  -1    3.26    0.09
  -2  -5   1    3.23    0.10
  -2  -5   1    3.30    0.10
  -2  -5   1    3.18    0.09
  -2  -5   1    3.16    0.12
  -2  -5   1    3.14    0.09
  -2  -5   1    3.18    0.11
  -2  -5   1    3.10    0.12
   1   5  -1   19.45    0.44
   1   5  -1   20.00    0.42
   1   5  -1   19.03    0.42
  -1  -5   1   19.02    0.43
  -1  -5   1   19.32    0.43
  -1  -5   1   19.12    0.43
  -1  -5   1   19.29    0.43
  -1  -5   1   19.42    0.43
  -1  -5   1   19.59    0.46
  -1  -5   1   19.21    0.46
   0   5  -1    1.47    0.06
   0   5  -1    1.40    0.06
   0   5  -1    1.42    0.06
   0   5  -1    1.45    0.05
   0   5  -1    1.45    0.08
   0  -5   1    1.47    0.06
   0  -5   1    1.48    0.06
   0  -5   1    1.44    0.05
   0  -5   1    1.36    0.08
   0  -5   1    1.45    0.06
  -1   5  -1    1.46    0.06
  -1   5  -1    1.46    0.05
  -1   5  -1    1.39    0.06
  -1   5  -1    1.44    0.08
  -1   5  -1    1.47    0.08
   1  -5   1    1.43    0.06
   1  -5   1    1.45    0.06
   1  -5   1    1.46    0.06
   1  -5   1    1.49    0.05
   1  -5   1    1.41    0.08
  -2   5  -1   13.77    0.32
  -2   5  -1   13.79    0.33
  -2   5  -1   13.85    0.32
  -2   5  -1   13.51    0.34
   2  -5   1   14.14    0.33
   2  -5   1   13.49    0.32
   2  -5   1   13.70    0.34
   2  -5   1   13.73    0.33
  -3   5  -1    5.19    0.17
  -3   5  -1    5.17    0.16
  -3   5  -1    4.91    0.15
  -3   5  -1    5.21    0.15
   3  -5   1    4.99    0.15
   3  -5   1    5.04    0.16
   3  -5   1    5.12    0.15
   3  -5   1    5.00    0.17
  -4   5  -1    4.88    0.17
  -4   5  -1    5.05    0.16
  -4   5  -1    5.06    0.17
   4  -5   1    4.93    0.17
   4  -5   1    5.00    0.16
   4  -5   1    5.26    0.16
   4  -5   1    5.01    0.17
  -5   5  -1    5.82    0.14
  -5   5  -1    5.80    0.20
  -5   5  -1    5.76    0.19
  -5   5  -1    5.91    0.19
  -5   5  -1    5.82    0.20
   5  -5   1    5.80    0.19
   5  -5   1    5.83    0.19
   5  -5   1    5.94    0.14
   5  -5   1    5.96    0.20
   5  -5   1    5.83    0.19
  -6   5  -1    0.20    0.07
  -6   5  -1    0.33    0.06
  -6   5  -1    0.30    0.04
  -6   5  -1    0.35    0.06
   6  -5   1    0.25    0.06
   6  -5   1    0.27    0.06
   6  -5   1    0.29    0.07
   6  -5   1    0.33    0.04
   6  -5   1    0.29    0.05
  -7   5  -1    5.12    0.21
  -7   5  -1    5.20    0.20
  -7   5  -1    5.14    0.15
  -7   5  -1    5.35    0.21
   7  -5   1    5.27    0.15
   7  -5   1    4.69    0.23
   7  -5   1    5.38    0.21
   7  -5   1    5.44    0.20
  -8   5  -1   -0.02    0.07
  -8   5  -1    0.01    0.05
   8  -5   1    0.01    0.08
   8  -5   1   -0.07    0.05
   8  -5   1    0.06    0.06
   8  -5   1   -0.07    0.04
  -9   5  -1    7.89    0.24
  -9   5  -1    8.22    0.30
  -9   5  -1    8.43    0.29
   9  -5   1    7.67    0.28
   9  -5   1    8.17    0.23
   9  -5   1    8.30    0.29
   9  -5   1    8.32    0.32
 -10   5  -1    0.18    0.09
 -10   5  -1    0.00    0.09
  10  -5   1    0.02    0.09
  10  -5   1    0.27    0.09
  10  -5   1    0.18    0.07
 -11   5  -1    0.16    0.11
  11  -5   1    0.26    0.10
  11  -5   1    0.13    0.09
 -12   5  -1    1.80    0.23
  12  -5   1    1.60    0.19
 -12  -4   1    1.04    0.17
 -12  -4   1    1.39    0.15
  11   4  -1    0.10    0.09
  11   4  -1   -0.11    0.10
 -11  -4   1    0.00    0.10
 -11  -4   1   -0.01    0.11
  10   4  -1    2.79    0.19
  10   4  -1    2.87    0.17
 -10  -4   1    3.03    0.18
 -10  -4   1    2.47    0.19
   9   4  -1   11.96    0.37
   9   4  -1   11.90    0.34
  -9  -4   1   12.36    0.36
  -9  -4   1   11.44    0.34
  -9  -4   1   12.36    0.38
   8   4  -1    0.11    0.05
   8   4  -1    0.00    0.05
   8   4  -1    0.08    0.06
  -8  -4   1    0.04    0.07
  -8  -4   1    0.06    0.06
  -8  -4   1    0.11    0.07
  -8  -4   1    0.20    0.05
   7   4  -1    3.54    0.16
   7   4  -1    3.24    0.15
   7   4  -1    3.41    0.13
  -7  -4   1    3.42    0.15
  -7  -4   1    3.81    0.17
  -7  -4   1    3.44    0.15
  -7  -4   1    3.41    0.14
   6   4  -1    1.39    0.09
   6   4  -1    1.75    0.10
   6   4  -1    1.73    0.10
   6   4  -1    1.73    0.09
   6   4  -1    1.45    0.12
  -6  -4   1    1.74    0.09
  -6  -4   1    1.73    0.10
  -6  -4   1    1.76    0.10
  -6  -4   1    1.70    0.11
   5   4  -1    7.58    0.24
   5   4  -1    7.78    0.23
   5   4  -1    7.79    0.21
   5   4  -1    7.71    0.21
   5   4  -1    7.94    0.21
  -5  -4   1    7.94    0.22
  -5  -4   1    7.54    0.22
  -5  -4   1    7.79    0.22
  -5  -4   1    7.89    0.20
  -5  -4   1    7.88    0.24
   4   4  -1    4.05    0.14
   4   4  -1    3.95    0.12
   4   4  -1    3.82    0.12
   4   4  -1    3.99    0.15
   4   4  -1    3.90    0.12
  -4  -4   1    3.88    0.11
  -4  -4   1    3.85    0.13
  -4  -4   1    3.98    0.13
  -4  -4   1    3.85    0.12
  -4  -4   1    4.08    0.14
   3   4  -1    3.52    0.12
   3   4  -1    3.46    0.11
   3   4  -1    3.55    0.11
   3   4  -1    3.56    0.13
   3   4  -1    3.41    0.10
  -3  -4   1    3.40    0.13
  -3  -4   1    3.57    0.11
  -3  -4   1    3.31    0.11
  -3  -4   1    3.47    0.10
  -3  -4   1    3.37    0.12
   2   4  -1    0.32    0.03
   2   4  -1    0.35    0.04
   2   4  -1    0.35    0.05
   2   4  -1    0.35    0.03
   2   4  -1    0.32    0.03
  -2  -4   1    0.29    0.03
  -2  -4   1    0.31    0.03
  -2  -4   1    0.35    0.04
  -2  -4   1    0.26    0.04
   1   4  -1    3.19    0.09
   1   4  -1    3.00    0.10
   1   4  -1    3.22    0.09
  -1  -4   1    3.06    0.09
  -1  -4   1    3.24    0.09
  -1  -4   1    3.17    0.11
  -1  -4   1    3.20    0.11
  -1  -4   1    3.19    0.09
  -1  -4   1    3.19    0.09
  -1  -4   1    3.21    0.09
   0   4  -1   18.74    0.40
   0   4  -1   18.31    0.41
   0   4  -1   18.47    0.40
   0   4  -1   17.95    0.43
   0   4  -1   18.37    0.40
   0  -4   1   18.68    0.41
   0  -4   1   18.76    0.40
   0  -4   1   18.09    0.40
   0  -4   1   18.58    0.41
   0  -4   1   18.00    0.42
  -1   4  -1    0.07    0.02
  -1   4  -1    0.09    0.02
  -1   4  -1    0.07    0.02
  -1   4  -1    0.07    0.02
  -1   4  -1    0.08    0.01
   1  -4   1    0.05    0.02
   1  -4   1    0.09    0.02
   1  -4   1    0.08    0.01
   1  -4   1    0.10    0.02
   1  -4   1    0.07    0.02
  -2   4  -1    7.15    0.18
  -2   4  -1    7.26    0.18
  -2   4  -1    7.23    0.19
  -2   4  -1    7.04    0.20
   2  -4   1    7.02    0.19
   2  -4   1    7.27    0.19
   2  -4   1    7.10    0.18
   2  -4   1    7.19    0.18
  -3   4  -1    0.08    0.02
  -3   4  -1    0.06    0.02
  -3   4  -1    0.08    0.02
   3  -4   1    0.08    0.02
   3  -4   1    0.09    0.02
   3  -4   1    0.07    0.03
   3  -4   1    0.06    0.03
  -4   4  -1    4.84    0.16
  -4   4  -1    4.90    0.16
  -4   4  -1    4.74    0.12
  -4   4  -1    4.80    0.15
  -4   4  -1    4.76    0.15
   4  -4   1    4.73    0.15
   4  -4   1    4.77    0.15
   4  -4   1    4.88    0.15
   4  -4   1    4.83    0.12
   4  -4   1    4.74    0.16
  -5   4  -1   82.92    1.79
  -5   4  -1   83.77    1.79
  -5   4  -1   84.85    1.78
  -5   4  -1   83.53    1.74
  -5   4  -1   82.47    1.79
   5  -4   1   83.68    1.74
   5  -4   1   84.54    1.80
   5  -4   1   81.51    1.78
   5  -4   1   82.23    1.78
   5  -4   1   82.92    1.79
  -6   4  -1    4.88    0.18
  -6   4  -1    5.05    0.18
  -6   4  -1    4.74    0.18
  -6   4  -1    5.04    0.18
  -6   4  -1    5.06    0.14
   6  -4   1    5.15    0.14
   6  -4   1    4.71    0.17
   6  -4   1    5.09    0.18
   6  -4   1    4.97    0.18
   6  -4   1    4.92    0.17
  -7   4  -1    0.10    0.06
  -7   4  -1    0.02    0.04
  -7   4  -1   -0.07    0.04
  -7   4  -1   -0.01    0.05
   7  -4   1    0.00    0.04
   7  -4   1   -0.01    0.06
   7  -4   1   -0.05    0.03
   7  -4   1   -0.05    0.04
  -8   4  -1    2.03    0.16
  -8   4  -1    2.01    0.13
  -8   4  -1    2.02    0.11
  -8   4  -1    2.00    0.14
   8  -4   1    2.03    0.10
   8  -4   1    2.14    0.14
   8  -4   1    2.05    0.13
   8  -4   1    1.97    0.17
  -9   4  -1    0.96    0.09
  -9   4  -1    0.88    0.10
  -9   4  -1    0.99    0.11
   9  -4   1    1.07    0.10
   9  -4   1    1.02    0.13
   9  -4   1    0.79    0.13
   9  -4   1    1.17    0.12
 -10   4  -1    1.16    0.15
 -10   4  -1    1.10    0.13
  10  -4   1    1.12    0.13
  10  -4   1    1.25    0.15
  10  -4   1    1.11    0.12
 -11   4  -1    0.08    0.10
 -11   4  -1    0.16    0.17
  11  -4   1    0.10    0.10
  11  -4   1   -0.23    0.10
  11  -4   1    0.07    0.08
 -12   4  -1    0.53    0.14
  12  -4   1    0.75    0.15
  12   3  -1   -0.06    0.12
  12   3  -1   -0.09    0.11
 -12  -3   1    0.24    0.12
 -12  -3   1   -0.11    0.12
  11   3  -1    0.05    0.10
  11   3  -1   -0.07    0.08
 -11  -3   1   -0.06    0.09
 -11  -3   1    0.01    0.10
  10   3  -1    1.03    0.12
  10   3  -1    0.94    0.13
 -10  -3   1    1.17    0.12
 -10  -3   1    1.10    0.13
   9   3  -1    1.24    0.13
   9   3  -1    1.05    0.11
   9   3  -1    1.21    0.14
  -9  -3   1    1.27    0.13
  -9  -3   1    1.32    0.14
  -9  -3   1    1.39    0.16
   8   3  -1    4.07    0.17
   8   3  -1    4.29    0.18
   8   3  -1    4.16    0.16
  -8  -3   1    4.08    0.19
  -8  -3   1    4.25    0.17
  -8  -3   1    4.18    0.17
  -8  -3   1    4.12    0.18
   7   3  -1   17.76    0.44
   7   3  -1   16.85    0.42
  -7  -3   1   17.52    0.42
  -7  -3   1   16.99    0.43
  -7  -3   1   16.76    0.43
  -7  -3   1   16.76    0.45
   6   3  -1    1.67    0.10
   6   3  -1    1.58    0.08
   6   3  -1    1.64    0.09
   6   3  -1    1.25    0.10
  -6  -3   1    1.64    0.10
  -6  -3   1    1.60    0.09
  -6  -3   1    1.58    0.09
  -6  -3   1    1.68    0.10
  -6  -3   1    1.48    0.10
   5   3  -1    9.24    0.24
   5   3  -1    9.29    0.26
   5   3  -1    9.04    0.24
   5   3  -1    9.43    0.25
   5   3  -1    9.42    0.25
  -5  -3   1    9.43    0.23
  -5  -3   1    8.82    0.25
  -5  -3   1    9.25    0.26
  -5  -3   1    9.49    0.25
  -5  -3   1    9.04    0.25
   4   3  -1   50.01    1.06
   4   3  -1   48.89    1.08
   4   3  -1   49.39    1.06
   4   3  -1   49.36    1.07
   4   3  -1   49.96    1.05
  -4  -3   1   47.83    1.08
  -4  -3   1   50.24    1.05
  -4  -3   1   49.57    1.07
  -4  -3   1   49.24    1.06
  -4  -3   1   49.23    1.06
   3   3  -1    4.70    0.14
   3   3  -1    4.51    0.14
   3   3  -1    4.64    0.13
   3   3  -1    4.66    0.12
   3   3  -1    4.79    0.13
  -3  -3   1    4.69    0.13
  -3  -3   1    4.83    0.13
  -3  -3   1    4.71    0.14
  -3  -3   1    4.69    0.12
  -3  -3   1    4.63    0.14
   2   3  -1    0.05    0.02
   2   3  -1    0.07    0.02
   2   3  -1    0.07    0.02
   2   3  -1    0.09    0.01
   2   3  -1    0.06    0.02
  -2  -3   1    0.08    0.02
  -2  -3   1    0.11    0.03
  -2  -3   1    0.07    0.01
  -2  -3   1    0.05    0.02
   1   3  -1    0.45    0.03
   1   3  -1    0.48    0.03
   1   3  -1    0.45    0.03
  -1  -3   1    0.49    0.04
  -1  -3   1    0.45    0.03
  -1  -3   1    0.45    0.03
  -1  -3   1    0.44    0.04
  -1  -3   1    0.47    0.02
  -1  -3   1    0.46    0.03
  -1  -3   1    0.48    0.02
   0   3  -1   13.48    0.30
   0   3  -1   13.17    0.32
   0   3  -1   13.68    0.30
   0   3  -1   13.94    0.29
   0   3  -1   13.68    0.30
   0  -3   1   12.16    0.30
   0  -3   1   13.90    0.31
   0  -3   1   13.60    0.29
   0  -3   1   13.52    0.30
   0  -3   1   13.72    0.30
  -1   3  -1  115.62    2.47
  -1   3  -1  120.00    2.50
  -1   3  -1  121.21    2.50
   1  -3   1  113.71    2.51
   1  -3   1  120.83    2.51
   1  -3   1  120.66    2.52
  -2   3  -1    1.25    0.06
  -2   3  -1    1.19    0.06
   2  -3   1    1.17    0.06
   2  -3   1    1.19    0.05
   2  -3   1    1.22    0.06
  -3   3  -1    0.12    0.03
  -3   3  -1    0.12    0.03
  -3   3  -1    0.11    0.01
  -3   3  -1    0.11    0.02
  -3   3  -1    0.08    0.02
   3  -3   1    0.11    0.01
   3  -3   1    0.06    0.02
   3  -3   1    0.07    0.02
   3  -3   1    0.09    0.03
   3  -3   1    0.09    0.03
  -4   3  -1    4.02    0.13
  -4   3  -1    3.97    0.13
  -4   3  -1    4.12    0.14
  -4   3  -1    3.98    0.10
   4  -3   1    3.85    0.13
   4  -3   1    4.04    0.11
   4  -3   1    3.98    0.13
   4  -3   1    4.02    0.13
   4  -3   1    3.85    0.13
  -5   3  -1    7.47    0.21
  -5   3  -1    7.53    0.21
  -5   3  -1    7.37    0.18
  -5   3  -1    7.33    0.21
  -5   3  -1    6.99    0.21
   5  -3   1    6.91    0.21
   5  -3   1    7.15    0.21
   5  -3   1    7.29    0.21
   5  -3   1    6.66    0.19
   5  -3   1    7.26    0.22
  -6   3  -1   46.08    1.04
  -6   3  -1   47.09    1.03
  -6   3  -1   46.25    1.00
  -6   3  -1   45.69    1.04
  -6   3  -1   46.88    1.04
   6  -3   1   46.72    1.03
   6  -3   1   46.84    1.04
   6  -3   1   46.94    1.04
   6  -3   1   44.34    1.03
   6  -3   1   47.13    1.00
  -7   3  -1    0.04    0.04
  -7   3  -1   -0.03    0.06
  -7   3  -1   -0.01    0.04
  -7   3  -1    0.04    0.04
   7  -3   1    0.02    0.05
   7  -3   1    0.09    0.04
   7  -3   1   -0.01    0.05
   7  -3   1    0.03    0.03
   7  -3   1   -0.06    0.05
  -8   3  -1    3.21    0.15
  -8   3  -1    2.80    0.17
  -8   3  -1    2.88    0.14
  -8   3  -1    3.21    0.16
   8  -3   1    2.91    0.15
   8  -3   1    2.87    0.13
   8  -3   1    3.08    0.17
   8  -3   1    3.02    0.15
  -9   3  -1    4.72    0.20
  -9   3  -1    5.18    0.25
  -9   3  -1    5.30    0.22
  -9   3  -1    5.33    0.23
   9  -3   1    5.11    0.25
   9  -3   1    5.10    0.22
   9  -3   1    5.42    0.19
   9  -3   1    5.57    0.22
 -10   3  -1    0.42    0.08
 -10   3  -1    0.53    0.13
  10  -3   1    0.45    0.10
  10  -3   1    0.49    0.10
  10  -3   1    0.49    0.08
 -11   3  -1    0.56    0.12
 -11   3  -1    0.66    0.11
  11  -3   1    0.55    0.11
  11  -3   1    0.66    0.12
 -12   3  -1   -0.10    0.12
  12  -3   1   -0.18    0.11
  12  -3   1   -0.13    0.10
  12   2  -1    3.34    0.23
  12   2  -1    3.35    0.23
 -12  -2   1    3.29    0.23
 -12  -2   1    3.57    0.25
  11   2  -1    2.44    0.19
  11   2  -1    2.31    0.19
 -11  -2   1    2.48    0.19
 -11  -2   1    2.28    0.19
  10   2  -1    2.02    0.15
  10   2  -1    2.02    0.15
  10   2  -1    1.97    0.24
 -10  -2   1    1.58    0.15
 -10  -2   1    1.77    0.16
   9   2  -1    1.30    0.12
   9   2  -1    1.40    0.12
   9   2  -1    1.44    0.14
  -9  -2   1    1.31    0.13
  -9  -2   1    1.35    0.16
  -9  -2   1    1.32    0.12
   8   2  -1    2.41    0.13
   8   2  -1    2.68    0.14
   8   2  -1    2.24    0.14
  -8  -2   1    2.33    0.13
  -8  -2   1    2.54    0.14
  -8  -2   1    2.33    0.14
  -8  -2   1    2.50    0.16
   7   2  -1    0.61    0.07
   7   2  -1    0.53    0.08
   7   2  -1    0.64    0.08
   7   2  -1    0.80    0.09
   7   2  -1    0.66    0.08
  -7  -2   1    0.54    0.07
  -7  -2   1    0.55    0.07
  -7  -2   1    0.80    0.08
  -7  -2   1    0.64    0.08
  -7  -2   1    0.71    0.08
   6   2  -1   13.64    0.35
   6   2  -1   13.76    0.36
   6   2  -1   13.98    0.34
   6   2  -1   13.20    0.35
   6   2  -1   13.61    0.35
  -6  -2   1   14.10    0.35
  -6  -2   1   13.62    0.36
  -6  -2   1   14.24    0.34
  -6  -2   1   13.79    0.35
  -6  -2   1   12.90    0.34
   5   2  -1   13.44    0.33
   5   2  -1   13.02    0.33
   5   2  -1   13.13    0.33
   5   2  -1   13.26    0.32
   5   2  -1   13.30    0.34
  -5  -2   1   13.50    0.33
  -5  -2   1   13.30    0.34
  -5  -2   1   13.13    0.33
  -5  -2   1   13.07    0.32
  -5  -2   1   13.11    0.33
   4   2  -1    0.00    0.02
   4   2  -1   -0.01    0.03
   4   2  -1   -0.01    0.02
   4   2  -1    0.00    0.02
   4   2  -1    0.00    0.02
  -4  -2   1    0.00    0.02
  -4  -2   1   -0.01    0.02
  -4  -2   1    0.00    0.02
  -4  -2   1   -0.02    0.02
  -4  -2   1    0.04    0.02
   3   2  -1   51.36    1.07
   3   2  -1   50.01    1.09
   3   2  -1   50.18    1.08
   3   2  -1   50.56    1.06
  -3  -2   1   49.89    1.08
  -3  -2   1   51.00    1.08
  -3  -2   1   49.01    1.07
  -3  -2   1   51.18    1.07
  -3  -2   1   50.76    1.06
   2   2  -1    2.38    0.08
   2   2  -1    2.31    0.07
   2   2  -1    2.27    0.07
   2   2  -1    2.27    0.07
   2   2  -1    2.40    0.06
  -2  -2   1    2.36    0.07
  -2  -2   1    2.30    0.06
  -2  -2   1    2.27    0.07
  -2  -2   1    2.27    0.07
   1   2  -1    2.21    0.06
   1   2  -1    2.13    0.06
   1   2  -1    2.11    0.06
   1   2  -1    2.11    0.07
  -1  -2   1    2.16    0.07
  -1  -2   1    2.13    0.05
  -1  -2   1    2.21    0.06
  -1  -2   1    2.16    0.06
   0   2  -1    8.99    0.20
   0   2  -1    9.18    0.20
   0   2  -1    9.14    0.21
   0   2  -1    9.34    0.21
   0   2  -1    9.12    0.21
   0  -2   1    9.43    0.21
   0  -2   1    9.11    0.20
   0  -2   1    9.15    0.20
   0  -2   1    9.24    0.21
   0  -2   1    9.18    0.21
  -1   2  -1   10.13    0.24
  -1   2  -1   10.37    0.23
  -1   2  -1   10.31    0.23
   1  -2   1   10.35    0.24
   1  -2   1   10.33    0.23
   1  -2   1   10.31    0.23
   1  -2   1   10.39    0.23
  -2   2  -1 1000.00   20.42
  -2   2  -1  988.25   20.38
   2  -2   1  952.01   20.39
  -3   2  -1    6.40    0.15
  -3   2  -1    6.40    0.17
  -3   2  -1    6.56    0.18
  -3   2  -1    6.67    0.17
  -3   2  -1    6.69    0.17
   3  -2   1    6.26    0.17
   3  -2   1    6.52    0.15
   3  -2   1    6.42    0.17
   3  -2   1    6.29    0.17
   3  -2   1    6.50    0.18
  -4   2  -1   13.90    0.34
  -4   2  -1   14.21    0.34
  -4   2  -1   13.85    0.33
  -4   2  -1   13.54    0.31
   4  -2   1   13.65    0.34
   4  -2   1   13.78    0.31
   4  -2   1   13.26    0.35
   4  -2   1   14.33    0.33
   4  -2   1   13.67    0.33
  -5   2  -1   23.17    0.52
  -5   2  -1   22.39    0.53
  -5   2  -1   22.03    0.50
  -5   2  -1   22.77    0.52
   5  -2   1   22.91    0.53
   5  -2   1   22.02    0.52
   5  -2   1   22.68    0.50
   5  -2   1   21.87    0.53
   5  -2   1   21.68    0.52
  -6   2  -1    1.10    0.08
  -6   2  -1    1.06    0.08
  -6   2  -1    1.04    0.09
  -6   2  -1    1.09    0.07
  -6   2  -1    1.17    0.09
   6  -2   1    1.18    0.09
   6  -2   1    1.21    0.07
   6  -2   1    1.04    0.09
   6  -2   1    1.25    0.08
   6  -2   1    1.20    0.09
  -7   2  -1    6.43    0.19
  -7   2  -1    6.42    0.21
  -7   2  -1    5.94    0.21
  -7   2  -1    6.71    0.21
   7  -2   1    6.08    0.22
   7  -2   1    6.45    0.22
   7  -2   1    6.54    0.22
   7  -2   1    6.37    0.21
   7  -2   1    6.32    0.19
  -8   2  -1    0.90    0.11
  -8   2  -1    1.19    0.13
  -8   2  -1    0.99    0.09
  -8   2  -1    0.95    0.11
   8  -2   1    1.10    0.11
   8  -2   1    0.86    0.10
   8  -2   1    1.11    0.11
   8  -2   1    1.10    0.09
  -9   2  -1    1.50    0.14
  -9   2  -1    1.57    0.14
  -9   2  -1    1.41    0.17
   9  -2   1    2.10    0.24
   9  -2   1    1.53    0.13
   9  -2   1    1.70    0.11
 -10   2  -1    4.05    0.26
 -10   2  -1    4.54    0.23
 -10   2  -1    4.63    0.21
  10  -2   1    4.38    0.22
  10  -2   1    4.55    0.19
  10  -2   1    4.46    0.22
 -11   2  -1    0.45    0.12
 -11   2  -1    0.40    0.10
  11  -2   1    0.48    0.11
  11  -2   1    0.35    0.09
  11  -2   1    0.30    0.09
 -12   2  -1   -0.02    0.11
 -12   2  -1    0.32    0.14
  12  -2   1    0.27    0.11
  12  -2   1    0.13    0.12
  12   1  -1    0.19    0.11
  12   1  -1    0.03    0.11
 -12  -1   1    0.16    0.12
 -12  -1   1   -0.18    0.09
  11   1  -1    1.07    0.13
  11   1  -1    0.89    0.12
 -11  -1   1    0.90    0.12
 -11  -1   1    1.13    0.13
  10   1  -1    3.70    0.19
  10   1  -1    3.45    0.19
  10   1  -1    3.88    0.19
 -10  -1   1    3.79    0.20
 -10  -1   1    3.72    0.20
   9   1  -1    0.11    0.06
   9   1  -1    0.08    0.06
  -9  -1   1    0.16    0.08
  -9  -1   1    0.08    0.06
   8   1  -1    2.72    0.14
   8   1  -1    2.90    0.14
   8   1  -1    2.62    0.14
   8   1  -1    2.80    0.16
  -8  -1   1    2.64    0.14
  -8  -1   1    2.97    0.15
  -8  -1   1    2.57    0.14
   7   1  -1    8.07    0.24
   7   1  -1    8.18    0.24
   7   1  -1    7.75    0.25
   7   1  -1    7.83    0.25
   7   1  -1    7.89    0.24
  -7  -1   1    7.81    0.24
  -7  -1   1    7.97    0.25
  -7  -1   1    7.92    0.24
  -7  -1   1    7.97    0.24
  -7  -1   1    8.12    0.24
   6   1  -1    0.94    0.07
   6   1  -1    0.92    0.08
   6   1  -1    0.95    0.08
   6   1  -1    0.98    0.07
   6   1  -1    0.89    0.08
  -6  -1   1    1.07    0.08
  -6  -1   1    1.04    0.08
  -6  -1   1    0.99    0.08
  -6  -1   1    0.91    0.07
  -6  -1   1    0.84    0.08
   5   1  -1    2.19    0.10
   5   1  -1    2.06    0.09
   5   1  -1    2.15    0.09
   5   1  -1    2.08    0.09
   5   1  -1    2.17    0.09
  -5  -1   1    2.06    0.09
  -5  -1   1    2.15    0.09
  -5  -1   1    2.24    0.09
  -5  -1   1    2.03    0.10
  -5  -1   1    2.11    0.09
   4   1  -1    0.04    0.02
   4   1  -1    0.04    0.02
   4   1  -1    0.07    0.03
   4   1  -1    0.04    0.02
   4   1  -1    0.06    0.02
  -4  -1   1    0.04    0.02
  -4  -1   1    0.03    0.02
  -4  -1   1    0.06    0.02
  -4  -1   1    0.02    0.02
  -4  -1   1    0.03    0.02
   3   1  -1   23.45    0.50
   3   1  -1   18.98    0.49
   3   1  -1   22.33    0.48
   3   1  -1   21.61    0.48
  -3  -1   1   22.35    0.47
  -3  -1   1   21.63    0.48
  -3  -1   1   21.22    0.48
  -3  -1   1   21.79    0.48
   2   1  -1   95.35    2.04
   2   1  -1   96.60    2.03
   2   1  -1   95.63    2.05
   2   1  -1   96.24    2.03
  -2  -1   1   93.56    2.03
  -2  -1   1   97.10    2.06
  -2  -1   1   95.63    2.06
  -2  -1   1   97.14    2.03
  -2  -1   1   97.27    2.04
   1   1  -1    0.43    0.02
   1   1  -1    0.49    0.03
   1   1  -1    0.55    0.03
  -1  -1   1    0.49    0.03
  -1  -1   1    0.49    0.02
  -1  -1   1    0.48    0.02
  -1  -1   1    0.45    0.02
  -1  -1   1    0.49    0.03
   0   1  -1   51.12    1.04
   0   1  -1   40.37    1.03
   0  -1   1   50.13    1.04
   0  -1   1   49.51    1.03
   0  -1   1   51.96    1.04
   0  -1   1   50.94    1.04
  -1   1  -1   27.53    0.58
  -1   1  -1   27.40    0.57
  -1   1  -1   26.81    0.58
  -1   1  -1   27.07    0.58
  -1   1  -1   27.51    0.58
   1  -1   1   26.97    0.58
   1  -1   1   27.45    0.58
   1  -1   1   27.52    0.57
   1  -1   1   27.60    0.58
   1  -1   1   28.22    0.58
  -2   1  -1    5.73    0.14
  -2   1  -1    5.66    0.13
  -2   1  -1    5.68    0.14
   2  -1   1    5.77    0.14
   2  -1   1    5.66    0.15
   2  -1   1    5.75    0.13
   2  -1   1    5.58    0.14
  -3   1  -1   95.85    1.98
  -3   1  -1   95.09    1.99
   3  -1   1   94.32    1.98
   3  -1   1   92.27    1.99
   3  -1   1   93.97    1.99
   3  -1   1   97.79    2.00
   3  -1   1   94.49    1.99
  -4   1  -1   31.83    0.70
  -4   1  -1   32.35    0.70
  -4   1  -1   32.69    0.70
  -4   1  -1   31.83    0.70
  -4   1  -1   28.82    0.70
   4  -1   1   32.24    0.69
   4  -1   1   31.53    0.70
   4  -1   1   32.07    0.70
   4  -1   1   31.03    0.70
  -5   1  -1    1.63    0.08
  -5   1  -1    1.58    0.07
  -5   1  -1    1.67    0.08
  -5   1  -1    1.67    0.08
   5  -1   1    1.60    0.09
   5  -1   1    1.60    0.08
   5  -1   1    1.60    0.07
   5  -1   1    1.57    0.08
   5  -1   1    1.60    0.09
  -6   1  -1    1.00    0.08
  -6   1  -1    0.98    0.08
  -6   1  -1    1.07    0.08
  -6   1  -1    1.18    0.08
   6  -1   1    1.17    0.08
   6  -1   1    1.17    0.07
   6  -1   1    0.96    0.08
   6  -1   1    0.95    0.08
  -7   1  -1    1.66    0.11
  -7   1  -1    1.70    0.10
  -7   1  -1    1.77    0.12
  -7   1  -1    1.70    0.10
  -7   1  -1    1.71    0.11
   7  -1   1    1.86    0.10
   7  -1   1    1.63    0.12
   7  -1   1    1.70    0.11
   7  -1   1    1.76    0.11
   7  -1   1    1.69    0.12
  -8   1  -1    4.88    0.18
  -8   1  -1    4.45    0.20
  -8   1  -1    4.95    0.19
  -8   1  -1    4.99    0.19
   8  -1   1    5.10    0.20
   8  -1   1    4.65    0.21
   8  -1   1    4.79    0.17
   8  -1   1    4.84    0.19
  -9   1  -1    2.76    0.16
  -9   1  -1    2.80    0.15
  -9   1  -1    3.53    0.26
   9  -1   1    2.66    0.16
   9  -1   1    2.87    0.14
   9  -1   1    2.79    0.16
 -10   1  -1    0.14    0.07
 -10   1  -1    0.18    0.08
  10  -1   1    0.14    0.08
  10  -1   1    0.27    0.08
  10  -1   1    0.20    0.09
 -11   1  -1    4.20    0.33
 -11   1  -1    4.69    0.24
  11  -1   1    4.64    0.24
  11  -1   1    4.71    0.22
 -12   1  -1    1.49    0.18
 -12   1  -1    1.72    0.19
  12  -1   1    1.83    0.20
  12  -1   1    1.27    0.16
  13   0  -1    0.03    0.13
  13   0  -1   -0.09    0.14
 -13   0   1    0.04    0.14
  12   0  -1    2.12    0.21
  12   0  -1    2.61    0.23
 -12   0   1    2.46    0.21
 -12   0   1    2.35    0.21
  11   0  -1    1.69    0.16
  11   0  -1    1.71    0.17
 -11   0   1    1.45    0.16
 -11   0   1    1.39    0.17
  10   0  -1    0.05    0.08
  10   0  -1    0.11    0.07
 -10   0   1    0.00    0.07
 -10   0   1    0.09    0.07
 -10   0   1    0.22    0.12
   9   0  -1    1.64    0.12
   9   0  -1    1.66    0.13
   9   0  -1    1.84    0.13
  -9   0   1    1.71    0.14
  -9   0   1    1.53    0.16
  -9   0   1    1.65    0.14
   8   0  -1    1.26    0.10
   8   0  -1    1.30    0.13
   8   0  -1    1.48    0.10
   8   0  -1    1.48    0.10
  -8   0   1    1.68    0.15
  -8   0   1    1.32    0.11
  -8   0   1    1.39    0.11
  -8   0   1    1.49    0.11
  -8   0   1    1.46    0.13
   7   0  -1    7.63    0.23
   7   0  -1    6.96    0.23
   7   0  -1    7.39    0.24
   7   0  -1    7.21    0.23
   7   0  -1    7.61    0.22
  -7   0   1    7.22    0.23
  -7   0   1    7.30    0.23
  -7   0   1    7.48    0.23
  -7   0   1    7.48    0.22
  -7   0   1    7.68    0.23
   6   0  -1    0.35    0.05
   6   0  -1    0.32    0.05
   6   0  -1    0.21    0.04
   6   0  -1    0.27    0.04
   6   0  -1    0.29    0.04
  -6   0   1    0.22    0.04
  -6   0   1    0.38    0.05
  -6   0   1    0.43    0.06
  -6   0   1    0.26    0.04
  -6   0   1    0.36    0.05
   5   0  -1   13.76    0.34
   5   0  -1   13.92    0.35
   5   0  -1   13.79    0.33
   5   0  -1   13.73    0.34
   5   0  -1   13.90    0.34
  -5   0   1   14.22    0.34
  -5   0   1   13.78    0.34
  -5   0   1   14.27    0.35
  -5   0   1   14.00    0.34
  -5   0   1   14.15    0.34
   4   0  -1   17.98    0.42
   4   0  -1   18.18    0.42
   4   0  -1   18.50    0.43
   4   0  -1   18.43    0.43
  -4   0   1   17.67    0.43
  -4   0   1   18.62    0.42
  -4   0   1   18.91    0.43
  -4   0   1   19.15    0.43
  -4   0   1   18.62    0.42
   3   0  -1   21.32    0.47
   3   0  -1   21.04    0.47
   3   0  -1   21.10    0.47
   3   0  -1   21.66    0.47
   3   0  -1   21.80    0.47
  -3   0   1   21.80    0.47
  -3   0   1   21.42    0.47
  -3   0   1   19.08    0.48
  -3   0   1   21.57    0.47
   2   0  -1    5.97    0.15
   2   0  -1    5.91    0.14
   2   0  -1    5.93    0.14
   2   0  -1    6.01    0.15
   2   0  -1    6.01    0.15
  -2   0   1    5.88    0.14
  -2   0   1    5.96    0.15
  -2   0   1    5.87    0.15
  -2   0   1    5.85    0.14
   1   0  -1   73.59    1.53
   1   0  -1   70.32    1.51
  -1   0   1   73.30    1.52
  -1   0   1   70.48    1.51
  -1   0   1   70.98    1.52
  -1   0  -1   46.29    0.98
  -1   0  -1   45.44    0.96
  -1   0  -1   47.16    0.97
  -1   0  -1   45.91    0.96
  -1   0  -1   45.42    0.96
   1   0   1   46.00    0.96
   1   0   1   46.78    0.98
   1   0   1   44.95    0.96
   1   0   1   45.30    0.96
  -2   0  -1    3.78    0.10
  -2   0  -1    3.71    0.10
  -2   0  -1    3.74    0.10
  -2   0  -1    3.63    0.10
  -2   0  -1    3.85    0.10
   2   0   1    3.71    0.10
   2   0   1    3.65    0.10
   2   0   1    3.59    0.10
   2   0   1    3.83    0.10
   2   0   1    3.73    0.10
  -3   0  -1   22.19    0.49
  -3   0  -1   22.91    0.49
  -3   0  -1   22.78    0.49
  -3   0  -1   22.00    0.49
  -3   0  -1   22.85    0.50
   3   0   1   21.43    0.49
   3   0   1   22.16    0.49
   3   0   1   23.01    0.49
   3   0   1   21.38    0.50
   3   0   1   21.32    0.49
  -4   0  -1    0.93    0.06
  -4   0  -1    1.09    0.06
  -4   0  -1    1.08    0.06
  -4   0  -1    1.01    0.06
  -4   0  -1    1.06    0.06
   4   0   1    1.01    0.05
   4   0   1    0.96    0.06
   4   0   1    1.05    0.06
   4   0   1    1.04    0.06
   4   0   1    0.95    0.06
  -5   0  -1    7.23    0.20
  -5   0  -1    7.08    0.20
  -5   0  -1    7.29    0.20
  -5   0  -1    7.14    0.20
  -5   0  -1    7.17    0.20
   5   0   1    7.04    0.20
   5   0   1    7.22    0.20
   5   0   1    6.91    0.20
   5   0   1    7.40    0.21
   5   0   1    7.16    0.21
  -6   0  -1    0.06    0.03
  -6   0  -1    0.06    0.04
  -6   0  -1    0.02    0.04
  -6   0  -1    0.05    0.04
  -6   0  -1    0.08    0.03
   6   0   1    0.08    0.04
   6   0   1    0.08    0.04
   6   0   1    0.03    0.03
   6   0   1    0.04    0.04
   6   0   1    0.02    0.04
  -7   0  -1    0.11    0.05
  -7   0  -1    0.07    0.04
  -7   0  -1    0.14    0.05
  -7   0  -1    0.07    0.05
  -7   0  -1    0.02    0.05
   7   0   1    0.09    0.05
   7   0   1    0.11    0.05
   7   0   1    0.24    0.06
   7   0   1    0.05    0.05
   7   0   1    0.09    0.04
  -8   0  -1    1.17    0.13
  -8   0  -1    1.33    0.10
  -8   0  -1    1.24    0.10
   8   0   1    0.83    0.09
   8   0   1    1.19    0.10
   8   0   1    1.13    0.12
   8   0   1    1.30    0.11
  -9   0  -1    1.12    0.13
  -9   0  -1    1.05    0.12
  -9   0  -1    1.15    0.11
   9   0   1    1.01    0.12
   9   0   1    1.26    0.12
   9   0   1    0.97    0.11
 -10   0  -1    0.17    0.07
 -10   0  -1    0.32    0.09
  10   0   1    0.17    0.08
  10   0   1    0.38    0.09
  10   0   1    0.27    0.08
 -11   0  -1    0.32    0.10
 -11   0  -1    0.37    0.10
  11   0   1    0.18    0.09
  11   0   1    0.34    0.10
 -12   0  -1    1.70    0.21
 -12   0  -1    1.87    0.23
  12   0   1    1.81    0.22
  12   0   1    2.01    0.21
  13  -1  -1    1.02    0.17
  13  -1  -1    1.08    0.16
  12  -1  -1    0.20    0.11
  12  -1  -1    0.18    0.11
 -12   1   1    0.16    0.10
 -12   1   1    0.12    0.11
  11  -1  -1    2.85    0.20
  11  -1  -1    2.67    0.21
  11  -1  -1    2.99    0.18
 -11   1   1    2.72    0.19
 -11   1   1    2.64    0.20
  10  -1  -1    0.04    0.07
  10  -1  -1    0.19    0.07
  10  -1  -1    0.05    0.07
 -10   1   1    0.04    0.12
 -10   1   1    0.15    0.07
 -10   1   1    0.08    0.07
   9  -1  -1    0.19    0.06
   9  -1  -1    0.25    0.07
   9  -1  -1    0.22    0.06
   9  -1  -1    0.09    0.09
  -9   1   1    0.19    0.07
  -9   1   1    0.17    0.07
  -9   1   1    0.21    0.09
   8  -1  -1    0.60    0.07
   8  -1  -1    0.75    0.09
   8  -1  -1    0.74    0.09
   8  -1  -1    0.75    0.08
  -8   1   1    0.49    0.07
  -8   1   1    0.71    0.08
  -8   1   1    0.82    0.09
  -8   1   1    0.65    0.08
   7  -1  -1    2.62    0.11
   7  -1  -1    2.58    0.12
   7  -1  -1    2.65    0.12
   7  -1  -1    2.43    0.13
   7  -1  -1    2.49    0.13
  -7   1   1    2.63    0.12
  -7   1   1    2.77    0.13
  -7   1   1    2.72    0.13
  -7   1   1    2.72    0.13
  -7   1   1    2.43    0.12
   6  -1  -1    3.36    0.13
   6  -1  -1    3.25    0.13
   6  -1  -1    3.14    0.13
   6  -1  -1    3.25    0.13
   6  -1  -1    3.35    0.12
  -6   1   1    3.27    0.12
  -6   1   1    3.36    0.13
  -6   1   1    3.16    0.13
  -6   1   1    3.29    0.13
  -6   1   1    3.24    0.13
   5  -1  -1    3.10    0.12
   5  -1  -1    3.12    0.10
   5  -1  -1    2.90    0.11
   5  -1  -1    3.01    0.12
   5  -1  -1    3.14    0.11
  -5   1   1    2.67    0.16
  -5   1   1    3.03    0.11
  -5   1   1    3.17    0.11
  -5   1   1    3.25    0.11
  -5   1   1    2.73    0.13
   4  -1  -1    3.44    0.10
   4  -1  -1    3.38    0.11
   4  -1  -1    3.35    0.11
   4  -1  -1    3.35    0.11
   4  -1  -1    3.42    0.11
  -4   1   1    3.33    0.11
  -4   1   1    3.43    0.11
  -4   1   1    3.38    0.11
   3  -1  -1    5.24    0.13
   3  -1  -1    5.18    0.14
   3  -1  -1    5.01    0.14
   3  -1  -1    5.38    0.14
  -3   1   1    5.31    0.13
  -3   1   1    5.23    0.14
  -3   1   1    5.00    0.14
  -3   1   1    5.46    0.14
  -3   1   1    5.23    0.14
   2  -1  -1   37.03    0.80
   2  -1  -1   37.40    0.80
   2  -1  -1   38.09    0.79
   2  -1  -1   37.45    0.80
   2  -1  -1   37.46    0.80
  -2   1   1   37.53    0.80
  -2   1   1   37.61    0.79
  -2   1   1   38.15    0.80
  -2   1   1   37.85    0.80
  -2   1   1   37.48    0.80
   1  -1  -1   11.01    0.24
   1  -1  -1   10.65    0.24
   1  -1  -1   10.98    0.24
   1  -1  -1   10.89    0.24
   1  -1  -1   10.83    0.24
  -1   1   1   10.88    0.24
  -1   1   1   10.68    0.24
  -1   1   1   11.04    0.24
  -1   1   1   10.58    0.24
   0  -1  -1   37.61    0.79
   0  -1  -1   38.07    0.79
   0  -1  -1   38.49    0.78
   0  -1  -1   38.42    0.78
   0  -1  -1   37.43    0.78
   0   1   1   37.77    0.78
   0   1   1   38.38    0.78
   0   1   1   37.57    0.79
   0   1   1   33.76    0.79
  -1  -1  -1    8.02    0.19
  -1  -1  -1    8.09    0.18
  -1  -1  -1    8.27    0.19
  -1  -1  -1    8.19    0.18
  -1  -1  -1    8.18    0.18
   1   1   1    8.11    0.18
   1   1   1    8.22    0.18
   1   1   1    8.23    0.19
   1   1   1    8.36    0.19
   1   1   1    8.22    0.18
  -2  -1  -1    3.00    0.08
  -2  -1  -1    2.59    0.08
  -2  -1  -1    2.63    0.08
  -2  -1  -1    2.68    0.08
  -2  -1  -1    2.75    0.08
   2   1   1    2.64    0.08
   2   1   1    2.56    0.08
   2   1   1    2.45    0.08
   2   1   1    2.65    0.08
   2   1   1    2.75    0.08
  -3  -1  -1   18.21    0.41
  -3  -1  -1   17.94    0.41
  -3  -1  -1   18.78    0.41
  -3  -1  -1   17.74    0.41
   3   1   1   18.31    0.41
   3   1   1   17.82    0.41
  -4  -1  -1   11.12    0.28
  -4  -1  -1   11.04    0.28
  -4  -1  -1   11.52    0.28
  -4  -1  -1   11.27    0.28
  -4  -1  -1   10.95    0.28
   4   1   1   11.42    0.28
   4   1   1   11.73    0.28
   4   1   1   11.11    0.28
   4   1   1   11.25    0.28
  -5  -1  -1    0.23    0.04
  -5  -1  -1    0.36    0.04
  -5  -1  -1    0.23    0.04
  -5  -1  -1    0.32    0.04
  -5  -1  -1    0.34    0.05
   5   1   1    0.30    0.04
   5   1   1    0.29    0.04
   5   1   1    0.23    0.04
   5   1   1    0.33    0.05
   5   1   1    0.36    0.05
  -6  -1  -1    0.18    0.04
  -6  -1  -1    0.20    0.05
  -6  -1  -1    0.22    0.05
  -6  -1  -1    0.16    0.04
  -6  -1  -1    0.11    0.04
   6   1   1    0.18    0.04
   6   1   1    0.21    0.05
   6   1   1    0.17    0.05
   6   1   1    0.17    0.04
   6   1   1    0.19    0.05
  -7  -1  -1    1.38    0.10
  -7  -1  -1    1.42    0.11
  -7  -1  -1    1.41    0.11
  -7  -1  -1    1.55    0.10
  -7  -1  -1    1.66    0.10
   7   1   1    1.60    0.10
   7   1   1    1.50    0.10
   7   1   1    1.32    0.11
   7   1   1    1.35    0.11
   7   1   1    1.17    0.11
  -8  -1  -1    0.01    0.05
  -8  -1  -1    0.00    0.04
  -8  -1  -1   -0.02    0.06
   8   1   1   -0.06    0.05
   8   1   1   -0.03    0.05
   8   1   1    0.02    0.05
  -9  -1  -1    0.53    0.08
  -9  -1  -1    0.57    0.08
   9   1   1    0.60    0.09
   9   1   1    0.58    0.08
   9   1   1    0.55    0.09
 -10  -1  -1    0.12    0.07
 -10  -1  -1    0.33    0.08
  10   1   1    0.18    0.08
  10   1   1    0.22    0.08
  10   1   1    0.18    0.13
 -11  -1  -1    1.23    0.14
 -11  -1  -1    1.21    0.14
  11   1   1    1.12    0.13
  11   1   1    1.02    0.12
 -12  -1  -1    0.16    0.11
 -12  -1  -1    0.09    0.13
  12   1   1   -0.05    0.12
  12   1   1    0.04    0.11
  13  -2  -1    2.74    0.24
  13  -2  -1    2.20    0.27
  12  -2  -1    1.36    0.16
  12  -2  -1    1.38    0.14
 -12   2   1    1.36    0.16
 -12   2   1    1.50    0.17
  11  -2  -1    0.23    0.09
  11  -2  -1    0.20    0.09
  11  -2  -1    0.15    0.10
 -11   2   1    0.15    0.11
 -11   2   1    0.20    0.09
  10  -2  -1    2.70    0.18
  10  -2  -1    2.26    0.26
  10  -2  -1    2.88    0.17
  10  -2  -1    2.91    0.15
 -10   2   1    2.55    0.17
 -10   2   1    2.10    0.22
 -10   2   1    2.93    0.17
   9  -2  -1    0.83    0.09
   9  -2  -1    0.97    0.10
   9  -2  -1    1.04    0.11
   9  -2  -1    0.68    0.10
  -9   2   1    0.95    0.12
  -9   2   1    0.92    0.11
   8  -2  -1    2.15    0.13
   8  -2  -1    2.10    0.11
   8  -2  -1    1.95    0.12
   8  -2  -1    2.08    0.15
  -8   2   1    2.06    0.14
  -8   2   1    2.10    0.13
  -8   2   1    1.97    0.12
  -8   2   1    2.19    0.13
   7  -2  -1    0.59    0.08
   7  -2  -1    0.57    0.07
   7  -2  -1    0.68    0.08
   7  -2  -1    0.55    0.08
   7  -2  -1    0.62    0.07
  -7   2   1    0.54    0.07
  -7   2   1    0.70    0.08
  -7   2   1    0.62    0.07
  -7   2   1    0.67    0.08
  -7   2   1    0.70    0.09
   6  -2  -1   18.65    0.45
   6  -2  -1   18.27    0.45
   6  -2  -1   18.46    0.45
   6  -2  -1   18.56    0.43
  -6   2   1   18.16    0.45
  -6   2   1   18.52    0.45
  -6   2   1   18.14    0.45
  -6   2   1   18.72    0.43
   5  -2  -1    3.72    0.13
   5  -2  -1    3.92    0.14
   5  -2  -1    3.78    0.13
   5  -2  -1    3.89    0.13
   5  -2  -1    3.87    0.12
  -5   2   1    3.87    0.12
  -5   2   1    3.86    0.13
  -5   2   1    3.81    0.13
  -5   2   1    3.86    0.14
  -5   2   1    3.87    0.13
   4  -2  -1    1.18    0.06
   4  -2  -1    1.17    0.07
  -4   2   1    1.22    0.07
  -4   2   1    1.25    0.07
  -4   2   1    1.12    0.06
  -4   2   1    1.22    0.05
  -4   2   1    1.17    0.07
   3  -2  -1    2.47    0.07
   3  -2  -1    2.65    0.09
   3  -2  -1    2.51    0.09
   3  -2  -1    2.57    0.09
   3  -2  -1    2.30    0.09
  -3   2   1    2.57    0.07
  -3   2   1    2.63    0.09
  -3   2   1    2.61    0.09
  -3   2   1    2.54    0.08
   2  -2  -1    0.06    0.01
   2  -2  -1    0.05    0.02
   2  -2  -1    0.05    0.02
   2  -2  -1    0.04    0.02
   2  -2  -1    0.07    0.02
  -2   2   1    0.04    0.02
  -2   2   1    0.03    0.01
  -2   2   1    0.07    0.02
  -2   2   1    0.06    0.01
   1  -2  -1    0.22    0.02
   1  -2  -1    0.20    0.02
   1  -2  -1    0.23    0.02
   1  -2  -1    0.15    0.02
   1  -2  -1    0.22    0.03
  -1   2   1    0.19    0.02
  -1   2   1    0.21    0.02
  -1   2   1    0.20    0.02
  -1   2   1    0.22    0.03
  -1   2   1    0.21    0.02
   0  -2  -1   25.86    0.55
   0  -2  -1   26.10    0.55
   0  -2  -1   26.10    0.56
   0  -2  -1   25.47    0.55
   0   2   1   25.31    0.55
   0   2   1   26.44    0.56
   0   2   1   25.77    0.55
  -1  -2  -1   28.64    0.61
  -1  -2  -1   28.71    0.60
  -1  -2  -1   28.57    0.60
  -1  -2  -1   28.40    0.62
  -1  -2  -1   28.33    0.61
   1   2   1   28.67    0.62
   1   2   1   28.91    0.60
   1   2   1   28.59    0.62
   1   2   1   29.52    0.60
   1   2   1   27.78    0.61
  -2  -2  -1   28.80    0.61
  -2  -2  -1   28.92    0.62
  -2  -2  -1   27.79    0.62
  -2  -2  -1   29.49    0.62
  -2  -2  -1   27.75    0.61
   2   2   1   28.88    0.62
   2   2   1   28.48    0.61
   2   2   1   28.18    0.62
   2   2   1   28.65    0.62
   2   2   1   28.67    0.61
  -3  -2  -1    3.56    0.10
  -3  -2  -1    3.67    0.11
  -3  -2  -1    3.62    0.11
  -3  -2  -1    3.60    0.10
   3   2   1    3.71    0.11
   3   2   1    3.57    0.11
   3   2   1    3.56    0.11
   3   2   1    3.75    0.10
  -4  -2  -1    1.20    0.07
  -4  -2  -1    1.25    0.07
  -4  -2  -1    1.35    0.07
  -4  -2  -1    1.22    0.06
  -4  -2  -1    1.18    0.07
   4   2   1    1.26    0.07
   4   2   1    1.28    0.07
   4   2   1    1.27    0.07
   4   2   1    1.35    0.07
   4   2   1    1.24    0.06
  -5  -2  -1   14.01    0.35
  -5  -2  -1   13.81    0.35
  -5  -2  -1   13.85    0.34
  -5  -2  -1   13.81    0.34
  -5  -2  -1   13.73    0.35
   5   2   1   14.42    0.35
   5   2   1   14.01    0.35
   5   2   1   13.72    0.34
   5   2   1   13.97    0.35
  -6  -2  -1    0.96    0.07
  -6  -2  -1    0.95    0.08
  -6  -2  -1    0.91    0.08
  -6  -2  -1    0.96    0.08
  -6  -2  -1    0.78    0.09
   6   2   1    0.95    0.08
   6   2   1    0.97    0.08
   6   2   1    0.97    0.10
   6   2   1    0.97    0.08
  -7  -2  -1    1.05    0.10
  -7  -2  -1    1.18    0.10
  -7  -2  -1    1.25    0.10
  -7  -2  -1    1.17    0.09
   7   2   1    1.15    0.12
   7   2   1    1.16    0.11
   7   2   1    0.89    0.09
   7   2   1    1.38    0.10
   7   2   1    1.20    0.09
  -8  -2  -1    0.95    0.10
  -8  -2  -1    1.03    0.11
  -8  -2  -1    0.89    0.10
   8   2   1    1.02    0.11
   8   2   1    0.81    0.10
   8   2   1    0.81    0.10
  -9  -2  -1    0.07    0.08
  -9  -2  -1    0.02    0.06
   9   2   1   -0.08    0.07
   9   2   1    0.03    0.06
   9   2   1   -0.01    0.06
 -10  -2  -1    0.00    0.08
 -10  -2  -1    0.11    0.07
  10   2   1   -0.03    0.07
  10   2   1    0.08    0.07
 -11  -2  -1    2.78    0.21
 -11  -2  -1    2.96    0.20
  11   2   1    2.92    0.21
  11   2   1    3.15    0.21
 -12  -2  -1    0.76    0.14
 -12  -2  -1    0.81    0.14
  12   2   1    0.51    0.13
  12   2   1    0.42    0.12
  12  -3  -1   -0.02    0.10
  12  -3  -1    0.09    0.11
 -12   3   1    0.02    0.11
  11  -3  -1    0.14    0.10
  11  -3  -1    0.15    0.10
  11  -3  -1    0.04    0.09
 -11   3   1    0.05    0.10
 -11   3   1    0.04    0.09
  10  -3  -1    5.88    0.29
  10  -3  -1    6.02    0.22
  10  -3  -1    6.39    0.25
  10  -3  -1    5.79    0.25
 -10   3   1    5.98    0.25
 -10   3   1    6.13    0.25
   9  -3  -1    2.56    0.13
   9  -3  -1    2.42    0.19
   9  -3  -1    2.37    0.16
  -9   3   1    2.48    0.16
  -9   3   1    2.72    0.18
  -9   3   1    2.22    0.15
  -9   3   1    2.34    0.15
   8  -3  -1    1.20    0.09
   8  -3  -1    1.16    0.14
   8  -3  -1    1.17    0.11
   8  -3  -1    1.31    0.11
  -8   3   1    1.19    0.11
  -8   3   1    1.41    0.14
  -8   3   1    1.19    0.11
  -8   3   1    1.27    0.11
   7  -3  -1    4.61    0.15
   7  -3  -1    4.82    0.19
   7  -3  -1    4.51    0.17
   7  -3  -1    4.69    0.18
   7  -3  -1    5.01    0.24
  -7   3   1    4.62    0.19
  -7   3   1    4.68    0.16
  -7   3   1    4.65    0.18
  -7   3   1    4.70    0.18
  -7   3   1    4.39    0.18
   6  -3  -1    2.58    0.10
   6  -3  -1    2.77    0.12
   6  -3  -1    2.78    0.13
   6  -3  -1    2.59    0.12
   6  -3  -1    2.53    0.11
  -6   3   1    2.41    0.11
  -6   3   1    2.66    0.10
  -6   3   1    2.51    0.12
  -6   3   1    2.41    0.12
  -6   3   1    2.69    0.12
   5  -3  -1    3.99    0.12
   5  -3  -1    3.85    0.14
   5  -3  -1    3.99    0.14
   5  -3  -1    3.91    0.14
  -5   3   1    4.01    0.12
  -5   3   1    3.78    0.14
  -5   3   1    4.00    0.14
  -5   3   1    3.97    0.14
  -5   3   1    4.03    0.14
   4  -3  -1    2.67    0.10
   4  -3  -1    2.65    0.10
   4  -3  -1    2.74    0.10
   4  -3  -1    2.78    0.09
   4  -3  -1    2.86    0.11
  -4   3   1    2.75    0.10
  -4   3   1    2.74    0.08
  -4   3   1    2.77    0.11
  -4   3   1    2.78    0.10
   3  -3  -1    8.49    0.21
   3  -3  -1    8.69    0.20
   3  -3  -1    8.60    0.22
   3  -3  -1    8.35    0.21
   3  -3  -1    8.32    0.22
  -3   3   1    8.53    0.22
  -3   3   1    8.48    0.21
  -3   3   1    8.44    0.20
  -3   3   1    8.75    0.23
   2  -3  -1    0.12    0.02
   2  -3  -1    0.11    0.02
   2  -3  -1    0.12    0.03
   2  -3  -1    0.07    0.02
   2  -3  -1    0.10    0.02
  -2   3   1    0.12    0.03
  -2   3   1    0.12    0.02
  -2   3   1    0.13    0.02
  -2   3   1    0.11    0.02
   1  -3  -1    1.80    0.05
   1  -3  -1    1.92    0.06
   1  -3  -1    1.86    0.06
   1  -3  -1    1.84    0.07
   1  -3  -1    1.85    0.05
   1  -3  -1    1.84    0.07
  -1   3   1    1.87    0.07
  -1   3   1    1.80    0.05
  -1   3   1    1.82    0.05
  -1   3   1    1.83    0.07
  -1   3   1    1.85    0.06
   0  -3  -1   60.27    1.27
   0  -3  -1   61.03    1.28
   0  -3  -1   60.21    1.28
   0  -3  -1   61.73    1.28
   0   3   1   60.32    1.28
   0   3   1   59.59    1.27
  -1  -3  -1    1.45    0.06
  -1  -3  -1    1.53    0.06
  -1  -3  -1    1.43    0.04
  -1  -3  -1    1.48    0.06
  -1  -3  -1    1.38    0.06
  -1  -3  -1    1.49    0.04
   1   3   1    1.44    0.06
  -2  -3  -1    6.86    0.16
  -2  -3  -1    6.80    0.18
  -2  -3  -1    6.80    0.18
  -2  -3  -1    6.92    0.18
  -2  -3  -1    7.20    0.16
   2   3   1    6.69    0.18
   2   3   1    7.12    0.16
   2   3   1    6.64    0.18
   2   3   1    6.99    0.16
  -3  -3  -1    6.86    0.17
  -3  -3  -1    6.76    0.19
  -3  -3  -1    6.71    0.17
  -3  -3  -1    6.91    0.19
   3   3   1    6.80    0.17
   3   3   1    6.71    0.17
   3   3   1    6.45    0.18
   3   3   1    6.87    0.18
   3   3   1    6.64    0.19
  -4  -3  -1    9.23    0.25
  -4  -3  -1    9.70    0.24
  -4  -3  -1    9.23    0.24
  -4  -3  -1    9.38    0.24
  -4  -3  -1    9.41    0.25
   4   3   1    9.43    0.25
   4   3   1    9.39    0.23
   4   3   1    9.41    0.23
   4   3   1    9.78    0.26
   4   3   1    9.35    0.25
  -5  -3  -1    4.79    0.16
  -5  -3  -1    4.95    0.16
  -5  -3  -1    4.74    0.15
  -5  -3  -1    4.96    0.15
  -5  -3  -1    4.50    0.16
   5   3   1    4.83    0.16
   5   3   1    4.85    0.15
   5   3   1    4.89    0.16
   5   3   1    4.72    0.15
   5   3   1    4.88    0.17
  -6  -3  -1   12.77    0.33
  -6  -3  -1   12.49    0.33
  -6  -3  -1   11.79    0.33
  -6  -3  -1   12.99    0.33
  -6  -3  -1   12.86    0.34
   6   3   1   12.52    0.34
   6   3   1   12.58    0.33
   6   3   1   12.94    0.34
   6   3   1   12.22    0.32
   6   3   1   12.46    0.32
  -7  -3  -1    5.68    0.19
  -7  -3  -1    5.63    0.20
  -7  -3  -1    5.69    0.20
  -7  -3  -1    5.72    0.20
   7   3   1    5.42    0.19
   7   3   1    5.55    0.20
   7   3   1    5.62    0.19
   7   3   1    5.80    0.25
  -8  -3  -1    4.06    0.18
  -8  -3  -1    3.79    0.18
  -8  -3  -1    3.85    0.16
   8   3   1    3.64    0.19
   8   3   1    3.63    0.17
   8   3   1    3.76    0.18
  -9  -3  -1    0.70    0.10
  -9  -3  -1    0.64    0.08
   9   3   1    0.78    0.10
   9   3   1    0.71    0.09
 -10  -3  -1    1.08    0.12
 -10  -3  -1    0.97    0.11
  10   3   1    0.92    0.11
  10   3   1    0.92    0.11
 -11  -3  -1   -0.02    0.09
 -11  -3  -1    0.02    0.10
  11   3   1    0.09    0.09
  11   3   1   -0.11    0.11
 -12  -3  -1    2.12    0.22
 -12  -3  -1    1.97    0.23
  12   3   1    2.04    0.23
  12   3   1    1.97    0.23
  12  -4  -1    0.47    0.12
  12  -4  -1    0.81    0.15
  12  -4  -1    0.69    0.14
 -12   4   1    0.69    0.13
  11  -4  -1    0.18    0.11
  11  -4  -1    0.15    0.09
  11  -4  -1    0.09    0.08
 -11   4   1    0.05    0.10
  10  -4  -1   -0.01    0.09
  10  -4  -1    0.05    0.06
  10  -4  -1   -0.07    0.07
 -10   4   1    0.04    0.08
 -10   4   1    0.11    0.09
   9  -4  -1    6.87    0.21
   9  -4  -1    6.75    0.26
   9  -4  -1    6.78    0.25
   9  -4  -1    6.82    0.28
  -9   4   1    6.02    0.22
  -9   4   1    6.66    0.25
  -9   4   1    6.39    0.25
   8  -4  -1    1.62    0.12
   8  -4  -1    1.78    0.13
   8  -4  -1    1.78    0.10
   8  -4  -1    1.72    0.15
  -8   4   1    1.59    0.12
  -8   4   1    1.90    0.16
  -8   4   1    1.71    0.13
  -8   4   1    1.59    0.11
   7  -4  -1    8.81    0.27
   7  -4  -1    8.66    0.26
   7  -4  -1    8.78    0.23
   7  -4  -1    8.88    0.27
  -7   4   1    8.81    0.24
  -7   4   1    8.82    0.27
  -7   4   1    8.62    0.27
  -7   4   1    8.66    0.27
   6  -4  -1    0.04    0.04
   6  -4  -1    0.03    0.03
   6  -4  -1    0.02    0.04
   6  -4  -1    0.00    0.03
   6  -4  -1    0.01    0.03
  -6   4   1   -0.01    0.04
  -6   4   1    0.05    0.05
  -6   4   1   -0.02    0.04
  -6   4   1    0.00    0.05
  -6   4   1   -0.02    0.03
   5  -4  -1    1.37    0.06
   5  -4  -1    1.23    0.08
   5  -4  -1    1.36    0.09
   5  -4  -1    1.10    0.07
   5  -4  -1    1.26    0.09
  -5   4   1    1.28    0.06
  -5   4   1    1.29    0.09
  -5   4   1    1.24    0.08
  -5   4   1    1.21    0.08
  -5   4   1    1.26    0.09
   4  -4  -1   18.98    0.46
   4  -4  -1   19.41    0.42
   4  -4  -1   18.78    0.44
   4  -4  -1   18.64    0.45
   4  -4  -1   19.48    0.44
  -4   4   1   19.02    0.42
  -4   4   1   18.58    0.45
  -4   4   1   18.96    0.44
  -4   4   1   19.13    0.46
   3  -4  -1    0.17    0.03
   3  -4  -1    0.21    0.03
   3  -4  -1    0.23    0.03
   3  -4  -1    0.18    0.03
   3  -4  -1    0.20    0.03
  -3   4   1    0.19    0.02
  -3   4   1    0.16    0.03
  -3   4   1    0.20    0.03
  -3   4   1    0.17    0.03
  -3   4   1    0.21    0.03
   2  -4  -1    0.04    0.02
   2  -4  -1    0.06    0.02
   2  -4  -1    0.08    0.02
   2  -4  -1    0.07    0.02
   2  -4  -1    0.05    0.02
  -2   4   1    0.04    0.02
  -2   4   1    0.04    0.02
  -2   4   1    0.06    0.02
  -2   4   1    0.04    0.02
  -2   4   1    0.11    0.02
   1  -4  -1    3.27    0.09
   1  -4  -1    3.18    0.08
   1  -4  -1    3.29    0.11
   1  -4  -1    3.24    0.11
   1  -4  -1    3.19    0.08
   1  -4  -1    3.15    0.09
  -1   4   1    3.33    0.08
  -1   4   1    3.22    0.11
  -1   4   1    3.11    0.08
  -1   4   1    3.17    0.11
   0  -4  -1   14.45    0.34
   0  -4  -1   14.63    0.33
   0  -4  -1   14.31    0.30
   0  -4  -1   14.28    0.33
   0  -4  -1   14.65    0.34
   0  -4  -1   14.27    0.30
   0   4   1   14.13    0.34
   0   4   1   13.64    0.33
  -1  -4  -1   30.24    0.64
  -1  -4  -1   29.18    0.61
  -1  -4  -1   29.42    0.65
  -1  -4  -1   28.97    0.64
  -1  -4  -1   28.93    0.65
   1   4   1   28.51    0.64
  -2  -4  -1   10.81    0.24
  -2  -4  -1    9.33    0.27
  -2  -4  -1   10.45    0.26
  -2  -4  -1   10.92    0.27
  -2  -4  -1   10.50    0.27
  -2  -4  -1   10.57    0.24
   2   4   1   10.59    0.26
   2   4   1   10.21    0.26
   2   4   1   10.47    0.27
   2   4   1   10.82    0.23
  -3  -4  -1    6.06    0.17
  -3  -4  -1    6.05    0.16
  -3  -4  -1    5.85    0.15
  -3  -4  -1    6.02    0.18
  -3  -4  -1    5.93    0.17
   3   4   1    5.91    0.18
   3   4   1    5.88    0.17
   3   4   1    6.02    0.15
   3   4   1    5.96    0.17
   3   4   1    6.01    0.15
  -4  -4  -1    3.23    0.11
  -4  -4  -1    3.25    0.13
  -4  -4  -1    3.29    0.12
  -4  -4  -1    3.19    0.10
  -4  -4  -1    3.29    0.12
   4   4   1    3.25    0.12
   4   4   1    3.30    0.11
   4   4   1    3.39    0.14
   4   4   1    3.23    0.10
   4   4   1    3.14    0.11
  -5  -4  -1    5.03    0.18
  -5  -4  -1    5.26    0.18
  -5  -4  -1    5.34    0.16
  -5  -4  -1    5.44    0.16
  -5  -4  -1    5.35    0.17
   5   4   1    5.43    0.17
   5   4   1    4.92    0.15
   5   4   1    5.38    0.18
   5   4   1    5.30    0.19
   5   4   1    5.38    0.16
  -6  -4  -1    0.65    0.07
  -6  -4  -1    0.70    0.08
  -6  -4  -1    0.66    0.07
  -6  -4  -1    0.70    0.09
   6   4   1    0.63    0.08
   6   4   1    0.71    0.08
   6   4   1    0.76    0.08
   6   4   1    0.69    0.08
  -7  -4  -1    4.12    0.16
  -7  -4  -1    4.10    0.17
  -7  -4  -1    3.84    0.17
  -7  -4  -1    4.19    0.17
   7   4   1    3.98    0.16
   7   4   1    3.98    0.17
   7   4   1    3.99    0.16
  -8  -4  -1    1.13    0.13
  -8  -4  -1    0.94    0.10
  -8  -4  -1    0.79    0.10
   8   4   1    0.96    0.11
   8   4   1    0.91    0.10
   8   4   1    0.78    0.09
  -9  -4  -1    1.17    0.12
  -9  -4  -1    1.21    0.14
   9   4   1    1.00    0.11
   9   4   1    1.08    0.13
 -10  -4  -1    0.46    0.09
 -10  -4  -1    0.61    0.12
  10   4   1    0.51    0.10
  10   4   1    0.50    0.11
 -11  -4  -1    0.21    0.11
 -11  -4  -1    0.22    0.09
  11   4   1    0.20    0.11
  11   4   1    0.30    0.12
  12  -5  -1    0.61    0.12
  12  -5  -1    0.24    0.13
 -12   5   1    0.26    0.14
  11  -5  -1    1.83    0.20
  11  -5  -1    1.77    0.15
  11  -5  -1    1.80    0.20
 -11   5   1    1.46    0.19
  10  -5  -1    0.11    0.09
  10  -5  -1    0.07    0.08
  10  -5  -1    0.00    0.07
 -10   5   1    0.06    0.08
 -10   5   1   -0.02    0.12
   9  -5  -1    0.04    0.05
   9  -5  -1    0.03    0.10
   9  -5  -1   -0.17    0.06
   9  -5  -1    0.07    0.07
  -9   5   1    0.06    0.08
  -9   5   1    0.04    0.07
  -9   5   1    0.01    0.07
   8  -5  -1    0.54    0.06
   8  -5  -1    0.38    0.08
  -8   5   1    0.55    0.07
  -8   5   1    0.36    0.08
   7  -5  -1    9.58    0.24
   7  -5  -1    9.79    0.29
   7  -5  -1    9.71    0.30
   7  -5  -1    9.15    0.29
  -7   5   1    9.54    0.29
  -7   5   1    9.28    0.29
  -7   5   1    9.29    0.25
   6  -5  -1    0.48    0.05
   6  -5  -1    0.51    0.06
   6  -5  -1    0.42    0.06
   6  -5  -1    0.34    0.06
  -6   5   1    0.32    0.06
  -6   5   1    0.44    0.06
  -6   5   1    0.43    0.10
  -6   5   1    0.51    0.07
  -6   5   1    0.54    0.06
   5  -5  -1    0.24    0.05
   5  -5  -1    0.23    0.05
   5  -5  -1    0.18    0.04
   5  -5  -1    0.20    0.04
   5  -5  -1    0.16    0.05
  -5   5   1    0.12    0.04
  -5   5   1    0.23    0.05
  -5   5   1    0.13    0.04
  -5   5   1    0.21    0.03
   4  -5  -1    8.62    0.25
   4  -5  -1    8.69    0.24
   4  -5  -1    8.45    0.23
   4  -5  -1    8.69    0.23
   4  -5  -1    8.71    0.20
  -4   5   1    8.45    0.23
  -4   5   1    8.59    0.20
  -4   5   1    8.33    0.22
  -4   5   1    8.20    0.24
  -4   5   1    8.67    0.25
   3  -5  -1    9.86    0.26
   3  -5  -1    9.67    0.24
   3  -5  -1    9.99    0.27
   3  -5  -1    9.78    0.23
   3  -5  -1   10.03    0.25
  -3   5   1    9.90    0.24
  -3   5   1   10.05    0.27
  -3   5   1    9.69    0.24
  -3   5   1    9.67    0.27
  -3   5   1    9.95    0.23
   2  -5  -1   24.01    0.55
   2  -5  -1   24.75    0.52
   2  -5  -1   23.73    0.55
   2  -5  -1   24.21    0.52
   2  -5  -1   23.38    0.53
   2  -5  -1   24.18    0.53
  -2   5   1   24.13    0.52
  -2   5   1   24.27    0.56
  -2   5   1   23.57    0.55
  -2   5   1   24.72    0.52
   1  -5  -1    2.99    0.11
   1  -5  -1    2.90    0.08
   1  -5  -1    3.07    0.11
   1  -5  -1    3.04    0.08
   1  -5  -1    2.99    0.09
   1  -5  -1    3.02    0.09
  -1   5   1    3.12    0.11
  -1   5   1    2.91    0.08
  -1   5   1    2.95    0.11
  -1   5   1    2.96    0.07
   0  -5  -1    0.97    0.07
   0  -5  -1    1.07    0.06
   0  -5  -1    0.99    0.06
   0  -5  -1    1.06    0.06
   0  -5  -1    1.00    0.03
   0  -5  -1    1.03    0.03
   0   5   1    1.05    0.07
   0   5   1    1.06    0.05
  -1  -5  -1   12.77    0.27
  -1  -5  -1   12.74    0.31
  -1  -5  -1   12.78    0.31
  -1  -5  -1   12.69    0.31
  -1  -5  -1   12.69    0.32
  -1  -5  -1   13.00    0.32
  -1  -5  -1   12.96    0.27
   1   5   1   12.38    0.31
  -2  -5  -1    1.26    0.07
  -2  -5  -1    1.47    0.08
  -2  -5  -1    1.37    0.05
  -2  -5  -1    1.49    0.08
  -2  -5  -1    1.40    0.08
  -2  -5  -1    1.42    0.05
   2   5   1    1.38    0.07
   2   5   1    1.46    0.07
  -3  -5  -1    0.11    0.02
  -3  -5  -1    0.14    0.04
  -3  -5  -1    0.10    0.02
  -3  -5  -1    0.11    0.04
  -3  -5  -1    0.15    0.04
   3   5   1    0.12    0.03
   3   5   1    0.10    0.02
   3   5   1    0.14    0.05
   3   5   1    0.14    0.02
   3   5   1    0.12    0.03
  -4  -5  -1    0.17    0.04
  -4  -5  -1    0.18    0.05
  -4  -5  -1    0.22    0.04
  -4  -5  -1    0.27    0.05
  -4  -5  -1    0.24    0.03
   4   5   1    0.33    0.04
   4   5   1    0.15    0.04
   4   5   1    0.23    0.03
   4   5   1    0.30    0.04
   4   5   1    0.30    0.06
  -5  -5  -1    8.27    0.23
  -5  -5  -1    8.14    0.22
  -5  -5  -1    7.94    0.22
  -5  -5  -1    7.77    0.24
   5   5   1    7.64    0.21
   5   5   1    7.69    0.26
   5   5   1    8.03    0.23
   5   5   1    8.15    0.24
  -6  -5  -1    8.76    0.27
  -6  -5  -1    8.73    0.26
  -6  -5  -1    8.93    0.25
  -6  -5  -1    8.85    0.25
   6   5   1    8.99    0.27
   6   5   1    8.79    0.26
  -7  -5  -1    0.24    0.07
  -7  -5  -1    0.30    0.07
  -7  -5  -1    0.28    0.07
   7   5   1    0.29    0.07
   7   5   1    0.28    0.07
   7   5   1    0.28    0.06
  -8  -5  -1    0.14    0.07
  -8  -5  -1    0.16    0.08
  -8  -5  -1    0.15    0.05
   8   5   1    0.12    0.07
   8   5   1    0.22    0.06
  -9  -5  -1    3.47    0.17
  -9  -5  -1    3.36    0.20
   9   5   1    3.54    0.19
   9   5   1    3.21    0.19
 -10  -5  -1    1.29    0.14
 -10  -5  -1    1.16    0.14
  10   5   1    1.58    0.17
  10   5   1    1.19    0.14
 -11  -5  -1   -0.01    0.10
 -11  -5  -1    0.09    0.13
  11   5   1    0.32    0.11
  11   5   1    0.00    0.11
  12  -6  -1    0.08    0.12
  11  -6  -1    6.27    0.29
  11  -6  -1    6.27    0.30
 -11   6   1    6.31    0.30
  10  -6  -1    0.37    0.11
  10  -6  -1    0.12    0.09
  10  -6  -1    0.40    0.08
 -10   6   1    0.30    0.10
   9  -6  -1    0.45    0.11
   9  -6  -1    0.31    0.08
   9  -6  -1    0.33    0.06
  -9   6   1    0.22    0.10
  -9   6   1    0.32    0.09
   8  -6  -1    0.68    0.12
   8  -6  -1    0.51    0.08
   8  -6  -1    0.67    0.06
   8  -6  -1    0.74    0.09
  -8   6   1    0.60    0.10
  -8   6   1    0.62    0.09
  -8   6   1    0.67    0.07
   7  -6  -1    0.54    0.08
   7  -6  -1    0.64    0.06
   7  -6  -1    0.69    0.08
   7  -6  -1    0.56    0.09
  -7   6   1    0.55    0.06
  -7   6   1    0.57    0.08
  -7   6   1    0.66    0.09
   6  -6  -1    0.98    0.10
   6  -6  -1    1.01    0.10
   6  -6  -1    0.86    0.06
   6  -6  -1    0.81    0.09
  -6   6   1    0.83    0.08
  -6   6   1    0.95    0.10
  -6   6   1    1.14    0.12
   5  -6  -1    1.40    0.09
   5  -6  -1    1.33    0.10
   5  -6  -1    1.26    0.09
   5  -6  -1    1.24    0.09
   5  -6  -1    1.19    0.06
  -5   6   1    1.40    0.10
  -5   6   1    1.40    0.10
  -5   6   1    1.30    0.10
  -5   6   1    1.38    0.07
  -5   6   1    1.14    0.09
   4  -6  -1    0.28    0.05
   4  -6  -1    0.32    0.04
   4  -6  -1    0.25    0.05
   4  -6  -1    0.23    0.04
   4  -6  -1    0.33    0.04
  -4   6   1    0.24    0.04
  -4   6   1    0.19    0.05
  -4   6   1    0.24    0.03
  -4   6   1    0.27    0.05
  -4   6   1    0.35    0.06
   3  -6  -1    6.33    0.15
   3  -6  -1    6.12    0.19
   3  -6  -1    6.28    0.15
   3  -6  -1    5.89    0.17
   3  -6  -1    6.28    0.20
   3  -6  -1    6.13    0.17
  -3   6   1    6.42    0.20
  -3   6   1    6.05    0.17
  -3   6   1    6.21    0.20
  -3   6   1    6.07    0.17
   2  -6  -1   28.30    0.60
   2  -6  -1   28.63    0.61
   2  -6  -1   28.02    0.60
   2  -6  -1   27.20    0.64
   2  -6  -1   27.92    0.64
   2  -6  -1   27.47    0.61
  -2   6   1   28.54    0.65
  -2   6   1   28.23    0.65
  -2   6   1   27.29    0.60
  -2   6   1   27.52    0.60
   1  -6  -1    0.54    0.06
   1  -6  -1    0.54    0.04
   1  -6  -1    0.56    0.03
   1  -6  -1    0.46    0.05
   1  -6  -1    0.61    0.06
   1  -6  -1    0.47    0.06
   1  -6  -1    0.56    0.04
  -1   6   1    0.51    0.06
   0  -6  -1    1.06    0.07
   0  -6  -1    1.05    0.04
   0  -6  -1    1.07    0.07
   0  -6  -1    1.06    0.04
   0  -6  -1    1.03    0.06
   0  -6  -1    0.96    0.08
   0  -6  -1    0.99    0.06
   0   6   1    0.92    0.07
  -1  -6  -1    5.83    0.19
  -1  -6  -1    5.97    0.18
  -1  -6  -1    5.85    0.14
  -1  -6  -1    5.95    0.17
  -1  -6  -1    5.87    0.17
  -1  -6  -1    5.92    0.14
  -1  -6  -1    5.88    0.19
   1   6   1    5.85    0.17
  -2  -6  -1    4.35    0.16
  -2  -6  -1    4.35    0.14
  -2  -6  -1    4.40    0.11
  -2  -6  -1    4.38    0.16
  -2  -6  -1    4.40    0.15
  -2  -6  -1    4.68    0.11
  -2  -6  -1    4.35    0.14
   2   6   1    4.69    0.15
   2   6   1    4.35    0.14
  -3  -6  -1    0.19    0.05
  -3  -6  -1    0.19    0.04
  -3  -6  -1    0.16    0.05
  -3  -6  -1    0.21    0.03
  -3  -6  -1    0.22    0.03
  -3  -6  -1    0.17    0.05
   3   6   1    0.22    0.04
   3   6   1    0.19    0.04
  -4  -6  -1    6.85    0.22
  -4  -6  -1    6.75    0.18
  -4  -6  -1    7.00    0.20
  -4  -6  -1    6.52    0.21
  -4  -6  -1    6.93    0.18
   4   6   1    6.92    0.22
   4   6   1    6.54    0.24
   4   6   1    6.52    0.17
   4   6   1    6.89    0.20
   4   6   1    6.95    0.17
  -5  -6  -1    4.47    0.17
  -5  -6  -1    4.61    0.15
  -5  -6  -1    4.81    0.19
  -5  -6  -1    4.59    0.15
   5   6   1    4.83    0.18
   5   6   1    4.74    0.31
   5   6   1    4.73    0.14
   5   6   1    4.56    0.16
  -6  -6  -1    2.06    0.14
  -6  -6  -1    1.87    0.13
  -6  -6  -1    1.88    0.12
  -6  -6  -1    2.28    0.11
   6   6   1    2.19    0.13
   6   6   1    2.22    0.11
   6   6   1    2.31    0.12
  -7  -6  -1    2.66    0.19
  -7  -6  -1    3.21    0.14
  -7  -6  -1    2.84    0.17
   7   6   1    3.13    0.15
   7   6   1    3.29    0.16
   7   6   1    3.11    0.15
  -8  -6  -1    0.44    0.10
  -8  -6  -1    0.52    0.08
   8   6   1    0.52    0.09
   8   6   1    0.39    0.08
  -9  -6  -1    0.06    0.07
  -9  -6  -1    0.14    0.09
   9   6   1    0.07    0.08
   9   6   1   -0.07    0.08
 -10  -6  -1    0.60    0.10
 -10  -6  -1    0.57    0.14
  10   6   1    0.56    0.12
  10   6   1    0.44    0.12
  11  -7  -1    1.01    0.15
  11  -7  -1    1.15    0.15
 -11   7   1    1.38    0.16
  10  -7  -1    1.81    0.18
  10  -7  -1    1.28    0.15
 -10   7   1    1.65    0.19
   9  -7  -1    0.00    0.08
   9  -7  -1    0.01    0.07
   9  -7  -1    0.00    0.05
  -9   7   1    0.11    0.08
   8  -7  -1   -0.05    0.07
   8  -7  -1    0.06    0.04
   8  -7  -1    0.10    0.07
  -8   7   1    0.02    0.07
  -8   7   1   -0.01    0.08
   7  -7  -1    0.20    0.07
   7  -7  -1    0.22    0.04
   7  -7  -1    0.18    0.06
   7  -7  -1    0.12    0.08
  -7   7   1    0.11    0.07
  -7   7   1    0.40    0.08
   6  -7  -1    1.92    0.11
   6  -7  -1    1.77    0.13
   6  -7  -1    1.97    0.13
   6  -7  -1    1.99    0.08
  -6   7   1    1.78    0.08
  -6   7   1    1.78    0.14
  -6   7   1    1.97    0.13
   5  -7  -1    0.35    0.04
   5  -7  -1    0.41    0.05
   5  -7  -1    0.35    0.06
   5  -7  -1    0.34    0.06
  -5   7   1    0.36    0.04
  -5   7   1    0.42    0.07
  -5   7   1    0.36    0.07
   4  -7  -1    3.10    0.09
   4  -7  -1    3.15    0.09
   4  -7  -1    3.25    0.13
   4  -7  -1    2.97    0.12
   4  -7  -1    3.22    0.14
  -4   7   1    2.92    0.15
  -4   7   1    3.09    0.12
  -4   7   1    3.22    0.15
   3  -7  -1    0.03    0.04
   3  -7  -1    0.10    0.03
   3  -7  -1    0.04    0.03
   3  -7  -1    0.05    0.03
   3  -7  -1    0.05    0.03
   3  -7  -1    0.01    0.05
  -3   7   1    0.03    0.03
  -3   7   1    0.02    0.05
  -3   7   1    0.04    0.04
  -3   7   1    0.05    0.05
   2  -7  -1    8.58    0.26
   2  -7  -1    9.18    0.23
   2  -7  -1    9.28    0.22
   2  -7  -1    9.23    0.23
   2  -7  -1    9.25    0.26
  -2   7   1    9.33    0.27
  -2   7   1    9.05    0.26
  -2   7   1    8.94    0.21
  -2   7   1    9.17    0.21
   1  -7  -1    0.90    0.05
   1  -7  -1    0.91    0.08
   1  -7  -1    0.88    0.04
   1  -7  -1    0.87    0.07
   1  -7  -1    0.85    0.06
   1  -7  -1    0.90    0.09
   1  -7  -1    0.95    0.07
  -1   7   1    1.01    0.09
   0  -7  -1    0.25    0.05
   0  -7  -1    0.23    0.02
   0  -7  -1    0.24    0.05
   0  -7  -1    0.27    0.03
   0  -7  -1    0.21    0.04
   0  -7  -1    0.36    0.06
   0  -7  -1    0.22    0.04
   0  -7  -1    0.32    0.04
   0   7   1    0.24    0.05
  -1  -7  -1    5.78    0.18
  -1  -7  -1    5.65    0.18
  -1  -7  -1    5.92    0.20
  -1  -7  -1    5.73    0.20
  -1  -7  -1    5.76    0.14
  -1  -7  -1    5.94    0.18
   1   7   1    5.86    0.18
  -2  -7  -1    0.25    0.06
  -2  -7  -1    0.22    0.05
  -2  -7  -1    0.15    0.05
  -2  -7  -1    0.20    0.02
  -2  -7  -1    0.24    0.06
  -2  -7  -1    0.23    0.03
  -2  -7  -1    0.21    0.04
   2   7   1    0.26    0.05
  -3  -7  -1    9.93    0.23
  -3  -7  -1    9.33    0.27
  -3  -7  -1    9.78    0.27
  -3  -7  -1    8.90    0.29
  -3  -7  -1    9.32    0.29
  -3  -7  -1   10.02    0.23
   3   7   1    9.92    0.26
   3   7   1    9.92    0.28
  -4  -7  -1    0.82    0.10
  -4  -7  -1    0.76    0.05
  -4  -7  -1    0.74    0.09
  -4  -7  -1    0.83    0.06
   4   7   1    0.73    0.09
   4   7   1    0.61    0.08
  -5  -7  -1    0.67    0.07
  -5  -7  -1    0.86    0.11
  -5  -7  -1    0.66    0.07
  -5  -7  -1    0.77    0.09
   5   7   1    0.72    0.08
   5   7   1    0.75    0.08
   5   7   1    0.75    0.07
  -6  -7  -1    0.31    0.08
  -6  -7  -1    0.33    0.05
  -6  -7  -1    0.38    0.08
  -6  -7  -1    0.39    0.06
   6   7   1    0.25    0.07
   6   7   1    0.39    0.06
   6   7   1    0.36    0.06
  -7  -7  -1    0.53    0.07
  -7  -7  -1    0.47    0.09
  -7  -7  -1    0.41    0.11
  -7  -7  -1    0.47    0.07
   7   7   1    0.50    0.09
   7   7   1    0.55    0.08
  -8  -7  -1    1.04    0.13
  -8  -7  -1    0.92    0.10
   8   7   1    0.77    0.10
   8   7   1    0.79    0.11
  -9  -7  -1    1.27    0.15
  -9  -7  -1    1.54    0.14
   9   7   1    1.51    0.18
   9   7   1    1.53    0.17
 -10  -7  -1    0.11    0.13
  11  -8  -1    0.74    0.13
  10  -8  -1    0.59    0.13
  10  -8  -1    0.35    0.10
 -10   8   1    0.85    0.14
   9  -8  -1    1.37    0.17
   9  -8  -1    1.42    0.14
  -9   8   1    1.56    0.18
   8  -8  -1    2.76    0.19
   8  -8  -1    2.37    0.16
  -8   8   1    3.07    0.20
   7  -8  -1    0.06    0.04
   7  -8  -1   -0.12    0.05
   7  -8  -1    0.07    0.07
   7  -8  -1   -0.10    0.09
  -7   8   1    0.12    0.08
   6  -8  -1    4.42    0.25
   6  -8  -1    4.83    0.12
   6  -8  -1    4.55    0.18
   6  -8  -1    4.59    0.12
   6  -8  -1    4.33    0.19
  -6   8   1    4.58    0.19
  -6   8   1    5.24    0.22
   5  -8  -1    0.28    0.07
   5  -8  -1    0.29    0.04
   5  -8  -1    0.28    0.06
   5  -8  -1    0.36    0.04
   5  -8  -1    0.38    0.06
  -5   8   1    0.34    0.09
  -5   8   1    0.40    0.08
   4  -8  -1    0.26    0.06
   4  -8  -1    0.28    0.04
   4  -8  -1    0.32    0.04
   4  -8  -1    0.30    0.04
   4  -8  -1    0.29    0.06
  -4   8   1    0.24    0.06
  -4   8   1    0.37    0.06
   3  -8  -1    2.24    0.10
   3  -8  -1    2.46    0.13
   3  -8  -1    2.41    0.10
   3  -8  -1    2.35    0.09
  -3   8   1    2.19    0.15
  -3   8   1    2.34    0.10
  -3   8   1    2.28    0.13
   2  -8  -1    3.22    0.16
   2  -8  -1    3.03    0.10
   2  -8  -1    3.10    0.11
   2  -8  -1    3.27    0.11
   2  -8  -1    3.16    0.10
   2  -8  -1    3.13    0.14
  -2   8   1    3.20    0.15
  -2   8   1    3.15    0.15
  -2   8   1    3.07    0.09
   1  -8  -1    6.62    0.17
   1  -8  -1    6.61    0.19
   1  -8  -1    6.93    0.19
   1  -8  -1    6.81    0.17
   1  -8  -1    6.79    0.21
   1  -8  -1    6.35    0.22
  -1   8   1    6.94    0.23
   0  -8  -1    2.72    0.12
   0  -8  -1    2.71    0.08
   0  -8  -1    2.65    0.13
   0  -8  -1    2.66    0.08
   0  -8  -1    2.81    0.11
   0  -8  -1    2.98    0.15
   0  -8  -1    2.58    0.12
  -1  -8  -1    1.12    0.10
  -1  -8  -1    1.23    0.11
  -1  -8  -1    1.01    0.10
  -1  -8  -1    0.96    0.08
   1   8   1    1.18    0.08
  -2  -8  -1    2.00    0.07
  -2  -8  -1    2.07    0.12
  -2  -8  -1    2.02    0.06
  -2  -8  -1    1.94    0.13
  -2  -8  -1    2.20    0.11
  -2  -8  -1    1.95    0.13
   2   8   1    1.99    0.11
  -3  -8  -1    5.51    0.19
  -3  -8  -1    5.47    0.21
  -3  -8  -1    5.66    0.15
  -3  -8  -1    5.63    0.18
  -3  -8  -1    5.72    0.15
   3   8   1    5.87    0.20
  -4  -8  -1   17.43    0.44
  -4  -8  -1   18.03    0.41
  -4  -8  -1   17.93    0.48
  -4  -8  -1   17.57    0.44
  -4  -8  -1   17.18    0.42
   4   8   1   17.93    0.46
  -5  -8  -1    1.15    0.08
  -5  -8  -1    1.07    0.08
  -5  -8  -1    1.28    0.13
   5   8   1    1.11    0.12
   5   8   1    1.01    0.10
  -6  -8  -1    0.74    0.11
  -6  -8  -1    0.87    0.09
  -6  -8  -1    0.85    0.08
   6   8   1    0.68    0.08
   6   8   1    0.78    0.10
  -7  -8  -1    0.06    0.09
  -7  -8  -1    0.09    0.08
  -7  -8  -1    0.10    0.05
   7   8   1    0.06    0.09
   7   8   1    0.08    0.07
  -8  -8  -1   -0.11    0.09
  -8  -8  -1    0.03    0.06
   8   8   1    0.07    0.10
  -9  -8  -1    0.35    0.13
  -9  -8  -1    0.49    0.09
   9   8   1    0.56    0.14
  10  -9  -1   -0.18    0.12
  10  -9  -1   -0.01    0.11
 -10   9   1    0.25    0.14
   9  -9  -1    0.63    0.13
   9  -9  -1    0.67    0.11
  -9   9   1    0.73    0.13
   8  -9  -1    0.51    0.09
   8  -9  -1    0.51    0.11
  -8   9   1    0.51    0.12
   7  -9  -1    2.39    0.15
   7  -9  -1    2.52    0.18
  -7   9   1    2.34    0.19
   6  -9  -1    0.19    0.06
   6  -9  -1    0.11    0.08
   6  -9  -1    0.05    0.07
  -6   9   1    0.23    0.09
   5  -9  -1    4.09    0.16
   5  -9  -1    4.02    0.21
  -5   9   1    4.19    0.18
  -5   9   1    4.37    0.21
   4  -9  -1    1.19    0.06
   4  -9  -1    1.35    0.07
   4  -9  -1    1.27    0.09
   4  -9  -1    1.24    0.09
   4  -9  -1    1.40    0.12
  -4   9   1    1.20    0.15
  -4   9   1    1.19    0.11
   3  -9  -1    0.00    0.04
   3  -9  -1    0.01    0.03
   3  -9  -1   -0.04    0.04
   3  -9  -1   -0.01    0.05
  -3   9   1    0.02    0.06
  -3   9   1   -0.07    0.04
   2  -9  -1    7.28    0.28
   2  -9  -1    6.73    0.18
   2  -9  -1    6.95    0.19
   2  -9  -1    6.74    0.23
   2  -9  -1    7.02    0.19
   2  -9  -1    6.59    0.19
  -2   9   1    6.93    0.25
   1  -9  -1    9.05    0.27
   1  -9  -1    9.17    0.22
   1  -9  -1    9.09    0.22
   1  -9  -1    8.42    0.28
   1  -9  -1    8.78    0.24
   1  -9  -1    8.77    0.24
  -1   9   1    9.00    0.29
   0  -9  -1   62.81    1.32
   0  -9  -1   61.62    1.36
   0  -9  -1   63.18    1.36
   0  -9  -1   63.41    1.38
   0  -9  -1   64.28    1.42
   0  -9  -1   63.91    1.32
   0  -9  -1   60.37    1.38
  -1  -9  -1    0.67    0.08
  -1  -9  -1    0.55    0.08
  -1  -9  -1    0.54    0.08
  -1  -9  -1    0.51    0.08
  -1  -9  -1    0.68    0.08
  -2  -9  -1    0.10    0.06
  -2  -9  -1   -0.02    0.06
  -2  -9  -1    0.09    0.05
   2   9   1    0.01    0.05
  -3  -9  -1    0.10    0.07
  -3  -9  -1   -0.07    0.06
  -3  -9  -1    0.09    0.05
  -3  -9  -1    0.05    0.03
   3   9   1    0.05    0.06
  -4  -9  -1    0.08    0.03
  -4  -9  -1    0.19    0.07
  -4  -9  -1    0.03    0.08
  -4  -9  -1    0.02    0.04
  -4  -9  -1    0.01    0.05
  -5  -9  -1    0.97    0.11
  -5  -9  -1    0.90    0.11
  -5  -9  -1    0.98    0.08
  -5  -9  -1    0.86    0.09
   5   9   1    0.99    0.11
  -6  -9  -1    1.41    0.12
  -6  -9  -1    1.66    0.16
  -6  -9  -1    1.41    0.10
   6   9   1    1.79    0.17
   6   9   1    1.16    0.13
  -7  -9  -1    0.10    0.06
  -7  -9  -1    0.05    0.10
   7   9   1    0.12    0.10
  -8  -9  -1    1.96    0.14
  -8  -9  -1    1.87    0.23
   8   9   1    2.09    0.22
   9 -10  -1   -0.01    0.13
   9 -10  -1   -0.02    0.11
  -9  10   1    0.09    0.14
   8 -10  -1    0.67    0.13
   8 -10  -1    0.53    0.10
  -8  10   1    0.78    0.14
   7 -10  -1    0.78    0.11
   7 -10  -1    0.74    0.10
  -7  10   1    0.88    0.13
   6 -10  -1    2.60    0.15
   6 -10  -1    2.55    0.18
  -6  10   1    2.45    0.20
   5 -10  -1    2.26    0.14
   5 -10  -1    2.45    0.17
   5 -10  -1    2.48    0.13
  -5  10   1    2.40    0.18
   4 -10  -1    2.90    0.13
   4 -10  -1    2.92    0.14
   4 -10  -1    2.89    0.19
  -4  10   1    2.61    0.18
  -4  10   1    2.81    0.14
   3 -10  -1    3.98    0.18
   3 -10  -1    3.80    0.14
   3 -10  -1    3.88    0.12
   3 -10  -1    3.81    0.13
   3 -10  -1    4.04    0.14
  -3  10   1    3.80    0.20
   2 -10  -1    1.95    0.11
   2 -10  -1    2.06    0.09
   2 -10  -1    2.09    0.10
   2 -10  -1    2.00    0.09
   2 -10  -1    2.18    0.14
  -2  10   1    2.25    0.16
   1 -10  -1   10.82    0.26
   1 -10  -1   11.26    0.36
   1 -10  -1   10.99    0.32
   1 -10  -1   10.79    0.29
   1 -10  -1   10.88    0.26
   1 -10  -1   10.81    0.29
  -1  10   1   11.03    0.35
   0 -10  -1    3.40    0.19
   0 -10  -1    3.28    0.14
   0 -10  -1    2.94    0.18
   0 -10  -1    3.39    0.15
   0 -10  -1    3.06    0.16
  -1 -10  -1    1.80    0.12
  -1 -10  -1    1.94    0.15
  -1 -10  -1    1.61    0.12
  -1 -10  -1    1.70    0.15
  -1 -10  -1    1.57    0.15
  -2 -10  -1    1.03    0.11
  -2 -10  -1    0.90    0.11
  -2 -10  -1    1.13    0.13
   2  10   1    1.12    0.12
  -3 -10  -1    1.41    0.15
  -3 -10  -1    1.17    0.11
   3  10   1    1.17    0.13
  -4 -10  -1    1.73    0.08
  -4 -10  -1    1.90    0.08
  -4 -10  -1    2.19    0.17
  -4 -10  -1    1.96    0.13
   4  10   1    1.85    0.16
  -5 -10  -1    0.16    0.04
  -5 -10  -1    0.11    0.09
  -5 -10  -1    0.12    0.07
  -5 -10  -1    0.09    0.05
   5  10   1    0.16    0.10
  -6 -10  -1   -0.11    0.05
  -6 -10  -1   -0.04    0.07
  -6 -10  -1   -0.09    0.09
   6  10   1   -0.16    0.10
  -7 -10  -1    0.55    0.14
  -7 -10  -1    0.29    0.07
   7  10   1    0.54    0.13
   8 -11  -1    0.36    0.10
   8 -11  -1    0.27    0.13
  -8  11   1    0.29    0.15
   7 -11  -1   -0.03    0.10
   7 -11  -1   -0.01    0.08
  -7  11   1    0.00    0.13
   6 -11  -1   -0.08    0.09
   6 -11  -1    0.11    0.07
  -6  11   1   -0.01    0.10
   5 -11  -1    6.14    0.26
   5 -11  -1    5.69    0.21
  -5  11   1    5.85    0.28
   4 -11  -1    4.12    0.16
   4 -11  -1    4.23    0.21
   4 -11  -1    4.27    0.17
  -4  11   1    4.37    0.23
   3 -11  -1    2.35    0.12
   3 -11  -1    2.55    0.16
   3 -11  -1    2.33    0.11
  -3  11   1    2.47    0.19
   2 -11  -1    0.04    0.05
   2 -11  -1    0.04    0.04
   2 -11  -1    0.06    0.05
   2 -11  -1   -0.05    0.06
  -2  11   1   -0.06    0.09
   1 -11  -1    3.74    0.18
   1 -11  -1    3.36    0.15
   1 -11  -1    3.41    0.21
   1 -11  -1    3.58    0.11
   1 -11  -1    3.49    0.11
   0 -11  -1    5.21    0.19
   0 -11  -1    5.25    0.21
   0 -11  -1    5.08    0.25
  -1 -11  -1    0.22    0.07
  -1 -11  -1    0.29    0.08
  -1 -11  -1    0.17    0.09
  -2 -11  -1    0.01    0.07
  -2 -11  -1    0.20    0.09
  -2 -11  -1    0.10    0.08
  -3 -11  -1    2.15    0.15
  -3 -11  -1    2.19    0.20
   3  11   1    1.95    0.17
  -4 -11  -1    2.04    0.20
   4  11   1    1.92    0.18
  -5 -11  -1    0.26    0.05
  -5 -11  -1    0.23    0.12
  -5 -11  -1    0.29    0.06
   5  11   1    0.14    0.11
  -6 -11  -1    0.18    0.13
  -6 -11  -1    0.14    0.06
   6  11   1    0.21    0.13
   7 -12  -1    0.08    0.13
   6 -12  -1   -0.10    0.07
   6 -12  -1    0.01    0.11
  -6  12   1   -0.12    0.14
   5 -12  -1    0.35    0.07
   5 -12  -1    0.08    0.10
  -5  12   1    0.09    0.13
   4 -12  -1    1.96    0.19
   4 -12  -1    2.42    0.13
  -4  12   1    2.95    0.23
   3 -12  -1    0.75    0.08
   3 -12  -1    0.73    0.09
   3 -12  -1    0.81    0.11
  -3  12   1    0.78    0.13
   2 -12  -1   -0.07    0.08
   2 -12  -1    0.00    0.10
   2 -12  -1   -0.04    0.05
   2 -12  -1    0.05    0.04
  -2  12   1   -0.28    0.10
   1 -12  -1    0.09    0.10
   0 -12  -1    0.57    0.10
   0 -12  -1    0.61    0.10
   0 -12  -1    0.90    0.13
  -1 -12  -1    0.69    0.14
  -1 -12  -1    1.03    0.12
  -1 -12  -1    0.71    0.10
  -2 -12  -1    0.08    0.11
  -2 -12  -1    0.16    0.10
  -3 -12  -1    0.37    0.13
  -3 -12  -1    0.43    0.14
  -4 -12  -1    0.21    0.13
  -4 -12  -1    0.31    0.13
   4  12   1    0.34    0.13
  -5 -12  -1    1.47    0.18
   5 -13  -1   -0.04    0.12
   4 -13  -1    1.96    0.22
   4 -13  -1    2.30    0.13
  -4  13   1    1.79    0.21
   3 -13  -1    0.14    0.11
   3 -13  -1    0.09    0.06
  -3  13   1    0.10    0.14
   2 -13  -1    0.11    0.06
   2 -13  -1    0.20    0.10
   2 -13  -1    0.26    0.13
   2 -13  -1    0.17    0.05
   1 -13  -1    0.47    0.15
   1 -13  -1    0.34    0.11
   0 -13  -1    1.11    0.16
  -1 -13  -1    2.63    0.26
  -2 -13  -1   -0.07    0.13
  -3 -13   2    0.59    0.24
  -3 -13   2    0.60    0.07
  -2 -13   2    1.96    0.24
  -2 -13   2    1.27    0.11
  -1 -13   2    0.88    0.10
  -1 -13   2    0.75    0.16
   0 -13   2    0.25    0.12
   0 -13   2    0.20    0.06
   1 -13   2   -0.06    0.13
   1 -13   2    0.06    0.06
   2 -13   2    2.16    0.23
   2 -13   2    1.68    0.12
  -3  13  -2   -0.25    0.13
   3 -13   2   -0.01    0.10
   3 -13   2   -0.05    0.13
   3 -13   2    0.03    0.07
  -4  13  -2    0.28    0.14
   4 -13   2    0.06    0.11
   4 -13   2   -0.13    0.07
   5 -13   2    0.20    0.14
   5  12  -2    1.35    0.16
  -5 -12   2    1.14    0.17
  -5 -12   2    1.20    0.12
   4  12  -2    0.35    0.11
  -4 -12   2    0.34    0.06
  -4 -12   2    0.30    0.13
   3  12  -2    0.23    0.10
  -3 -12   2    0.31    0.06
  -3 -12   2    0.43    0.07
  -3 -12   2    0.56    0.13
   2  12  -2    0.06    0.08
  -2 -12   2    0.08    0.10
  -2 -12   2    0.15    0.06
  -2 -12   2    0.02    0.05
  -1 -12   2    0.81    0.10
  -1 -12   2    0.94    0.09
  -1 -12   2    0.88    0.10
  -1 -12   2    0.69    0.13
   0 -12   2    0.35    0.06
   0 -12   2    0.79    0.13
   0 -12   2    0.46    0.07
   0 -12   2    0.58    0.08
   1 -12   2    0.53    0.08
   1 -12   2    0.37    0.08
   1 -12   2    0.44    0.06
   1 -12   2    0.42    0.11
   2 -12   2    1.35    0.15
   2 -12   2    1.52    0.17
   2 -12   2    1.24    0.11
  -3  12  -2    0.09    0.11
   3 -12   2    0.09    0.06
   3 -12   2    0.05    0.10
  -4  12  -2    1.16    0.16
   4 -12   2    1.32    0.17
   4 -12   2    1.10    0.12
  -5  12  -2   -0.04    0.11
   5 -12   2    0.11    0.08
   5 -12   2    0.03    0.11
  -6  12  -2    0.99    0.16
   6 -12   2    1.31    0.17
   6 -12   2    1.39    0.16
   7 -12   2    0.18    0.14
   7  11  -2    0.10    0.13
   6  11  -2    1.08    0.14
  -6 -11   2    0.98    0.15
  -6 -11   2    0.72    0.08
   5  11  -2    0.68    0.12
  -5 -11   2    0.97    0.15
  -5 -11   2    0.77    0.08
   4  11  -2    0.30    0.10
  -4 -11   2    0.33    0.06
  -4 -11   2    0.37    0.07
  -4 -11   2    0.27    0.11
   3  11  -2    0.08    0.07
  -3 -11   2    0.06    0.05
  -3 -11   2   -0.04    0.05
  -3 -11   2    0.02    0.08
   2  11  -2    0.40    0.08
  -2 -11   2    0.42    0.06
  -2 -11   2    0.42    0.06
  -2 -11   2    0.37    0.05
  -2 -11   2    0.66    0.10
   1  11  -2    0.56    0.08
  -1 -11   2    0.50    0.06
  -1 -11   2    0.53    0.11
  -1 -11   2    0.42    0.06
  -1 -11   2    0.50    0.07
   0 -11   2    1.99    0.12
   0 -11   2    2.09    0.10
   0 -11   2    2.22    0.12
   0 -11   2    2.12    0.12
   0 -11   2    1.95    0.18
   1 -11   2    0.17    0.06
   1 -11   2    0.20    0.05
   1 -11   2    0.23    0.08
   1 -11   2    0.25    0.05
   1 -11   2    0.25    0.10
   1 -11   2    0.33    0.07
  -2  11  -2    0.18    0.09
  -2  11  -2    0.13    0.07
   2 -11   2    0.13    0.05
   2 -11   2    0.24    0.06
   2 -11   2    0.19    0.07
  -3  11  -2    0.02    0.08
   3 -11   2   -0.02    0.07
   3 -11   2    0.08    0.05
   3 -11   2    0.11    0.07
  -4  11  -2    1.99    0.18
   4 -11   2    1.91    0.16
   4 -11   2    2.01    0.13
  -5  11  -2    0.34    0.11
   5 -11   2    0.50    0.08
   5 -11   2    0.73    0.11
  -6  11  -2   -0.06    0.10
   6 -11   2    0.08    0.08
   6 -11   2   -0.11    0.10
  -7  11  -2    0.20    0.12
   7 -11   2    0.22    0.09
   7 -11   2    0.19    0.11
  -8  11  -2    0.98    0.20
   8 -11   2    1.05    0.15
   8 -11   2    1.14    0.17
   8  10  -2    0.84    0.14
  -8 -10   2    0.69    0.15
   7  10  -2   -0.01    0.10
  -7 -10   2   -0.06    0.06
  -7 -10   2    0.03    0.11
   6  10  -2    0.77    0.12
  -6 -10   2    0.64    0.12
  -6 -10   2    0.68    0.08
   5  10  -2    0.89    0.11
  -5 -10   2    1.07    0.12
  -5 -10   2    0.90    0.13
  -5 -10   2    0.93    0.09
   4  10  -2    0.04    0.08
  -4 -10   2   -0.02    0.05
  -4 -10   2    0.07    0.05
  -4 -10   2   -0.03    0.08
   3  10  -2    0.01    0.06
  -3 -10   2   -0.01    0.04
  -3 -10   2    0.03    0.08
  -3 -10   2    0.01    0.05
  -3 -10   2    0.02    0.04
   2  10  -2    0.24    0.06
  -2 -10   2    0.15    0.04
  -2 -10   2    0.05    0.08
  -2 -10   2    0.29    0.04
  -2 -10   2    0.16    0.05
  -2 -10   2    0.20    0.08
  -2 -10   2    0.10    0.05
   1  10  -2    2.92    0.13
  -1 -10   2    3.14    0.18
  -1 -10   2    3.05    0.12
  -1 -10   2    2.96    0.12
  -1 -10   2    2.92    0.15
  -1 -10   2    2.91    0.12
  -1 -10   2    2.85    0.14
   0  10  -2    0.03    0.04
   0  10  -2    0.03    0.04
   0 -10   2    0.17    0.07
   0 -10   2    0.03    0.04
   0 -10   2   -0.04    0.04
   0 -10   2    0.00    0.06
   0 -10   2    0.11    0.05
   0 -10   2   -0.13    0.06
  -1  10  -2    0.66    0.09
   1 -10   2    0.67    0.07
   1 -10   2    0.80    0.07
   1 -10   2    0.75    0.06
   1 -10   2    0.69    0.09
   1 -10   2    0.75    0.09
   1 -10   2    0.71    0.09
   1 -10   2    0.72    0.09
  -2  10  -2   -0.12    0.06
  -2  10  -2   -0.04    0.07
  -2  10  -2    0.11    0.06
   2 -10   2    0.02    0.05
   2 -10   2    0.01    0.04
   2 -10   2    0.06    0.05
  -3  10  -2    0.39    0.09
  -3  10  -2    0.39    0.08
   3 -10   2    0.33    0.07
   3 -10   2    0.27    0.05
   3 -10   2    0.34    0.07
  -4  10  -2    0.78    0.11
   4 -10   2    1.14    0.14
   4 -10   2    0.94    0.10
   4 -10   2    0.98    0.12
  -5  10  -2    0.34    0.09
   5 -10   2    0.50    0.09
   5 -10   2    0.58    0.08
  -6  10  -2    0.44    0.11
   6 -10   2    0.53    0.08
   6 -10   2    0.33    0.10
  -7  10  -2    2.01    0.21
   7 -10   2    1.68    0.17
   7 -10   2    2.04    0.20
  -8  10  -2    0.56    0.13
   8 -10   2    0.33    0.10
   8 -10   2    0.48    0.12
  -9  10  -2    0.11    0.15
   9 -10   2    0.50    0.14
   9 -10   2    0.32    0.12
   9   9  -2    1.29    0.16
  -9  -9   2    1.17    0.16
   8   9  -2   -0.01    0.10
  -8  -9   2    0.01    0.11
  -8  -9   2    0.12    0.07
   7   9  -2    0.52    0.11
  -7  -9   2    0.61    0.08
  -7  -9   2    0.66    0.12
   6   9  -2    0.06    0.08
  -6  -9   2    0.01    0.08
  -6  -9   2    0.08    0.07
  -6  -9   2    0.01    0.05
   5   9  -2    4.29    0.16
   5   9  -2    4.58    0.20
  -5  -9   2    4.37    0.22
  -5  -9   2    4.64    0.16
  -5  -9   2    4.43    0.17
   4   9  -2    0.96    0.11
   4   9  -2    0.76    0.08
  -4  -9   2    0.70    0.07
  -4  -9   2    0.86    0.08
  -4  -9   2    0.79    0.09
  -4  -9   2    0.75    0.10
   3   9  -2    0.84    0.10
   3   9  -2    0.73    0.07
  -3  -9   2    0.87    0.08
  -3  -9   2    0.69    0.09
  -3  -9   2    0.81    0.07
  -3  -9   2    1.00    0.08
  -3  -9   2    0.77    0.10
   2   9  -2    0.76    0.08
   2   9  -2    0.63    0.06
  -2  -9   2    0.80    0.07
  -2  -9   2    0.55    0.08
  -2  -9   2    0.71    0.10
  -2  -9   2    0.69    0.07
  -2  -9   2    0.55    0.07
  -2  -9   2    0.60    0.06
   1   9  -2    0.16    0.04
   1   9  -2    0.09    0.04
  -1  -9   2    0.11    0.03
  -1  -9   2    0.04    0.05
  -1  -9   2    0.11    0.03
  -1  -9   2    0.11    0.04
  -1  -9   2    0.12    0.06
  -1  -9   2    0.10    0.05
   0   9  -2   10.45    0.26
   0   9  -2   10.90    0.27
   0  -9   2   10.67    0.28
   0  -9   2   11.00    0.28
   0  -9   2   10.84    0.28
   0  -9   2   11.02    0.27
   0  -9   2   10.64    0.29
   0  -9   2   10.78    0.34
  -1   9  -2    0.30    0.06
  -1   9  -2    0.32    0.05
  -1   9  -2    0.16    0.06
   1  -9   2    0.23    0.05
   1  -9   2    0.31    0.04
   1  -9   2    0.22    0.04
   1  -9   2    0.20    0.05
  -2   9  -2    0.14    0.05
  -2   9  -2    0.19    0.07
  -2   9  -2    0.06    0.06
   2  -9   2    0.06    0.04
   2  -9   2    0.07    0.03
  -3   9  -2    0.94    0.12
  -3   9  -2    0.98    0.11
  -3   9  -2    0.85    0.11
   3  -9   2    1.01    0.08
   3  -9   2    0.99    0.10
   3  -9   2    0.85    0.10
  -4   9  -2    0.85    0.09
  -4   9  -2    0.72    0.09
   4  -9   2    0.85    0.10
   4  -9   2    0.78    0.09
   4  -9   2    0.78    0.10
  -5   9  -2    0.11    0.08
  -5   9  -2    0.20    0.09
   5  -9   2    0.18    0.08
   5  -9   2    0.25    0.06
   5  -9   2    0.17    0.06
  -6   9  -2    0.20    0.09
   6  -9   2    0.02    0.07
   6  -9   2    0.15    0.06
  -7   9  -2    1.02    0.13
   7  -9   2    1.02    0.12
   7  -9   2    1.12    0.12
  -8   9  -2    2.21    0.21
   8  -9   2    2.42    0.20
   8  -9   2    2.41    0.19
  -9   9  -2    0.36    0.14
   9  -9   2    0.06    0.11
   9  -9   2    0.20    0.11
 -10   9  -2    0.42    0.16
  10  -9   2    0.41    0.15
  10  -9   2    0.17    0.14
   9   8  -2    0.00    0.10
  -9  -8   2    0.11    0.07
  -9  -8   2    0.00    0.12
   8   8  -2    3.27    0.21
  -8  -8   2    3.36    0.22
  -8  -8   2    3.27    0.16
   7   8  -2    0.14    0.08
  -7  -8   2    0.16    0.06
  -7  -8   2    0.05    0.08
   6   8  -2    0.07    0.07
   6   8  -2    0.04    0.07
  -6  -8   2    0.15    0.06
  -6  -8   2    0.07    0.04
  -6  -8   2    0.10    0.05
  -6  -8   2    0.17    0.07
   5   8  -2    0.08    0.07
   5   8  -2    0.19    0.06
  -5  -8   2    0.18    0.06
  -5  -8   2    0.17    0.04
  -5  -8   2    0.17    0.04
  -5  -8   2    0.19    0.04
  -5  -8   2    0.18    0.07
   4   8  -2    4.38    0.17
   4   8  -2    4.46    0.15
  -4  -8   2    4.45    0.15
  -4  -8   2    4.59    0.12
  -4  -8   2    4.35    0.13
  -4  -8   2    4.59    0.16
  -4  -8   2    4.61    0.19
   3   8  -2    1.41    0.10
   3   8  -2    1.52    0.08
  -3  -8   2    1.53    0.08
  -3  -8   2    1.57    0.07
  -3  -8   2    1.20    0.11
  -3  -8   2    1.54    0.07
  -3  -8   2    1.51    0.12
  -3  -8   2    1.54    0.09
   2   8  -2    0.10    0.04
   2   8  -2    0.08    0.04
  -2  -8   2    0.07    0.03
  -2  -8   2    0.11    0.04
  -2  -8   2    0.10    0.05
  -2  -8   2    0.13    0.06
  -2  -8   2    0.15    0.04
   1   8  -2    1.26    0.07
   1   8  -2    1.38    0.08
  -1  -8   2    1.38    0.08
  -1  -8   2    1.27    0.09
  -1  -8   2    1.28    0.08
  -1  -8   2    1.34    0.07
  -1  -8   2    1.28    0.07
  -1  -8   2    1.47    0.11
   0   8  -2   20.06    0.46
   0  -8   2   19.88    0.52
   0  -8   2   19.95    0.47
   0  -8   2   20.49    0.47
   0  -8   2   20.37    0.47
   0  -8   2   19.90    0.45
   0  -8   2   20.25    0.47
  -1   8  -2    0.31    0.06
  -1   8  -2    0.44    0.05
  -1   8  -2    0.34    0.07
   1  -8   2    0.27    0.04
   1  -8   2    0.32    0.04
   1  -8   2    0.36    0.04
   1  -8   2    0.29    0.05
   1  -8   2    0.35    0.04
  -2   8  -2    0.73    0.09
  -2   8  -2    0.72    0.09
  -2   8  -2    0.82    0.09
   2  -8   2    0.74    0.07
   2  -8   2    0.86    0.08
   2  -8   2    0.82    0.07
  -3   8  -2    0.04    0.05
  -3   8  -2    0.06    0.05
  -3   8  -2    0.00    0.05
   3  -8   2    0.03    0.04
   3  -8   2    0.02    0.03
   3  -8   2    0.07    0.05
  -4   8  -2    1.35    0.12
  -4   8  -2    1.21    0.11
  -4   8  -2    0.99    0.12
   4  -8   2    1.11    0.09
   4  -8   2    1.04    0.10
   4  -8   2    1.23    0.11
  -5   8  -2    1.19    0.13
  -5   8  -2    1.22    0.12
   5  -8   2    1.13    0.11
   5  -8   2    1.05    0.12
   5  -8   2    1.09    0.10
  -6   8  -2    0.27    0.08
  -6   8  -2    0.23    0.08
   6  -8   2    0.30    0.09
   6  -8   2    0.12    0.08
   6  -8   2    0.18    0.08
  -7   8  -2    1.02    0.12
   7  -8   2    0.70    0.10
   7  -8   2    0.77    0.10
  -8   8  -2    2.92    0.20
   8  -8   2    2.84    0.19
   8  -8   2    2.62    0.19
  -9   8  -2    2.60    0.22
   9  -8   2    2.34    0.20
   9  -8   2    2.14    0.20
 -10   8  -2    1.11    0.16
  10  -8   2    1.69    0.21
  10  -8   2    0.96    0.15
  11  -8   2    0.17    0.16
  10   7  -2    0.01    0.10
 -10  -7   2   -0.01    0.12
 -10  -7   2   -0.04    0.09
   9   7  -2    1.32    0.14
  -9  -7   2    1.44    0.18
  -9  -7   2    1.52    0.14
   8   7  -2    2.29    0.17
   8   7  -2    2.08    0.12
  -8  -7   2    2.25    0.14
  -8  -7   2    1.83    0.17
   7   7  -2    2.79    0.23
   7   7  -2    3.11    0.12
   7   7  -2    2.86    0.17
  -7  -7   2    2.99    0.17
  -7  -7   2    2.98    0.15
  -7  -7   2    2.69    0.18
   6   7  -2    0.41    0.07
   6   7  -2    0.45    0.05
   6   7  -2    0.36    0.07
  -6  -7   2    0.44    0.05
  -6  -7   2    0.56    0.09
  -6  -7   2    0.41    0.06
  -6  -7   2    0.46    0.07
   5   7  -2    1.10    0.09
   5   7  -2    1.00    0.10
  -5  -7   2    1.08    0.06
  -5  -7   2    1.09    0.06
  -5  -7   2    1.06    0.11
  -5  -7   2    1.04    0.08
  -5  -7   2    1.02    0.10
   4   7  -2    5.42    0.16
   4   7  -2    5.30    0.18
  -4  -7   2    5.39    0.14
  -4  -7   2    5.18    0.14
  -4  -7   2    5.40    0.17
  -4  -7   2    5.07    0.19
  -4  -7   2    5.51    0.20
  -4  -7   2    4.81    0.19
   3   7  -2    4.69    0.14
   3   7  -2    4.73    0.15
   3   7  -2    4.63    0.16
  -3  -7   2    4.71    0.13
  -3  -7   2    4.44    0.16
  -3  -7   2    4.61    0.14
  -3  -7   2    4.36    0.18
  -3  -7   2    4.85    0.12
   2   7  -2    1.16    0.07
   2   7  -2    1.13    0.06
   2   7  -2    1.10    0.06
  -2  -7   2    0.99    0.06
  -2  -7   2    1.07    0.06
  -2  -7   2    1.14    0.10
  -2  -7   2    1.20    0.06
  -2  -7   2    1.06    0.08
  -2  -7   2    1.09    0.10
   1   7  -2    0.70    0.05
   1   7  -2    0.73    0.05
   1   7  -2    0.77    0.06
  -1  -7   2    0.82    0.09
  -1  -7   2    0.54    0.06
  -1  -7   2    0.74    0.06
  -1  -7   2    0.78    0.08
  -1  -7   2    0.72    0.05
  -1  -7   2    0.70    0.06
   0   7  -2   17.18    0.40
   0   7  -2   17.54    0.44
   0   7  -2   17.49    0.39
   0   7  -2   16.52    0.39
   0  -7   2   17.25    0.40
   0  -7   2   17.72    0.40
   0  -7   2   17.07    0.44
   0  -7   2   17.74    0.40
   0  -7   2   16.43    0.43
  -1   7  -2    6.46    0.16
  -1   7  -2    6.35    0.19
  -1   7  -2    5.99    0.17
  -1   7  -2    6.73    0.21
  -1   7  -2    6.42    0.18
   1  -7   2    6.58    0.18
   1  -7   2    6.53    0.18
   1  -7   2    6.39    0.15
   1  -7   2    6.38    0.18
   1  -7   2    6.03    0.20
  -2   7  -2    0.40    0.05
  -2   7  -2    0.34    0.05
  -2   7  -2    0.37    0.06
  -2   7  -2    0.31    0.04
   2  -7   2    0.31    0.05
   2  -7   2    0.28    0.06
   2  -7   2    0.38    0.05
   2  -7   2    0.29    0.04
  -3   7  -2    0.04    0.04
  -3   7  -2    0.04    0.04
  -3   7  -2    0.03    0.04
  -3   7  -2    0.05    0.03
   3  -7   2    0.04    0.03
   3  -7   2    0.04    0.04
   3  -7   2   -0.03    0.04
   3  -7   2    0.01    0.03
  -4   7  -2    3.15    0.15
  -4   7  -2    2.86    0.15
  -4   7  -2    2.88    0.14
   4  -7   2    2.84    0.13
   4  -7   2    2.85    0.13
   4  -7   2    2.96    0.13
  -5   7  -2    6.59    0.23
   5  -7   2    6.43    0.22
   5  -7   2    6.43    0.22
   5  -7   2    6.55    0.22
  -6   7  -2    4.34    0.19
  -6   7  -2    4.70    0.19
   6  -7   2    4.52    0.19
   6  -7   2    4.24    0.18
   6  -7   2    4.20    0.20
  -7   7  -2    0.81    0.10
  -7   7  -2    1.30    0.13
   7  -7   2    0.95    0.12
   7  -7   2    0.88    0.10
   7  -7   2    1.08    0.12
  -8   7  -2    0.01    0.07
  -8   7  -2   -0.05    0.08
   8  -7   2    0.05    0.08
  -9   7  -2    0.78    0.10
   9  -7   2    0.75    0.11
   9  -7   2    0.52    0.10
 -10   7  -2    0.97    0.14
  10  -7   2    0.94    0.14
  10  -7   2    0.96    0.13
 -11   7  -2    3.53    0.27
  11  -7   2    3.60    0.27
  11  -7   2    2.40    0.27
 -11  -6   2    2.22    0.21
 -11  -6   2    2.21    0.25
  10   6  -2    0.32    0.11
 -10  -6   2    0.04    0.10
 -10  -6   2    0.06    0.09
   9   6  -2   -0.11    0.08
   9   6  -2    0.11    0.06
  -9  -6   2    0.02    0.07
  -9  -6   2   -0.04    0.08
   8   6  -2    4.22    0.20
   8   6  -2    4.30    0.16
  -8  -6   2    4.67    0.19
  -8  -6   2    4.40    0.22
   7   6  -2   12.01    0.34
   7   6  -2   12.72    0.36
   7   6  -2   12.29    0.31
  -7  -6   2   12.68    0.31
  -7  -6   2   12.44    0.37
  -7  -6   2   12.21    0.35
  -7  -6   2   12.19    0.34
   6   6  -2    0.51    0.06
   6   6  -2    0.40    0.07
   6   6  -2    0.47    0.07
  -6  -6   2    0.51    0.07
  -6  -6   2    0.50    0.06
  -6  -6   2    0.46    0.08
   5   6  -2    0.10    0.03
   5   6  -2    0.15    0.05
  -5  -6   2    0.14    0.05
  -5  -6   2    0.17    0.05
  -5  -6   2    0.16    0.03
  -5  -6   2    0.11    0.04
   4   6  -2    0.01    0.04
   4   6  -2   -0.02    0.03
   4   6  -2    0.04    0.06
   4   6  -2    0.03    0.03
  -4  -6   2   -0.02    0.04
  -4  -6   2   -0.03    0.02
  -4  -6   2   -0.04    0.04
  -4  -6   2    0.01    0.03
   3   6  -2    3.18    0.12
   3   6  -2    3.38    0.11
   3   6  -2    3.02    0.11
  -3  -6   2    3.11    0.12
  -3  -6   2    3.25    0.09
  -3  -6   2    3.25    0.14
  -3  -6   2    3.21    0.12
  -3  -6   2    3.28    0.14
  -3  -6   2    3.16    0.11
  -3  -6   2    3.30    0.09
   2   6  -2    4.38    0.13
   2   6  -2    4.46    0.14
   2   6  -2    4.43    0.13
  -2  -6   2    4.31    0.16
  -2  -6   2    4.35    0.14
  -2  -6   2    4.46    0.11
  -2  -6   2    4.53    0.16
  -2  -6   2    4.32    0.13
  -2  -6   2    4.35    0.13
  -2  -6   2    4.39    0.12
   1   6  -2    0.07    0.02
   1   6  -2    0.07    0.03
   1   6  -2    0.08    0.03
  -1  -6   2    0.13    0.03
  -1  -6   2    0.09    0.02
  -1  -6   2    0.09    0.02
  -1  -6   2    0.04    0.03
  -1  -6   2    0.10    0.02
  -1  -6   2    0.04    0.04
  -1  -6   2    0.08    0.03
   0   6  -2    1.68    0.07
   0   6  -2    1.72    0.07
   0   6  -2    1.75    0.09
   0   6  -2    1.70    0.07
   0   6  -2    1.70    0.07
   0  -6   2    1.66    0.07
   0  -6   2    1.76    0.10
   0  -6   2    1.66    0.07
   0  -6   2    1.79    0.08
  -1   6  -2    2.41    0.09
  -1   6  -2    2.11    0.11
  -1   6  -2    2.46    0.07
  -1   6  -2    2.49    0.10
  -1   6  -2    2.39    0.09
   1  -6   2    2.43    0.07
   1  -6   2    2.44    0.09
   1  -6   2    2.54    0.10
   1  -6   2    2.37    0.09
   1  -6   2    2.25    0.11
  -2   6  -2   28.37    0.66
  -2   6  -2   28.28    0.63
  -2   6  -2   28.94    0.64
   2  -6   2   27.67    0.63
   2  -6   2   27.17    0.65
   2  -6   2   28.37    0.63
   2  -6   2   28.19    0.64
  -3   6  -2    0.14    0.04
  -3   6  -2    0.07    0.04
  -3   6  -2    0.04    0.03
  -3   6  -2    0.10    0.04
   3  -6   2    0.08    0.04
   3  -6   2    0.14    0.03
   3  -6   2    0.13    0.04
   3  -6   2    0.10    0.03
  -4   6  -2    3.96    0.15
  -4   6  -2    4.09    0.16
  -4   6  -2    3.59    0.14
   4  -6   2    3.98    0.15
   4  -6   2    3.72    0.15
   4  -6   2    3.92    0.14
   4  -6   2    4.05    0.15
  -5   6  -2    0.35    0.07
  -5   6  -2    0.25    0.05
  -5   6  -2    0.16    0.05
  -5   6  -2    0.14    0.05
   5  -6   2    0.23    0.05
   5  -6   2    0.14    0.06
   5  -6   2    0.27    0.06
   5  -6   2    0.21    0.05
  -6   6  -2   11.83    0.34
  -6   6  -2   11.82    0.34
   6  -6   2   11.74    0.34
   6  -6   2   12.08    0.35
   6  -6   2   11.70    0.33
  -7   6  -2   15.83    0.44
  -7   6  -2   16.13    0.44
  -7   6  -2   15.86    0.35
   7  -6   2   16.47    0.45
   7  -6   2   15.63    0.35
   7  -6   2   16.18    0.43
   7  -6   2   15.00    0.44
  -8   6  -2    0.19    0.08
  -8   6  -2    0.25    0.09
  -8   6  -2    0.16    0.05
   8  -6   2    0.20    0.07
   8  -6   2    0.20    0.07
   8  -6   2    0.17    0.04
   8  -6   2    0.20    0.10
  -9   6  -2    0.13    0.10
  -9   6  -2    0.33    0.09
   9  -6   2    0.33    0.09
   9  -6   2    0.24    0.05
   9  -6   2    0.28    0.08
 -10   6  -2    4.97    0.25
  10  -6   2    5.19    0.25
  10  -6   2    4.44    0.25
 -11   6  -2    0.22    0.12
  11  -6   2    0.16    0.12
  11  -6   2   -0.10    0.11
  11   5  -2    2.22    0.21
 -11  -5   2    2.50    0.23
 -11  -5   2    2.31    0.20
  10   5  -2    0.00    0.09
  10   5  -2    0.09    0.08
 -10  -5   2    0.11    0.09
 -10  -5   2    0.08    0.10
   9   5  -2    0.56    0.09
   9   5  -2    0.48    0.07
  -9  -5   2    0.36    0.10
  -9  -5   2    0.50    0.08
   8   5  -2    0.16    0.05
   8   5  -2    0.27    0.08
   8   5  -2    0.16    0.07
  -8  -5   2    0.03    0.07
  -8  -5   2    0.22    0.08
  -8  -5   2    0.17    0.06
  -8  -5   2    0.31    0.06
   7   5  -2    0.00    0.04
   7   5  -2   -0.01    0.05
   7   5  -2   -0.04    0.05
  -7  -5   2   -0.02    0.04
  -7  -5   2    0.04    0.06
  -7  -5   2   -0.03    0.05
  -7  -5   2    0.05    0.05
   6   5  -2   14.57    0.38
   6   5  -2   14.30    0.37
   6   5  -2   14.16    0.34
  -6  -5   2   14.88    0.34
  -6  -5   2   14.16    0.37
  -6  -5   2   14.11    0.37
  -6  -5   2   14.30    0.40
   5   5  -2    3.30    0.14
   5   5  -2    3.05    0.12
   5   5  -2    3.18    0.10
   5   5  -2    3.00    0.15
   5   5  -2    3.15    0.12
  -5  -5   2    2.80    0.13
  -5  -5   2    3.20    0.13
  -5  -5   2    3.29    0.10
  -5  -5   2    3.14    0.12
  -5  -5   2    3.27    0.14
   4   5  -2    0.10    0.05
   4   5  -2    0.17    0.04
   4   5  -2    0.17    0.03
   4   5  -2    0.15    0.03
   4   5  -2    0.19    0.04
  -4  -5   2    0.13    0.04
  -4  -5   2    0.13    0.04
  -4  -5   2    0.18    0.03
  -4  -5   2    0.15    0.03
  -4  -5   2    0.14    0.04
   3   5  -2    5.39    0.15
   3   5  -2    5.24    0.15
   3   5  -2    5.38    0.16
   3   5  -2    5.39    0.18
  -3  -5   2    5.23    0.13
  -3  -5   2    5.23    0.13
  -3  -5   2    5.28    0.16
  -3  -5   2    5.34    0.15
  -3  -5   2    5.25    0.18
  -3  -5   2    5.34    0.16
   2   5  -2   34.50    0.75
   2   5  -2   34.76    0.76
   2   5  -2   36.07    0.75
  -2  -5   2   34.61    0.76
  -2  -5   2   33.56    0.79
  -2  -5   2   35.21    0.73
  -2  -5   2   35.07    0.76
  -2  -5   2   34.59    0.78
  -2  -5   2   35.47    0.73
  -2  -5   2   34.41    0.76
   1   5  -2    6.43    0.16
   1   5  -2    6.16    0.16
   1   5  -2    6.28    0.16
  -1  -5   2    6.38    0.15
  -1  -5   2    6.21    0.19
  -1  -5   2    6.28    0.15
  -1  -5   2    6.12    0.16
  -1  -5   2    6.11    0.16
  -1  -5   2    6.15    0.19
   0   5  -2    4.25    0.12
   0   5  -2    4.20    0.12
   0   5  -2    4.23    0.12
   0   5  -2    4.15    0.14
   0   5  -2    4.27    0.11
   0  -5   2    4.20    0.12
   0  -5   2    4.13    0.12
   0  -5   2    4.18    0.12
   0  -5   2    4.32    0.11
   0  -5   2    4.20    0.14
  -1   5  -2    0.39    0.05
  -1   5  -2    0.38    0.05
  -1   5  -2    0.35    0.04
  -1   5  -2    0.35    0.02
  -1   5  -2    0.37    0.05
   1  -5   2    0.42    0.04
   1  -5   2    0.36    0.04
   1  -5   2    0.39    0.04
   1  -5   2    0.27    0.04
   1  -5   2    0.38    0.02
  -2   5  -2    4.25    0.13
  -2   5  -2    4.36    0.14
  -2   5  -2    4.27    0.15
  -2   5  -2    4.33    0.13
   2  -5   2    4.28    0.14
   2  -5   2    4.29    0.13
   2  -5   2    4.31    0.13
   2  -5   2    4.40    0.13
  -3   5  -2   17.89    0.43
  -3   5  -2   17.64    0.43
  -3   5  -2   17.71    0.42
   3  -5   2   18.03    0.43
   3  -5   2   18.12    0.42
   3  -5   2   17.51    0.43
   3  -5   2   17.56    0.42
  -4   5  -2    1.75    0.10
  -4   5  -2    1.75    0.10
  -4   5  -2    1.68    0.09
  -4   5  -2    1.66    0.10
   4  -5   2    1.68    0.10
   4  -5   2    1.81    0.10
   4  -5   2    1.77    0.10
   4  -5   2    1.77    0.09
  -5   5  -2    3.55    0.15
  -5   5  -2    3.67    0.15
  -5   5  -2    3.63    0.15
  -5   5  -2    3.62    0.09
  -5   5  -2    3.53    0.15
   5  -5   2    3.77    0.14
   5  -5   2    3.70    0.15
   5  -5   2    3.80    0.15
   5  -5   2    3.65    0.15
   5  -5   2    3.70    0.09
  -6   5  -2    0.10    0.06
  -6   5  -2    0.09    0.03
  -6   5  -2    0.12    0.06
  -6   5  -2    0.10    0.05
   6  -5   2    0.11    0.07
   6  -5   2    0.14    0.05
   6  -5   2    0.15    0.06
   6  -5   2    0.08    0.03
   6  -5   2    0.06    0.05
  -7   5  -2    3.26    0.18
  -7   5  -2    3.19    0.15
  -7   5  -2    3.20    0.11
   7  -5   2    3.18    0.15
   7  -5   2    3.02    0.17
   7  -5   2    3.25    0.11
   7  -5   2    3.30    0.16
  -8   5  -2   23.99    0.61
  -8   5  -2   23.17    0.55
   8  -5   2   24.67    0.62
   8  -5   2   24.04    0.62
   8  -5   2   24.43    0.61
   8  -5   2   24.33    0.55
  -9   5  -2    0.10    0.09
  -9   5  -2    0.02    0.09
  -9   5  -2   -0.01    0.06
   9  -5   2   -0.03    0.12
   9  -5   2    0.02    0.07
   9  -5   2    0.06    0.07
   9  -5   2    0.08    0.05
 -10   5  -2    3.76    0.23
 -10   5  -2    3.89    0.21
  10  -5   2    3.82    0.22
  10  -5   2    3.75    0.16
  10  -5   2    4.20    0.23
 -11   5  -2    8.75    0.34
  11  -5   2    8.53    0.35
 -12   5  -2    0.20    0.13
 -12  -4   2    0.14    0.14
 -12  -4   2    0.43    0.14
  11   4  -2    0.42    0.12
  11   4  -2    0.25    0.09
 -11  -4   2    0.59    0.13
 -11  -4   2    0.44    0.11
  10   4  -2    6.96    0.25
  10   4  -2    7.57    0.28
 -10  -4   2    7.15    0.28
 -10  -4   2    7.36    0.29
   9   4  -2    0.58    0.09
   9   4  -2    0.50    0.08
  -9  -4   2    0.50    0.09
  -9  -4   2    0.39    0.08
  -9  -4   2    0.57    0.10
   8   4  -2    2.47    0.15
   8   4  -2    2.55    0.12
  -8  -4   2    2.87    0.17
  -8  -4   2    2.52    0.13
  -8  -4   2    2.82    0.14
   7   4  -2    6.35    0.28
   7   4  -2    5.14    0.19
   7   4  -2    4.92    0.16
  -7  -4   2    5.07    0.18
  -7  -4   2    5.01    0.17
  -7  -4   2    5.10    0.20
  -7  -4   2    4.99    0.20
   6   4  -2    1.81    0.13
   6   4  -2    1.79    0.11
   6   4  -2    1.91    0.11
   6   4  -2    1.99    0.11
   6   4  -2    1.93    0.09
  -6  -4   2    1.95    0.10
  -6  -4   2    2.12    0.12
  -6  -4   2    2.08    0.09
  -6  -4   2    1.86    0.11
  -6  -4   2    1.86    0.12
   5   4  -2    2.24    0.12
   5   4  -2    2.30    0.11
   5   4  -2    2.41    0.11
   5   4  -2    2.19    0.09
   5   4  -2    2.33    0.10
  -5  -4   2    2.41    0.09
  -5  -4   2    2.31    0.10
  -5  -4   2    2.22    0.10
  -5  -4   2    2.28    0.11
  -5  -4   2    2.38    0.12
   4   4  -2    4.51    0.12
   4   4  -2    4.65    0.14
   4   4  -2    4.51    0.14
   4   4  -2    4.64    0.16
   4   4  -2    4.61    0.15
  -4  -4   2    4.45    0.15
  -4  -4   2    4.62    0.14
  -4  -4   2    4.43    0.14
  -4  -4   2    4.55    0.12
  -4  -4   2    4.52    0.16
   3   4  -2   31.51    0.70
   3   4  -2   32.72    0.67
   3   4  -2   32.68    0.70
   3   4  -2   31.93    0.71
   3   4  -2   31.60    0.73
  -3  -4   2   32.53    0.67
  -3  -4   2   31.79    0.70
  -3  -4   2   31.42    0.70
  -3  -4   2   30.63    0.72
  -3  -4   2   32.60    0.70
   2   4  -2    4.09    0.12
   2   4  -2    4.28    0.14
   2   4  -2    4.18    0.12
   2   4  -2    4.19    0.12
  -2  -4   2    4.33    0.13
  -2  -4   2    4.11    0.14
  -2  -4   2    4.11    0.12
  -2  -4   2    4.12    0.12
   1   4  -2   60.63    1.28
   1   4  -2   61.15    1.28
   1   4  -2   61.12    1.28
  -1  -4   2   58.68    1.30
  -1  -4   2   60.97    1.27
  -1  -4   2   60.57    1.30
  -1  -4   2   62.59    1.29
  -1  -4   2   60.86    1.26
  -1  -4   2   60.01    1.28
  -1  -4   2   60.80    1.28
   0   4  -2    2.28    0.09
   0   4  -2    2.39    0.08
   0   4  -2    2.30    0.07
   0   4  -2    2.34    0.08
   0   4  -2    2.28    0.07
   0  -4   2    2.30    0.07
   0  -4   2    2.33    0.09
   0  -4   2    2.23    0.07
   0  -4   2    2.23    0.08
   0  -4   2    2.20    0.08
  -1   4  -2   16.15    0.38
  -1   4  -2   16.51    0.39
  -1   4  -2   16.67    0.38
  -1   4  -2   17.02    0.36
  -1   4  -2   16.80    0.38
   1  -4   2   16.87    0.38
   1  -4   2   16.80    0.38
   1  -4   2   16.40    0.39
   1  -4   2   17.50    0.36
   1  -4   2   17.07    0.38
  -2   4  -2    8.02    0.21
  -2   4  -2    8.36    0.22
  -2   4  -2    8.03    0.21
   2  -4   2    7.82    0.21
   2  -4   2    8.05    0.21
   2  -4   2    8.04    0.21
   2  -4   2    8.23    0.21
  -3   4  -2    0.06    0.03
  -3   4  -2    0.11    0.03
  -3   4  -2    0.09    0.03
  -3   4  -2    0.12    0.03
   3  -4   2    0.15    0.04
   3  -4   2    0.10    0.03
   3  -4   2    0.11    0.03
   3  -4   2    0.11    0.03
  -4   4  -2  148.03    3.11
  -4   4  -2  150.54    3.11
  -4   4  -2  148.46    3.10
  -4   4  -2  146.79    3.11
  -4   4  -2  144.27    3.06
   4  -4   2  150.08    3.11
   4  -4   2  148.20    3.11
   4  -4   2  147.31    3.10
   4  -4   2  144.52    3.10
   4  -4   2  148.58    3.06
  -5   4  -2    1.72    0.10
  -5   4  -2    1.82    0.10
  -5   4  -2    1.76    0.07
  -5   4  -2    1.81    0.10
  -5   4  -2    1.92    0.10
   5  -4   2    1.65    0.07
   5  -4   2    1.81    0.10
   5  -4   2    1.70    0.09
   5  -4   2    1.65    0.10
   5  -4   2    1.74    0.10
  -6   4  -2   16.01    0.40
  -6   4  -2   15.44    0.36
  -6   4  -2   15.39    0.40
  -6   4  -2   14.12    0.40
   6  -4   2   14.82    0.40
   6  -4   2   15.52    0.41
   6  -4   2   15.71    0.35
   6  -4   2   15.64    0.40
  -7   4  -2   17.22    0.40
  -7   4  -2   17.68    0.45
  -7   4  -2   17.16    0.45
  -7   4  -2   17.23    0.46
   7  -4   2   17.46    0.40
   7  -4   2   16.86    0.45
   7  -4   2   17.71    0.46
   7  -4   2   17.18    0.45
  -8   4  -2    1.34    0.16
  -8   4  -2    1.68    0.13
  -8   4  -2    1.67    0.11
  -8   4  -2    1.52    0.14
   8  -4   2    1.42    0.15
   8  -4   2    1.45    0.15
   8  -4   2    1.74    0.09
   8  -4   2    1.68    0.13
  -9   4  -2    0.69    0.09
  -9   4  -2    0.62    0.09
  -9   4  -2    0.73    0.10
   9  -4   2    0.69    0.07
   9  -4   2    0.78    0.10
   9  -4   2    0.64    0.12
   9  -4   2    0.99    0.12
 -10   4  -2    0.37    0.11
 -10   4  -2    0.07    0.08
  10  -4   2    0.23    0.09
  10  -4   2    0.38    0.08
  10  -4   2    0.27    0.10
 -11   4  -2    0.46    0.15
 -11   4  -2    0.22    0.11
  11  -4   2    0.51    0.12
  11  -4   2    0.48    0.13
  11  -4   2    0.51    0.10
 -12   4  -2    0.77    0.15
  12  -4   2    0.80    0.15
  12   3  -2    0.27    0.11
  12   3  -2   -0.06    0.12
 -12  -3   2    0.17    0.12
 -12  -3   2    0.39    0.14
  11   3  -2    2.23    0.19
 -11  -3   2    1.91    0.19
 -11  -3   2    2.25    0.19
  10   3  -2    0.37    0.08
  10   3  -2    0.44    0.09
 -10  -3   2    0.42    0.09
 -10  -3   2    0.63    0.11
   9   3  -2    2.79    0.17
   9   3  -2    2.78    0.16
   9   3  -2    2.88    0.14
  -9  -3   2    3.11    0.16
  -9  -3   2    2.78    0.16
  -9  -3   2    3.09    0.17
  -9  -3   2    3.00    0.19
   8   3  -2    0.06    0.06
   8   3  -2    0.08    0.04
   8   3  -2    0.11    0.06
  -8  -3   2    0.23    0.06
  -8  -3   2    0.13    0.07
  -8  -3   2    0.14    0.05
  -8  -3   2    0.08    0.06
   7   3  -2    0.26    0.06
   7   3  -2    0.19    0.04
   7   3  -2    0.15    0.06
   7   3  -2    0.15    0.05
  -7  -3   2    0.16    0.05
  -7  -3   2    0.25    0.06
  -7  -3   2    0.22    0.06
  -7  -3   2    0.21    0.06
   6   3  -2    9.68    0.25
   6   3  -2    9.71    0.27
   6   3  -2    8.92    0.26
   6   3  -2    9.89    0.27
   6   3  -2    8.94    0.28
  -6  -3   2    9.36    0.27
  -6  -3   2    9.87    0.25
  -6  -3   2    9.66    0.27
  -6  -3   2    9.91    0.28
  -6  -3   2    9.59    0.27
   5   3  -2    5.60    0.18
   5   3  -2    5.75    0.19
   5   3  -2    5.52    0.16
   5   3  -2    5.78    0.18
  -5  -3   2    5.98    0.16
  -5  -3   2    5.96    0.19
  -5  -3   2    5.95    0.18
  -5  -3   2    5.76    0.18
  -5  -3   2    5.68    0.18
   4   3  -2    4.36    0.12
   4   3  -2    4.17    0.14
   4   3  -2    4.34    0.14
  -4  -3   2    4.34    0.12
  -4  -3   2    4.43    0.14
  -4  -3   2    4.21    0.14
  -4  -3   2    4.38    0.15
  -4  -3   2    4.35    0.14
   3   3  -2    2.75    0.07
   3   3  -2    2.77    0.11
   3   3  -2    2.75    0.10
   3   3  -2    2.73    0.11
   3   3  -2    2.86    0.09
  -3  -3   2    2.80    0.09
  -3  -3   2    2.77    0.10
  -3  -3   2    2.85    0.10
  -3  -3   2    2.81    0.07
  -3  -3   2    2.74    0.11
   2   3  -2    0.02    0.02
   2   3  -2    0.03    0.02
   2   3  -2    0.03    0.02
   2   3  -2    0.02    0.01
  -2  -3   2   -0.02    0.02
  -2  -3   2    0.03    0.02
   1   3  -2   26.52    0.61
   1   3  -2   28.70    0.60
   1   3  -2   27.22    0.63
  -1  -3   2   26.33    0.63
  -1  -3   2   27.90    0.60
  -1  -3   2   28.78    0.60
  -1  -3   2   27.70    0.61
  -1  -3   2   28.63    0.60
   0   3  -2   24.04    0.52
   0   3  -2   22.25    0.55
   0   3  -2   23.52    0.51
   0   3  -2   23.32    0.50
   0  -3   2   23.72    0.50
   0  -3   2   23.90    0.52
   0  -3   2   24.60    0.53
   0  -3   2   23.96    0.51
  -1   3  -2    2.36    0.10
  -1   3  -2    2.63    0.06
  -1   3  -2    2.73    0.08
  -1   3  -2    2.68    0.08
   1  -3   2    2.71    0.09
   1  -3   2    2.66    0.09
   1  -3   2    2.79    0.08
   1  -3   2    2.68    0.06
  -2   3  -2    5.38    0.15
  -2   3  -2    5.23    0.15
  -2   3  -2    5.33    0.12
  -2   3  -2    5.11    0.16
  -2   3  -2    5.46    0.12
   2  -3   2    5.37    0.15
   2  -3   2    5.29    0.15
   2  -3   2    5.40    0.15
   2  -3   2    5.28    0.15
  -3   3  -2    5.54    0.16
  -3   3  -2    5.52    0.16
  -3   3  -2    5.45    0.13
  -3   3  -2    5.77    0.16
   3  -3   2    5.35    0.16
   3  -3   2    5.61    0.16
   3  -3   2    5.63    0.16
   3  -3   2    5.46    0.13
  -4   3  -2    1.30    0.07
  -4   3  -2    1.38    0.05
  -4   3  -2    1.43    0.08
  -4   3  -2    1.38    0.08
   4  -3   2    1.37    0.07
   4  -3   2    1.32    0.08
   4  -3   2    1.32    0.05
   4  -3   2    1.32    0.07
   4  -3   2    1.31    0.08
  -5   3  -2   39.27    0.87
  -5   3  -2   38.50    0.83
  -5   3  -2   38.70    0.87
  -5   3  -2   39.95    0.88
   5  -3   2   38.47    0.87
   5  -3   2   38.87    0.88
   5  -3   2   37.83    0.86
   5  -3   2   39.19    0.87
   5  -3   2   39.11    0.84
  -6   3  -2    0.54    0.07
  -6   3  -2    0.55    0.07
  -6   3  -2    0.47    0.06
  -6   3  -2    0.40    0.06
  -6   3  -2    0.47    0.07
   6  -3   2    0.53    0.07
   6  -3   2    0.50    0.05
   6  -3   2    0.78    0.08
   6  -3   2    0.59    0.08
   6  -3   2    0.54    0.07
  -7   3  -2    0.09    0.05
  -7   3  -2    0.16    0.07
  -7   3  -2    0.03    0.05
  -7   3  -2    0.07    0.04
   7  -3   2    0.17    0.04
   7  -3   2    0.04    0.05
   7  -3   2    0.16    0.07
   7  -3   2    0.10    0.06
   7  -3   2    0.17    0.05
  -8   3  -2    0.94    0.11
  -8   3  -2    0.86    0.11
  -8   3  -2    1.02    0.11
  -8   3  -2    0.96    0.10
   8  -3   2    1.35    0.16
   8  -3   2    1.11    0.11
   8  -3   2    1.04    0.08
   8  -3   2    1.29    0.14
  -9   3  -2    1.27    0.14
  -9   3  -2    1.17    0.14
  -9   3  -2    1.18    0.13
  -9   3  -2    1.46    0.14
   9  -3   2    1.37    0.13
   9  -3   2    1.54    0.16
   9  -3   2    1.44    0.14
   9  -3   2    1.18    0.11
 -10   3  -2    1.19    0.15
 -10   3  -2    1.01    0.12
  10  -3   2    1.37    0.15
  10  -3   2    1.26    0.12
  10  -3   2    1.37    0.17
 -11   3  -2    0.04    0.09
 -11   3  -2    0.00    0.12
  11  -3   2    0.09    0.11
  11  -3   2    0.06    0.11
  11  -3   2    0.08    0.10
 -12   3  -2    0.06    0.12
  12  -3   2   -0.12    0.12
  12  -3   2    0.15    0.11
  12   2  -2   -0.07    0.11
  12   2  -2   -0.02    0.11
 -12  -2   2    0.02    0.12
 -12  -2   2   -0.03    0.11
  11   2  -2    0.20    0.10
  11   2  -2    0.11    0.08
 -11  -2   2    0.35    0.10
 -11  -2   2    0.19    0.10
  10   2  -2    3.54    0.21
  10   2  -2    3.22    0.17
  10   2  -2    3.24    0.18
 -10  -2   2    3.46    0.19
 -10  -2   2    2.78    0.24
   9   2  -2    2.52    0.16
   9   2  -2    2.58    0.15
   9   2  -2    2.63    0.14
  -9  -2   2    2.72    0.19
  -9  -2   2    2.78    0.15
  -9  -2   2    2.43    0.15
  -9  -2   2    2.53    0.16
   8   2  -2    2.21    0.12
   8   2  -2    2.02    0.13
   8   2  -2    1.88    0.11
  -8  -2   2    2.05    0.15
  -8  -2   2    2.04    0.12
  -8  -2   2    1.98    0.13
  -8  -2   2    1.97    0.12
   7   2  -2    4.26    0.20
   7   2  -2    4.38    0.15
   7   2  -2    4.36    0.16
   7   2  -2    4.06    0.17
   7   2  -2    4.25    0.16
  -7  -2   2    4.23    0.17
  -7  -2   2    4.31    0.15
  -7  -2   2    4.04    0.17
  -7  -2   2    4.31    0.17
  -7  -2   2    4.42    0.16
   6   2  -2    0.07    0.03
   6   2  -2    0.08    0.04
   6   2  -2    0.02    0.04
   6   2  -2    0.04    0.03
   6   2  -2   -0.04    0.03
  -6  -2   2    0.05    0.03
  -6  -2   2    0.01    0.03
  -6  -2   2    0.02    0.04
  -6  -2   2    0.01    0.04
  -6  -2   2    0.03    0.04
   5   2  -2   14.93    0.36
   5   2  -2   14.90    0.37
   5   2  -2   15.28    0.37
   5   2  -2   15.59    0.39
   5   2  -2   15.34    0.38
  -5  -2   2   15.73    0.38
  -5  -2   2   15.56    0.39
  -5  -2   2   15.40    0.36
  -5  -2   2   15.66    0.38
  -5  -2   2   15.57    0.38
   4   2  -2    0.03    0.03
   4   2  -2    0.02    0.02
   4   2  -2   -0.01    0.02
   4   2  -2   -0.01    0.03
   4   2  -2    0.00    0.02
  -4  -2   2    0.00    0.03
  -4  -2   2    0.00    0.02
  -4  -2   2    0.00    0.02
  -4  -2   2    0.04    0.02
  -4  -2   2    0.04    0.03
   3   2  -2    0.61    0.03
   3   2  -2    0.62    0.05
   3   2  -2    0.55    0.04
   3   2  -2    0.56    0.04
   3   2  -2    0.65    0.04
  -3  -2   2    0.63    0.04
  -3  -2   2    0.61    0.05
  -3  -2   2    0.59    0.03
  -3  -2   2    0.63    0.04
  -3  -2   2    0.58    0.04
   2   2  -2   36.13    0.82
   2   2  -2   40.31    0.82
   2   2  -2   37.65    0.80
  -2  -2   2   38.50    0.82
  -2  -2   2   38.89    0.82
  -2  -2   2   38.66    0.82
  -2  -2   2   39.12    0.80
   1   2  -2   44.86    0.94
   1   2  -2   43.55    0.93
   1   2  -2   44.45    0.94
  -1  -2   2   44.13    0.93
  -1  -2   2   44.29    0.94
  -1  -2   2   44.08    0.94
  -1  -2   2   43.76    0.94
   0   2  -2    6.62    0.15
   0   2  -2    6.53    0.15
   0   2  -2    6.60    0.16
   0   2  -2    6.48    0.16
   0  -2   2    6.72    0.16
   0  -2   2    6.91    0.16
   0  -2   2    6.54    0.15
   0  -2   2    6.34    0.16
   0  -2   2    6.65    0.15
  -1   2  -2    4.71    0.12
  -1   2  -2    4.76    0.13
  -1   2  -2    4.63    0.11
  -1   2  -2    4.74    0.12
  -1   2  -2    4.70    0.12
   1  -2   2    4.65    0.12
   1  -2   2    4.60    0.12
   1  -2   2    4.74    0.12
   1  -2   2    4.65    0.12
   1  -2   2    4.77    0.11
  -2   2  -2   51.99    1.07
  -2   2  -2   51.74    1.07
  -2   2  -2   50.94    1.09
  -2   2  -2   51.30    1.09
  -2   2  -2   50.32    1.09
  -2   2  -2   51.85    1.09
   2  -2   2   50.92    1.09
   2  -2   2   52.72    1.09
   2  -2   2   50.36    1.09
  -3   2  -2   36.71    0.77
  -3   2  -2   37.20    0.80
  -3   2  -2   37.68    0.79
   3  -2   2   36.79    0.80
   3  -2   2   36.05    0.80
   3  -2   2   36.82    0.77
   3  -2   2   34.80    0.81
   3  -2   2   36.15    0.80
  -4   2  -2    3.80    0.11
  -4   2  -2    3.63    0.12
  -4   2  -2    3.82    0.13
  -4   2  -2    3.88    0.13
   4  -2   2    3.09    0.14
   4  -2   2    3.67    0.12
   4  -2   2    3.70    0.11
   4  -2   2    3.62    0.13
   4  -2   2    3.67    0.13
  -5   2  -2    1.86    0.08
  -5   2  -2    1.93    0.10
  -5   2  -2    2.03    0.10
  -5   2  -2    2.05    0.10
  -5   2  -2    1.92    0.09
   5  -2   2    1.92    0.10
   5  -2   2    1.96    0.08
   5  -2   2    1.93    0.10
   5  -2   2    2.06    0.09
  -6   2  -2    2.54    0.10
  -6   2  -2    2.54    0.12
  -6   2  -2    2.55    0.13
  -6   2  -2    2.83    0.12
  -6   2  -2    2.57    0.12
   6  -2   2    2.65    0.10
   6  -2   2    2.61    0.12
   6  -2   2    2.61    0.12
   6  -2   2    2.52    0.12
   6  -2   2    2.54    0.12
  -7   2  -2    0.97    0.10
  -7   2  -2    0.90    0.08
  -7   2  -2    1.05    0.09
  -7   2  -2    1.09    0.12
   7  -2   2    0.95    0.11
   7  -2   2    1.03    0.09
   7  -2   2    0.98    0.11
   7  -2   2    1.02    0.07
   7  -2   2    1.09    0.09
  -8   2  -2    0.78    0.09
  -8   2  -2    0.71    0.08
  -8   2  -2    0.87    0.11
  -8   2  -2    0.85    0.11
   8  -2   2    0.86    0.08
   8  -2   2    0.88    0.11
   8  -2   2    0.77    0.09
   8  -2   2    0.85    0.10
  -9   2  -2    0.03    0.09
  -9   2  -2   -0.07    0.07
  -9   2  -2   -0.02    0.06
   9  -2   2    0.09    0.05
   9  -2   2   -0.12    0.06
   9  -2   2   -0.04    0.06
 -10   2  -2    0.77    0.10
 -10   2  -2    1.07    0.13
  10  -2   2    1.19    0.13
  10  -2   2    0.96    0.12
  10  -2   2    1.01    0.10
 -11   2  -2   -0.15    0.08
 -11   2  -2   -0.11    0.10
  11  -2   2   -0.05    0.09
  11  -2   2    0.09    0.09
 -12   2  -2    0.43    0.12
 -12   2  -2    0.31    0.14
  12  -2   2    0.45    0.12
  12  -2   2    0.14    0.12
  12   1  -2   -0.05    0.10
  12   1  -2   -0.03    0.11
 -12  -1   2    0.03    0.11
 -12  -1   2    0.09    0.11
  11   1  -2    0.53    0.10
  11   1  -2    0.60    0.11
 -11  -1   2    0.44    0.10
 -11  -1   2    0.55    0.11
  10   1  -2    0.39    0.09
  10   1  -2    0.35    0.08
  10   1  -2    0.26    0.08
 -10  -1   2    0.43    0.09
 -10  -1   2    0.48    0.09
   9   1  -2    4.08    0.17
   9   1  -2    3.66    0.18
   9   1  -2    4.01    0.18
  -9  -1   2    3.79    0.18
  -9  -1   2    3.52    0.22
  -9  -1   2    3.85    0.21
   8   1  -2    0.24    0.05
   8   1  -2    0.22    0.06
   8   1  -2    0.10    0.07
  -8  -1   2    0.24    0.06
  -8  -1   2    0.14    0.06
  -8  -1   2    0.14    0.07
  -8  -1   2    0.19    0.05
   7   1  -2   -0.08    0.04
   7   1  -2    0.05    0.03
   7   1  -2    0.05    0.05
   7   1  -2   -0.02    0.04
   7   1  -2    0.00    0.03
  -7  -1   2   -0.03    0.04
  -7  -1   2   -0.05    0.05
  -7  -1   2    0.01    0.04
  -7  -1   2    0.03    0.04
  -7  -1   2    0.00    0.04
   6   1  -2    0.32    0.06
   6   1  -2    0.21    0.04
   6   1  -2    0.23    0.04
   6   1  -2    0.21    0.05
   6   1  -2    0.24    0.05
  -6  -1   2    0.22    0.04
  -6  -1   2    0.18    0.04
  -6  -1   2    0.24    0.04
  -6  -1   2    0.21    0.05
  -6  -1   2    0.25    0.04
   5   1  -2    3.64    0.13
   5   1  -2    3.62    0.12
   5   1  -2    3.69    0.13
   5   1  -2    3.47    0.13
   5   1  -2    3.56    0.12
  -5  -1   2    3.51    0.13
  -5  -1   2    3.60    0.12
  -5  -1   2    3.60    0.13
  -5  -1   2    3.61    0.12
   4   1  -2    8.69    0.23
   4   1  -2    8.56    0.22
   4   1  -2    8.09    0.23
   4   1  -2    8.97    0.23
  -4  -1   2    9.17    0.23
  -4  -1   2    9.18    0.22
  -4  -1   2    8.79    0.23
  -4  -1   2    8.88    0.22
  -4  -1   2    9.28    0.23
   3   1  -2    1.13    0.06
   3   1  -2    1.16    0.05
   3   1  -2    1.15    0.05
   3   1  -2    1.11    0.06
  -3  -1   2    1.20    0.05
  -3  -1   2    1.12    0.06
  -3  -1   2    1.19    0.06
  -3  -1   2    1.10    0.06
   2   1  -2    5.99    0.15
   2   1  -2    5.82    0.14
   2   1  -2    5.79    0.15
   2   1  -2    5.88    0.15
   2   1  -2    5.57    0.14
  -2  -1   2    5.72    0.15
  -2  -1   2    6.03    0.15
  -2  -1   2    5.69    0.15
  -2  -1   2    5.84    0.14
  -2  -1   2    5.93    0.15
   1   1  -2    8.49    0.20
   1   1  -2    8.71    0.20
   1   1  -2    8.70    0.19
   1   1  -2    8.50    0.20
  -1  -1   2    8.88    0.19
  -1  -1   2    8.53    0.20
  -1  -1   2    8.63    0.20
  -1  -1   2    8.34    0.19
  -1  -1   2    8.55    0.20
   0   1  -2    0.09    0.01
   0   1  -2    0.13    0.02
   0   1  -2    0.13    0.02
   0   1  -2    0.15    0.02
   0  -1   2    0.11    0.01
   0  -1   2    0.11    0.02
   0  -1   2    0.10    0.01
   0  -1   2    0.12    0.02
   0  -1   2    0.12    0.01
   0  -1   2    0.11    0.02
  -1   1  -2    4.82    0.12
  -1   1  -2    4.79    0.12
  -1   1  -2    4.87    0.12
  -1   1  -2    4.86    0.12
  -1   1  -2    4.89    0.11
   1  -1   2    4.75    0.12
   1  -1   2    4.99    0.12
   1  -1   2    4.86    0.12
   1  -1   2    4.74    0.12
   1  -1   2    4.96    0.12
  -2   1  -2    0.88    0.05
  -2   1  -2    0.90    0.04
  -2   1  -2    0.86    0.04
  -2   1  -2    0.89    0.05
  -2   1  -2    0.90    0.05
   2  -1   2    0.91    0.04
   2  -1   2    0.86    0.05
   2  -1   2    0.91    0.05
   2  -1   2    0.90    0.04
   2  -1   2    0.89    0.05
  -3   1  -2    5.27    0.15
  -3   1  -2    5.31    0.15
  -3   1  -2    5.28    0.13
  -3   1  -2    5.19    0.15
   3  -1   2    5.11    0.15
   3  -1   2    5.22    0.15
   3  -1   2    5.06    0.15
   3  -1   2    5.18    0.13
   3  -1   2    5.34    0.14
  -4   1  -2   17.39    0.41
  -4   1  -2   16.90    0.39
  -4   1  -2   17.15    0.39
  -4   1  -2   16.90    0.40
   4  -1   2   16.73    0.41
   4  -1   2   17.01    0.40
   4  -1   2   17.11    0.39
   4  -1   2   16.81    0.40
   4  -1   2   16.79    0.39
  -5   1  -2    4.86    0.15
  -5   1  -2    4.90    0.16
  -5   1  -2    4.81    0.16
  -5   1  -2    4.70    0.16
  -5   1  -2    4.82    0.15
   5  -1   2    5.07    0.16
   5  -1   2    4.82    0.16
   5  -1   2    4.75    0.14
   5  -1   2    5.03    0.16
  -6   1  -2    1.25    0.10
  -6   1  -2    1.30    0.09
  -6   1  -2    1.27    0.08
  -6   1  -2    1.32    0.08
   6  -1   2    1.29    0.10
   6  -1   2    1.23    0.09
   6  -1   2    1.34    0.10
   6  -1   2    1.38    0.09
   6  -1   2    1.34    0.08
  -7   1  -2    0.02    0.05
  -7   1  -2   -0.03    0.06
  -7   1  -2   -0.02    0.04
  -7   1  -2   -0.01    0.05
  -7   1  -2    0.02    0.04
   7  -1   2    0.00    0.04
   7  -1   2   -0.01    0.04
   7  -1   2   -0.02    0.05
   7  -1   2   -0.06    0.06
   7  -1   2   -0.03    0.04
  -8   1  -2    6.87    0.23
  -8   1  -2    6.85    0.24
  -8   1  -2    6.47    0.24
  -8   1  -2    6.09    0.22
   8  -1   2    6.54    0.25
   8  -1   2    6.72    0.21
   8  -1   2    7.12    0.24
   8  -1   2    6.52    0.23
  -9   1  -2    0.90    0.12
  -9   1  -2    1.11    0.13
  -9   1  -2    0.69    0.12
   9  -1   2    0.95    0.14
   9  -1   2    1.13    0.11
   9  -1   2    1.00    0.12
 -10   1  -2   -0.04    0.08
 -10   1  -2    0.01    0.07
  10  -1   2   -0.08    0.08
  10  -1   2   -0.04    0.13
  10  -1   2   -0.07    0.07
 -11   1  -2    0.01    0.11
 -11   1  -2    0.20    0.09
  11  -1   2    0.02    0.10
  11  -1   2    0.09    0.09
 -12   1  -2    2.02    0.22
 -12   1  -2    1.97    0.25
  12  -1   2    2.52    0.23
  12  -1   2    2.34    0.21
  13   0  -2    1.06    0.17
  13   0  -2    1.02    0.16
 -13   0   2    0.92    0.16
  12   0  -2    2.47    0.22
  12   0  -2    2.81    0.21
 -12   0   2    2.17    0.21
 -12   0   2    2.43    0.22
  11   0  -2    0.30    0.09
  11   0  -2    0.33    0.09
  11   0  -2    0.39    0.11
 -11   0   2    0.23    0.09
 -11   0   2    0.39    0.11
  10   0  -2    0.24    0.07
  10   0  -2    0.30    0.08
  10   0  -2    0.11    0.07
 -10   0   2    0.25    0.08
 -10   0   2    0.37    0.08
 -10   0   2    0.17    0.13
   9   0  -2   -0.02    0.07
   9   0  -2    0.02    0.05
   9   0  -2    0.01    0.05
   9   0  -2    0.06    0.06
  -9   0   2   -0.05    0.08
  -9   0   2   -0.03    0.06
   8   0  -2    6.18    0.21
   8   0  -2    6.30    0.21
   8   0  -2    6.12    0.23
   8   0  -2    6.41    0.21
  -8   0   2    6.37    0.22
  -8   0   2    6.14    0.22
  -8   0   2    5.97    0.21
  -8   0   2    6.31    0.23
   7   0  -2    0.00    0.05
   7   0  -2   -0.01    0.03
   7   0  -2    0.02    0.03
   7   0  -2    0.01    0.05
   7   0  -2   -0.01    0.03
  -7   0   2    0.02    0.04
  -7   0   2    0.07    0.05
  -7   0   2   -0.02    0.03
  -7   0   2   -0.04    0.04
  -7   0   2    0.02    0.04
   6   0  -2    0.76    0.07
   6   0  -2    0.89    0.08
   6   0  -2    0.95    0.08
   6   0  -2    0.67    0.08
   6   0  -2    0.81    0.06
  -6   0   2    1.12    0.10
  -6   0   2    0.79    0.07
  -6   0   2    0.95    0.07
  -6   0   2    0.82    0.07
   5   0  -2    3.35    0.12
   5   0  -2    3.37    0.11
   5   0  -2    3.26    0.11
   5   0  -2    3.44    0.12
   5   0  -2    3.36    0.13
  -5   0   2    3.40    0.12
  -5   0   2    3.35    0.11
  -5   0   2    3.36    0.12
  -5   0   2    3.40    0.12
  -5   0   2    3.36    0.12
   4   0  -2   71.90    1.57
   4   0  -2   75.71    1.58
   4   0  -2   74.69    1.58
   4   0  -2   72.67    1.57
   4   0  -2   73.30    1.57
  -4   0   2   74.57    1.58
  -4   0   2   75.27    1.58
  -4   0   2   74.83    1.58
  -4   0   2   74.32    1.57
   3   0  -2    1.82    0.07
   3   0  -2    1.77    0.07
   3   0  -2    1.89    0.07
   3   0  -2    1.95    0.07
   3   0  -2    1.91    0.07
  -3   0   2    1.85    0.07
  -3   0   2    1.92    0.07
  -3   0   2    1.92    0.07
  -3   0   2    1.91    0.07
  -3   0   2    1.87    0.07
   2   0  -2   11.69    0.27
   2   0  -2   11.60    0.27
   2   0  -2   11.77    0.27
   2   0  -2   11.79    0.26
  -2   0   2   11.81    0.27
  -2   0   2   11.64    0.27
  -2   0   2   11.85    0.27
  -2   0   2   11.68    0.26
  -2   0   2   11.89    0.27
   1   0  -2    0.23    0.02
   1   0  -2    0.17    0.02
   1   0  -2    0.18    0.02
   1   0  -2    0.19    0.02
   1   0  -2    0.18    0.02
   1   0  -2    0.17    0.02
  -1   0   2    0.18    0.02
  -1   0   2    0.18    0.02
  -1   0   2    0.18    0.02
  -1   0   2    0.18    0.02
   0   0  -2   19.87    0.43
   0   0  -2   20.29    0.43
   0   0  -2   19.65    0.43
   0   0  -2   19.34    0.43
   0   0   2   19.74    0.43
   0   0   2   19.69    0.43
   0   0   2   20.47    0.43
  -1   0  -2   30.00    0.66
  -1   0  -2   31.80    0.65
  -1   0  -2   31.54    0.66
  -1   0  -2   31.29    0.66
  -1   0  -2   31.22    0.67
  -1   0  -2   30.71    0.66
   1   0   2   30.86    0.67
   1   0   2   31.03    0.66
   1   0   2   31.23    0.65
  -2   0  -2    4.32    0.11
  -2   0  -2    4.28    0.12
  -2   0  -2    4.35    0.12
  -2   0  -2    4.28    0.11
   2   0   2    4.35    0.12
   2   0   2    3.61    0.11
   2   0   2    4.22    0.11
   2   0   2    4.21    0.11
   2   0   2    4.21    0.11
  -3   0  -2   11.43    0.27
  -3   0  -2   11.87    0.27
  -3   0  -2   11.54    0.28
  -3   0  -2   11.18    0.28
  -3   0  -2   11.14    0.27
   3   0   2   12.37    0.28
   3   0   2   11.26    0.28
   3   0   2   11.29    0.27
   3   0   2   11.40    0.27
  -4   0  -2   11.71    0.28
  -4   0  -2   11.85    0.29
  -4   0  -2   11.87    0.29
  -4   0  -2   11.12    0.28
  -4   0  -2   11.44    0.29
   4   0   2   11.46    0.28
   4   0   2   11.21    0.29
   4   0   2   11.80    0.28
   4   0   2   11.28    0.28
   4   0   2   11.41    0.28
  -5   0  -2    3.55    0.13
  -5   0  -2    3.34    0.13
  -5   0  -2    3.31    0.12
  -5   0  -2    3.46    0.12
  -5   0  -2    3.45    0.12
   5   0   2    3.33    0.12
   5   0   2    3.46    0.12
   5   0   2    3.28    0.13
   5   0   2    3.22    0.12
   5   0   2    3.37    0.13
  -6   0  -2    1.41    0.10
  -6   0  -2    1.48    0.10
  -6   0  -2    1.45    0.09
  -6   0  -2    1.59    0.09
  -6   0  -2    1.68    0.09
   6   0   2    1.54    0.10
   6   0   2    1.59    0.10
   6   0   2    1.56    0.09
   6   0   2    1.68    0.10
   6   0   2    1.51    0.10
  -7   0  -2    6.11    0.21
  -7   0  -2    5.90    0.20
  -7   0  -2    6.07    0.20
  -7   0  -2    5.99    0.20
   7   0   2    5.91    0.21
   7   0   2    5.70    0.21
   7   0   2    6.09    0.21
   7   0   2    6.11    0.21
   7   0   2    6.10    0.19
  -8   0  -2    0.24    0.06
  -8   0  -2    0.29    0.07
  -8   0  -2    0.10    0.08
   8   0   2    0.18    0.06
   8   0   2    0.25    0.07
   8   0   2    0.19    0.06
  -9   0  -2    0.69    0.09
  -9   0  -2    0.68    0.09
  -9   0  -2    0.76    0.12
   9   0   2    1.04    0.17
   9   0   2    0.77    0.09
 -10   0  -2    1.90    0.21
 -10   0  -2    1.55    0.14
  10   0   2    1.40    0.14
  10   0   2    1.77    0.15
  10   0   2    1.03    0.12
 -11   0  -2   -0.19    0.10
 -11   0  -2    0.02    0.09
  11   0   2    0.04    0.08
  11   0   2    0.05    0.09
 -12   0  -2    0.25    0.12
 -12   0  -2    0.07    0.14
  12   0   2    0.22    0.13
  12   0   2    0.17    0.12
  13  -1  -2   -0.14    0.13
  13  -1  -2   -0.16    0.13
  12  -1  -2    8.24    0.34
  12  -1  -2    8.89    0.33
 -12   1   2    8.56    0.35
  11  -1  -2    4.95    0.25
  11  -1  -2    5.46    0.23
  11  -1  -2    5.71    0.25
 -11   1   2    5.18    0.24
 -11   1   2    5.43    0.25
  10  -1  -2    0.16    0.09
  10  -1  -2    0.10    0.07
  10  -1  -2    0.11    0.06
 -10   1   2    0.11    0.08
 -10   1   2   -0.09    0.10
 -10   1   2    0.23    0.07
   9  -1  -2    0.23    0.09
   9  -1  -2    0.21    0.06
   9  -1  -2    0.16    0.06
   9  -1  -2    0.30    0.06
  -9   1   2    0.16    0.09
  -9   1   2    0.26    0.06
   8  -1  -2    8.26    0.27
   8  -1  -2    8.63    0.26
   8  -1  -2    8.29    0.26
   8  -1  -2    8.54    0.25
  -8   1   2    8.12    0.25
  -8   1   2    8.44    0.27
  -8   1   2    8.29    0.27
  -8   1   2    8.16    0.27
  -8   1   2    8.56    0.27
   7  -1  -2    4.19    0.16
   7  -1  -2    3.78    0.16
   7  -1  -2    4.33    0.15
   7  -1  -2    4.09    0.16
   7  -1  -2    4.18    0.17
  -7   1   2    4.04    0.16
  -7   1   2    4.36    0.16
  -7   1   2    4.42    0.17
  -7   1   2    4.35    0.16
   6  -1  -2    5.05    0.17
   6  -1  -2    5.06    0.16
   6  -1  -2    4.97    0.17
   6  -1  -2    5.03    0.17
   6  -1  -2    5.21    0.18
  -6   1   2    5.24    0.17
  -6   1   2    5.12    0.16
  -6   1   2    5.10    0.17
  -6   1   2    5.27    0.17
  -6   1   2    5.40    0.17
   5  -1  -2    2.33    0.10
   5  -1  -2    2.27    0.09
   5  -1  -2    2.37    0.10
   5  -1  -2    2.44    0.10
   5  -1  -2    2.36    0.09
  -5   1   2    2.35    0.09
  -5   1   2    2.25    0.10
  -5   1   2    2.47    0.10
  -5   1   2    2.33    0.10
   4  -1  -2   23.10    0.52
   4  -1  -2   22.98    0.52
   4  -1  -2   23.46    0.51
   4  -1  -2   22.92    0.52
  -4   1   2   22.94    0.51
  -4   1   2   22.92    0.52
  -4   1   2   23.54    0.53
  -4   1   2   23.20    0.53
  -4   1   2   23.04    0.52
   3  -1  -2    9.96    0.24
   3  -1  -2    9.82    0.24
   3  -1  -2    9.72    0.23
   3  -1  -2    9.52    0.24
   3  -1  -2    8.53    0.25
  -3   1   2    9.86    0.24
  -3   1   2   10.12    0.23
  -3   1   2   10.19    0.24
  -3   1   2   10.05    0.24
  -3   1   2   10.18    0.24
   2  -1  -2   10.24    0.24
   2  -1  -2   10.40    0.24
   2  -1  -2   10.33    0.24
   2  -1  -2   10.13    0.24
   2  -1  -2   10.50    0.24
  -2   1   2   10.55    0.24
  -2   1   2   10.39    0.24
  -2   1   2   10.40    0.24
  -2   1   2   10.50    0.24
   1  -1  -2    6.99    0.17
   1  -1  -2    6.73    0.16
   1  -1  -2    6.78    0.16
   1  -1  -2    6.84    0.16
   1  -1  -2    6.59    0.16
  -1   1   2    6.60    0.16
  -1   1   2    6.76    0.16
  -1   1   2    6.85    0.17
   0  -1  -2   16.41    0.36
   0  -1  -2   16.40    0.35
   0  -1  -2   16.68    0.37
   0  -1  -2   16.08    0.35
   0  -1  -2   16.41    0.35
   0   1   2   16.77    0.35
   0   1   2   16.61    0.35
   0   1   2   16.67    0.35
   0   1   2   15.98    0.37
  -1  -1  -2    0.97    0.04
  -1  -1  -2    0.94    0.03
  -1  -1  -2    0.93    0.05
  -1  -1  -2    0.89    0.04
  -1  -1  -2    0.94    0.04
   1   1   2    0.93    0.04
   1   1   2    0.98    0.04
   1   1   2    1.01    0.05
   1   1   2    0.97    0.04
  -2  -1  -2   92.93    1.92
  -2  -1  -2   90.12    1.91
  -2  -1  -2   91.64    1.90
  -2  -1  -2   89.84    1.89
   2   1   2   90.79    1.88
   2   1   2   81.27    1.91
   2   1   2   91.94    1.92
   2   1   2   93.31    1.88
  -3  -1  -2    9.16    0.22
  -3  -1  -2    9.14    0.22
  -3  -1  -2    8.94    0.22
  -3  -1  -2    9.06    0.23
  -3  -1  -2    9.05    0.22
   3   1   2    8.92    0.23
   3   1   2    8.92    0.22
   3   1   2    9.05    0.23
   3   1   2    9.08    0.22
  -4  -1  -2    0.06    0.03
  -4  -1  -2    0.07    0.03
  -4  -1  -2    0.08    0.02
  -4  -1  -2    0.05    0.03
  -4  -1  -2    0.05    0.03
   4   1   2    0.09    0.03
   4   1   2    0.09    0.03
   4   1   2    0.05    0.02
   4   1   2    0.05    0.03
  -5  -1  -2   30.37    0.68
  -5  -1  -2   29.21    0.68
  -5  -1  -2   30.66    0.68
  -5  -1  -2   30.73    0.68
  -5  -1  -2   30.55    0.69
   5   1   2   30.41    0.69
   5   1   2   30.17    0.68
   5   1   2   29.58    0.68
   5   1   2   29.74    0.68
   5   1   2   30.72    0.68
  -6  -1  -2    3.67    0.15
  -6  -1  -2    3.78    0.14
  -6  -1  -2    3.66    0.15
  -6  -1  -2    3.66    0.14
  -6  -1  -2    3.72    0.14
   6   1   2    4.01    0.15
   6   1   2    3.76    0.15
   6   1   2    3.85    0.14
   6   1   2    3.59    0.15
   6   1   2    3.69    0.14
  -7  -1  -2    0.84    0.09
  -7  -1  -2    0.93    0.10
  -7  -1  -2    0.84    0.10
  -7  -1  -2    0.73    0.08
  -7  -1  -2    0.74    0.09
   7   1   2    0.74    0.09
   7   1   2    0.85    0.08
   7   1   2    0.79    0.09
   7   1   2    0.83    0.10
   7   1   2    0.91    0.11
  -8  -1  -2    2.57    0.16
  -8  -1  -2    2.44    0.14
  -8  -1  -2    2.32    0.13
   8   1   2    2.39    0.14
   8   1   2    2.37    0.13
   8   1   2    2.50    0.15
  -9  -1  -2    1.10    0.12
  -9  -1  -2    1.15    0.12
  -9  -1  -2    1.01    0.11
   9   1   2    1.20    0.14
   9   1   2    1.02    0.13
   9   1   2    1.50    0.19
 -10  -1  -2    7.90    0.29
 -10  -1  -2    7.98    0.28
  10   1   2    7.66    0.29
  10   1   2    7.55    0.28
 -11  -1  -2   -0.07    0.09
 -11  -1  -2   -0.08    0.10
  11   1   2    0.00    0.09
  11   1   2    0.04    0.09
 -12  -1  -2    0.67    0.15
 -12  -1  -2    0.77    0.14
  12   1   2    0.98    0.15
  12   1   2    0.49    0.13
  13  -2  -2    1.20    0.17
  13  -2  -2    1.04    0.16
  12  -2  -2    1.95    0.21
  12  -2  -2    1.78    0.19
 -12   2   2    1.68    0.24
 -12   2   2    1.67    0.20
  11  -2  -2    9.80    0.33
  11  -2  -2    9.18    0.31
  11  -2  -2    9.21    0.34
 -11   2   2    9.36    0.34
 -11   2   2    9.60    0.34
  10  -2  -2   -0.02    0.08
  10  -2  -2    0.05    0.06
  10  -2  -2    0.14    0.11
  10  -2  -2    0.08    0.07
 -10   2   2    0.02    0.07
 -10   2   2    0.04    0.07
   9  -2  -2    0.11    0.06
   9  -2  -2    0.08    0.06
   9  -2  -2    0.05    0.10
   9  -2  -2   -0.01    0.06
  -9   2   2    0.10    0.07
  -9   2   2    0.07    0.08
  -9   2   2    0.10    0.07
   8  -2  -2    0.05    0.05
   8  -2  -2    0.02    0.06
   8  -2  -2    0.07    0.04
   8  -2  -2    0.01    0.04
  -8   2   2   -0.06    0.06
  -8   2   2    0.07    0.05
  -8   2   2    0.04    0.06
  -8   2   2    0.09    0.05
   7  -2  -2   15.88    0.41
   7  -2  -2   16.07    0.39
   7  -2  -2   14.82    0.41
   7  -2  -2   16.31    0.41
   7  -2  -2   16.27    0.41
  -7   2   2   16.19    0.42
  -7   2   2   15.74    0.41
  -7   2   2   16.59    0.42
  -7   2   2   15.36    0.41
  -7   2   2   15.77    0.39
   6  -2  -2    4.14    0.15
   6  -2  -2    4.17    0.15
   6  -2  -2    3.95    0.15
   6  -2  -2    4.16    0.13
   6  -2  -2    4.33    0.15
  -6   2   2    4.08    0.15
  -6   2   2    4.29    0.15
  -6   2   2    4.20    0.14
  -6   2   2    4.23    0.16
  -6   2   2    4.06    0.15
   5  -2  -2    3.56    0.11
   5  -2  -2    3.59    0.13
   5  -2  -2    3.49    0.13
   5  -2  -2    3.70    0.13
   5  -2  -2    3.53    0.13
  -5   2   2    3.55    0.13
  -5   2   2    3.68    0.12
  -5   2   2    3.52    0.13
  -5   2   2    3.60    0.13
  -5   2   2    3.58    0.13
   4  -2  -2   15.61    0.36
   4  -2  -2   15.70    0.38
   4  -2  -2   15.79    0.37
   4  -2  -2   15.81    0.38
   4  -2  -2   16.21    0.38
  -4   2   2   16.10    0.38
  -4   2   2   15.95    0.37
  -4   2   2   16.63    0.38
  -4   2   2   15.96    0.38
  -4   2   2   14.98    0.37
   3  -2  -2    0.54    0.04
   3  -2  -2    0.62    0.04
   3  -2  -2    0.60    0.04
   3  -2  -2    0.53    0.04
   3  -2  -2    0.54    0.04
  -3   2   2    0.57    0.04
  -3   2   2    0.56    0.04
  -3   2   2    0.56    0.04
  -3   2   2    0.59    0.04
   2  -2  -2   20.06    0.44
   2  -2  -2   20.19    0.44
   2  -2  -2   19.51    0.44
   2  -2  -2   19.34    0.45
  -2   2   2   20.74    0.44
  -2   2   2   19.93    0.45
  -2   2   2   20.53    0.44
  -2   2   2   19.38    0.44
  -2   2   2   19.98    0.44
   1  -2  -2   12.70    0.28
   1  -2  -2   12.51    0.28
   1  -2  -2   12.58    0.28
   1  -2  -2   12.22    0.29
   1  -2  -2   12.71    0.29
   1  -2  -2   12.73    0.28
  -1   2   2   12.53    0.27
  -1   2   2   12.50    0.28
  -1   2   2   12.70    0.28
  -1   2   2   12.61    0.27
   0  -2  -2    5.48    0.12
   0  -2  -2    5.73    0.14
   0  -2  -2    5.62    0.15
   0  -2  -2    5.52    0.14
   0  -2  -2    5.35    0.13
   0  -2  -2    5.64    0.12
   0   2   2    5.58    0.12
   0   2   2    5.58    0.14
   0   2   2    5.29    0.14
   0   2   2    5.51    0.12
  -1  -2  -2   16.34    0.35
  -1  -2  -2   16.58    0.36
  -1  -2  -2   16.68    0.34
  -1  -2  -2   16.33    0.35
  -1  -2  -2   15.97    0.36
   1   2   2   16.30    0.34
   1   2   2   15.60    0.36
   1   2   2   13.87    0.37
   1   2   2   16.48    0.34
  -2  -2  -2   17.19    0.39
  -2  -2  -2   16.76    0.37
  -2  -2  -2   17.35    0.37
  -2  -2  -2   16.78    0.38
  -2  -2  -2   16.66    0.38
   2   2   2   16.09    0.38
   2   2   2   16.48    0.37
   2   2   2   17.06    0.38
   2   2   2   16.62    0.39
   2   2   2   16.89    0.37
  -3  -2  -2   10.71    0.26
  -3  -2  -2   10.72    0.27
  -3  -2  -2   10.53    0.26
  -3  -2  -2   10.63    0.25
  -3  -2  -2   10.47    0.25
   3   2   2   10.51    0.26
   3   2   2   10.61    0.27
   3   2   2   10.73    0.25
   3   2   2   10.35    0.26
   3   2   2   10.69    0.25
  -4  -2  -2    1.59    0.07
  -4  -2  -2    1.64    0.07
  -4  -2  -2    1.60    0.08
  -4  -2  -2    1.62    0.08
  -4  -2  -2    1.67    0.08
   4   2   2    1.60    0.08
   4   2   2    1.53    0.08
   4   2   2    1.62    0.07
   4   2   2    1.71    0.08
   4   2   2    1.61    0.07
  -5  -2  -2    6.69    0.19
  -5  -2  -2    6.51    0.19
  -5  -2  -2    6.64    0.19
  -5  -2  -2    6.37    0.20
  -5  -2  -2    6.37    0.19
   5   2   2    6.54    0.19
   5   2   2    6.86    0.20
   5   2   2    6.67    0.20
   5   2   2    6.56    0.20
   5   2   2    6.36    0.19
  -6  -2  -2    5.83    0.19
  -6  -2  -2    6.01    0.19
  -6  -2  -2    5.75    0.20
  -6  -2  -2    5.83    0.18
   6   2   2    6.18    0.20
   6   2   2    5.97    0.20
   6   2   2    5.71    0.18
   6   2   2    5.92    0.19
   6   2   2    5.04    0.24
  -7  -2  -2    2.01    0.14
  -7  -2  -2    2.34    0.12
  -7  -2  -2    2.12    0.13
  -7  -2  -2    2.58    0.13
   7   2   2    2.38    0.12
   7   2   2    2.15    0.14
   7   2   2    2.32    0.13
  -8  -2  -2    0.00    0.05
  -8  -2  -2    0.04    0.05
  -8  -2  -2    0.05    0.07
   8   2   2    0.00    0.05
   8   2   2    0.08    0.05
   8   2   2    0.00    0.05
  -9  -2  -2    0.71    0.15
  -9  -2  -2    0.48    0.08
   9   2   2    0.45    0.08
   9   2   2    0.37    0.07
   9   2   2    0.49    0.10
 -10  -2  -2    2.22    0.17
 -10  -2  -2    2.33    0.17
  10   2   2    2.21    0.17
  10   2   2    2.53    0.18
 -11  -2  -2    0.19    0.11
 -11  -2  -2    0.24    0.10
  11   2   2   -0.01    0.10
  11   2   2    0.38    0.11
 -12  -2  -2    0.25    0.13
 -12  -2  -2    0.35    0.13
  12   2   2    0.24    0.12
  12   2   2    0.46    0.13
  12  -3  -2    1.51    0.18
  12  -3  -2    1.63    0.19
  12  -3  -2    1.42    0.15
 -12   3   2    1.83    0.20
  11  -3  -2   -0.13    0.10
  11  -3  -2    0.17    0.09
  11  -3  -2    0.09    0.09
 -11   3   2    0.08    0.10
 -11   3   2    0.09    0.09
  10  -3  -2    0.80    0.10
  10  -3  -2    0.74    0.10
  10  -3  -2    0.65    0.15
  10  -3  -2    0.88    0.12
 -10   3   2    0.75    0.11
 -10   3   2    0.68    0.11
   9  -3  -2    0.23    0.06
   9  -3  -2    0.21    0.09
   9  -3  -2    0.20    0.07
  -9   3   2    0.38    0.08
  -9   3   2    0.31    0.08
  -9   3   2    0.14    0.07
   8  -3  -2    0.08    0.05
   8  -3  -2    0.04    0.05
   8  -3  -2    0.09    0.05
   8  -3  -2    0.06    0.07
  -8   3   2    0.05    0.05
  -8   3   2    0.13    0.06
  -8   3   2   -0.07    0.06
  -8   3   2   -0.04    0.06
   7  -3  -2    0.67    0.06
   7  -3  -2    0.55    0.07
   7  -3  -2    0.67    0.08
  -7   3   2    0.67    0.08
  -7   3   2    0.48    0.07
  -7   3   2    0.66    0.08
  -7   3   2    0.50    0.07
  -7   3   2    0.64    0.08
   6  -3  -2    2.23    0.12
   6  -3  -2    2.06    0.10
   6  -3  -2    2.25    0.09
   6  -3  -2    2.15    0.11
   6  -3  -2    2.06    0.11
  -6   3   2    2.23    0.12
  -6   3   2    2.16    0.12
  -6   3   2    2.37    0.11
  -6   3   2    2.37    0.10
  -6   3   2    2.12    0.12
   5  -3  -2    7.50    0.21
   5  -3  -2    7.45    0.19
   5  -3  -2    7.31    0.22
   5  -3  -2    7.18    0.21
   5  -3  -2    7.13    0.21
  -5   3   2    7.22    0.21
  -5   3   2    7.30    0.19
  -5   3   2    7.39    0.21
  -5   3   2    7.42    0.21
  -5   3   2    7.65    0.22
   4  -3  -2    0.25    0.03
   4  -3  -2    0.27    0.04
   4  -3  -2    0.20    0.03
   4  -3  -2    0.23    0.03
   4  -3  -2    0.21    0.03
  -4   3   2    0.24    0.04
  -4   3   2    0.23    0.04
  -4   3   2    0.28    0.04
  -4   3   2    0.22    0.04
   3  -3  -2    1.03    0.06
   3  -3  -2    1.00    0.05
   3  -3  -2    0.97    0.06
   3  -3  -2    1.05    0.05
   3  -3  -2    1.07    0.06
  -3   3   2    1.02    0.05
  -3   3   2    1.03    0.06
  -3   3   2    1.03    0.06
  -3   3   2    1.04    0.05
   2  -3  -2   11.33    0.26
   2  -3  -2   10.78    0.26
   2  -3  -2   11.19    0.28
   2  -3  -2   11.36    0.26
   2  -3  -2   10.84    0.28
  -2   3   2   11.14    0.27
  -2   3   2   11.58    0.26
  -2   3   2   11.20    0.28
  -2   3   2   10.99    0.25
  -2   3   2   11.45    0.26
   1  -3  -2   19.61    0.43
   1  -3  -2   20.06    0.44
   1  -3  -2   19.74    0.45
   1  -3  -2   19.47    0.43
   1  -3  -2   20.30    0.44
  -1   3   2   20.55    0.42
  -1   3   2   20.16    0.44
  -1   3   2   19.97    0.45
   0  -3  -2   10.39    0.25
   0  -3  -2   10.30    0.24
   0  -3  -2   10.38    0.24
   0   3   2   10.25    0.24
   0   3   2   10.15    0.25
  -1  -3  -2    8.91    0.24
  -1  -3  -2    9.66    0.23
  -1  -3  -2    9.83    0.23
  -1  -3  -2    9.73    0.21
  -1  -3  -2    9.84    0.21
  -1  -3  -2    9.74    0.23
   1   3   2    9.75    0.24
   1   3   2    9.57    0.23
  -2  -3  -2    5.18    0.13
  -2  -3  -2    5.26    0.15
  -2  -3  -2    5.33    0.15
  -2  -3  -2    5.21    0.13
  -2  -3  -2    5.36    0.15
   2   3   2    5.39    0.13
   2   3   2    5.46    0.13
   2   3   2    5.26    0.15
   2   3   2    5.24    0.15
   2   3   2    5.07    0.15
  -3  -3  -2    5.06    0.13
  -3  -3  -2    4.94    0.15
  -3  -3  -2    5.05    0.15
  -3  -3  -2    4.83    0.15
  -3  -3  -2    4.96    0.13
   3   3   2    4.92    0.15
   3   3   2    5.11    0.13
   3   3   2    4.90    0.15
   3   3   2    4.85    0.15
   3   3   2    4.84    0.13
  -4  -3  -2    0.46    0.04
  -4  -3  -2    0.47    0.05
  -4  -3  -2    0.40    0.05
  -4  -3  -2    0.51    0.05
  -4  -3  -2    0.51    0.06
   4   3   2    0.40    0.05
   4   3   2    0.41    0.05
   4   3   2    0.46    0.05
   4   3   2    0.59    0.05
   4   3   2    0.47    0.04
  -5  -3  -2    3.81    0.13
  -5  -3  -2    3.69    0.14
  -5  -3  -2    3.88    0.14
  -5  -3  -2    3.67    0.14
  -5  -3  -2    3.61    0.13
   5   3   2    3.54    0.12
   5   3   2    3.80    0.15
   5   3   2    3.77    0.14
   5   3   2    3.75    0.13
   5   3   2    3.77    0.14
  -6  -3  -2    1.52    0.10
  -6  -3  -2    1.52    0.11
  -6  -3  -2    1.62    0.10
  -6  -3  -2    1.58    0.09
   6   3   2    1.80    0.14
   6   3   2    1.52    0.10
   6   3   2    1.71    0.10
   6   3   2    1.65    0.12
   6   3   2    1.68    0.10
  -7  -3  -2    7.53    0.24
  -7  -3  -2    6.93    0.24
  -7  -3  -2    7.17    0.23
  -7  -3  -2    7.19    0.22
   7   3   2    7.03    0.22
   7   3   2    6.54    0.25
   7   3   2    7.36    0.24
   7   3   2    7.13    0.24
  -8  -3  -2    4.05    0.19
  -8  -3  -2    3.93    0.19
  -8  -3  -2    4.17    0.18
   8   3   2    3.89    0.18
   8   3   2    3.92    0.18
   8   3   2    3.91    0.18
  -9  -3  -2    0.31    0.08
  -9  -3  -2    0.29    0.07
   9   3   2    0.49    0.09
   9   3   2    0.45    0.09
 -10  -3  -2    0.07    0.08
 -10  -3  -2    0.22    0.09
  10   3   2    0.19    0.09
  10   3   2    0.17    0.08
 -11  -3  -2    4.10    0.24
 -11  -3  -2    4.61    0.25
  11   3   2    4.26    0.25
  11   3   2    4.74    0.25
  12  -4  -2    0.29    0.11
  12  -4  -2    0.34    0.14
  12  -4  -2    0.36    0.11
 -12   4   2    0.28    0.13
  11  -4  -2    0.06    0.09
  11  -4  -2    0.07    0.16
  11  -4  -2    0.21    0.09
 -11   4   2    0.02    0.09
  10  -4  -2    1.45    0.16
  10  -4  -2    0.85    0.12
  10  -4  -2    1.03    0.12
 -10   4   2    1.31    0.16
 -10   4   2    1.20    0.15
   9  -4  -2    3.03    0.20
   9  -4  -2    2.65    0.16
   9  -4  -2    2.83    0.16
   9  -4  -2    2.80    0.14
  -9   4   2    2.47    0.16
  -9   4   2    2.40    0.16
  -9   4   2    2.50    0.16
   8  -4  -2    0.13    0.06
   8  -4  -2    0.05    0.05
   8  -4  -2    0.12    0.05
   8  -4  -2    0.06    0.08
  -8   4   2    0.02    0.05
  -8   4   2    0.15    0.06
  -8   4   2    0.14    0.06
   7  -4  -2    0.73    0.09
   7  -4  -2    0.85    0.07
   7  -4  -2    1.02    0.09
   7  -4  -2    0.94    0.11
  -7   4   2    0.92    0.10
  -7   4   2    0.99    0.09
  -7   4   2    0.94    0.11
  -7   4   2    0.81    0.09
   6  -4  -2    0.26    0.05
   6  -4  -2    0.38    0.06
   6  -4  -2    0.26    0.06
   6  -4  -2    0.37    0.05
   6  -4  -2    0.38    0.04
  -6   4   2    0.28    0.05
  -6   4   2    0.41    0.06
  -6   4   2    0.37    0.06
  -6   4   2    0.35    0.05
  -6   4   2    0.31    0.06
   5  -4  -2    1.63    0.07
   5  -4  -2    1.52    0.09
   5  -4  -2    1.58    0.09
   5  -4  -2    1.52    0.08
   5  -4  -2    1.52    0.09
  -5   4   2    1.48    0.09
  -5   4   2    1.59    0.09
  -5   4   2    1.58    0.07
   4  -4  -2    0.58    0.05
   4  -4  -2    0.69    0.06
   4  -4  -2    0.64    0.04
   4  -4  -2    0.63    0.06
   4  -4  -2    0.69    0.06
  -4   4   2    0.67    0.06
  -4   4   2    0.57    0.05
  -4   4   2    0.67    0.06
  -4   4   2    0.61    0.05
  -4   4   2    0.63    0.06
   3  -4  -2    1.39    0.07
   3  -4  -2    1.24    0.06
   3  -4  -2    1.27    0.06
   3  -4  -2    1.24    0.07
   3  -4  -2    1.26    0.06
  -3   4   2    1.29    0.06
  -3   4   2    1.27    0.08
  -3   4   2    1.29    0.06
  -3   4   2    1.21    0.06
  -3   4   2    1.14    0.07
   2  -4  -2    0.05    0.02
   2  -4  -2    0.10    0.02
   2  -4  -2    0.10    0.02
   2  -4  -2    0.08    0.02
   2  -4  -2    0.10    0.03
  -2   4   2    0.08    0.02
  -2   4   2    0.10    0.02
  -2   4   2    0.07    0.03
  -2   4   2    0.07    0.02
  -2   4   2    0.09    0.02
   1  -4  -2   22.47    0.51
   1  -4  -2   22.17    0.50
   1  -4  -2   22.32    0.49
   1  -4  -2   22.01    0.50
   1  -4  -2   21.80    0.47
   1  -4  -2   21.70    0.47
  -1   4   2   21.71    0.50
  -1   4   2   22.19    0.46
  -1   4   2   21.97    0.46
   0  -4  -2    9.01    0.24
   0  -4  -2    9.22    0.24
   0  -4  -2    9.19    0.23
   0  -4  -2    9.39    0.23
   0  -4  -2    9.29    0.23
   0   4   2    9.07    0.23
  -1  -4  -2    1.01    0.06
  -1  -4  -2    1.03    0.06
  -1  -4  -2    0.95    0.06
  -1  -4  -2    0.89    0.06
   1   4   2    0.95    0.06
   1   4   2    0.98    0.06
  -2  -4  -2    4.97    0.15
  -2  -4  -2    4.98    0.15
  -2  -4  -2    5.18    0.15
  -2  -4  -2    5.12    0.15
  -2  -4  -2    4.76    0.13
  -2  -4  -2    5.07    0.12
   2   4   2    4.92    0.15
   2   4   2    4.89    0.15
  -3  -4  -2    3.26    0.10
  -3  -4  -2    3.34    0.10
  -3  -4  -2    3.24    0.12
  -3  -4  -2    3.15    0.12
  -3  -4  -2    3.32    0.12
   3   4   2    3.33    0.12
   3   4   2    3.36    0.13
   3   4   2    3.27    0.09
   3   4   2    3.16    0.12
  -4  -4  -2    4.08    0.15
  -4  -4  -2    4.09    0.13
  -4  -4  -2    4.00    0.14
  -4  -4  -2    4.08    0.15
  -4  -4  -2    4.11    0.12
   4   4   2    4.16    0.15
   4   4   2    4.18    0.15
   4   4   2    4.25    0.12
   4   4   2    4.06    0.14
   4   4   2    3.94    0.12
  -5  -4  -2    0.03    0.03
  -5  -4  -2    0.02    0.05
  -5  -4  -2   -0.03    0.03
  -5  -4  -2    0.05    0.04
  -5  -4  -2    0.02    0.04
   5   4   2    0.03    0.03
   5   4   2    0.05    0.03
   5   4   2    0.01    0.03
   5   4   2    0.06    0.04
   5   4   2    0.03    0.05
  -6  -4  -2    0.04    0.04
  -6  -4  -2    0.03    0.03
  -6  -4  -2    0.05    0.05
  -6  -4  -2    0.01    0.05
   6   4   2    0.07    0.05
   6   4   2    0.03    0.04
   6   4   2    0.06    0.04
   6   4   2    0.05    0.06
  -7  -4  -2    7.29    0.26
  -7  -4  -2    8.07    0.24
  -7  -4  -2    8.25    0.26
  -7  -4  -2    8.22    0.25
   7   4   2    8.19    0.26
   7   4   2    8.33    0.25
   7   4   2    8.33    0.26
  -8  -4  -2    0.07    0.07
  -8  -4  -2    0.04    0.05
  -8  -4  -2    0.27    0.08
   8   4   2    0.11    0.07
   8   4   2    0.14    0.06
   8   4   2    0.11    0.06
  -9  -4  -2    6.91    0.25
  -9  -4  -2    7.23    0.27
   9   4   2    7.40    0.28
   9   4   2    6.91    0.26
 -10  -4  -2    0.17    0.09
 -10  -4  -2    0.23    0.10
  10   4   2    0.20    0.09
  10   4   2    0.11    0.09
 -11  -4  -2    0.11    0.10
 -11  -4  -2    0.14    0.12
  11   4   2    0.05    0.11
  11   4   2    0.27    0.13
  12  -5  -2    0.30    0.14
  12  -5  -2    0.16    0.13
 -12   5   2    0.00    0.13
  11  -5  -2    1.29    0.15
  11  -5  -2    1.29    0.16
  11  -5  -2    1.53    0.16
 -11   5   2    1.48    0.16
  10  -5  -2    0.06    0.08
  10  -5  -2    0.07    0.07
  10  -5  -2    0.09    0.11
 -10   5   2   -0.06    0.08
   9  -5  -2    5.34    0.23
   9  -5  -2    5.28    0.18
   9  -5  -2    4.94    0.25
   9  -5  -2    5.04    0.22
  -9   5   2    5.48    0.25
  -9   5   2    5.06    0.23
  -9   5   2    5.18    0.20
   8  -5  -2    0.02    0.07
   8  -5  -2    0.09    0.06
   8  -5  -2    0.06    0.05
  -8   5   2    0.09    0.06
  -8   5   2    0.04    0.07
   7  -5  -2    0.68    0.08
   7  -5  -2    0.57    0.06
   7  -5  -2    0.56    0.08
   7  -5  -2    0.53    0.07
  -7   5   2    0.79    0.08
  -7   5   2    0.51    0.07
  -7   5   2    0.56    0.07
   6  -5  -2    5.66    0.16
   6  -5  -2    5.71    0.20
   6  -5  -2    5.66    0.19
   6  -5  -2    5.65    0.20
  -6   5   2    4.98    0.19
  -6   5   2    5.42    0.16
  -6   5   2    5.71    0.20
   5  -5  -2    0.08    0.03
   5  -5  -2    0.10    0.04
   5  -5  -2    0.08    0.05
   5  -5  -2    0.11    0.04
   5  -5  -2    0.11    0.03
  -5   5   2    0.07    0.04
  -5   5   2    0.14    0.04
  -5   5   2    0.13    0.04
  -5   5   2    0.13    0.05
  -5   5   2    0.09    0.03
   4  -5  -2    0.34    0.05
   4  -5  -2    0.42    0.05
   4  -5  -2    0.46    0.04
   4  -5  -2    0.46    0.05
   4  -5  -2    0.43    0.05
  -4   5   2    0.46    0.05
  -4   5   2    0.52    0.05
  -4   5   2    0.46    0.05
  -4   5   2    0.41    0.05
  -4   5   2    0.54    0.07
   3  -5  -2    0.04    0.02
   3  -5  -2    0.03    0.03
   3  -5  -2    0.00    0.02
   3  -5  -2    0.03    0.03
   3  -5  -2    0.04    0.03
  -3   5   2    0.03    0.03
  -3   5   2    0.05    0.03
  -3   5   2    0.00    0.03
  -3   5   2   -0.03    0.02
  -3   5   2    0.04    0.03
   2  -5  -2   14.12    0.36
   2  -5  -2   15.13    0.35
   2  -5  -2   15.38    0.34
   2  -5  -2   15.20    0.38
   2  -5  -2   15.40    0.35
   2  -5  -2   15.36    0.37
  -2   5   2   15.48    0.34
  -2   5   2   15.06    0.37
  -2   5   2   15.87    0.38
  -2   5   2   15.55    0.34
   1  -5  -2    0.44    0.04
   1  -5  -2    0.45    0.03
   1  -5  -2    0.47    0.06
   1  -5  -2    0.47    0.05
   1  -5  -2    0.38    0.04
   1  -5  -2    0.43    0.05
   1  -5  -2    0.41    0.03
  -1   5   2    0.43    0.05
   0  -5  -2   18.44    0.43
   0  -5  -2   17.93    0.43
   0  -5  -2   18.19    0.42
   0  -5  -2   18.32    0.43
   0  -5  -2   18.12    0.42
   0   5   2   18.15    0.43
  -1  -5  -2    4.32    0.14
  -1  -5  -2    4.33    0.14
  -1  -5  -2    4.36    0.14
  -1  -5  -2    4.53    0.15
   1   5   2    4.31    0.14
   1   5   2    4.30    0.14
  -2  -5  -2   14.32    0.35
  -2  -5  -2   14.39    0.31
  -2  -5  -2   14.33    0.35
  -2  -5  -2   13.97    0.35
  -2  -5  -2   13.76    0.35
  -2  -5  -2   14.60    0.31
   2   5   2   14.30    0.35
   2   5   2   14.22    0.35
  -3  -5  -2    4.27    0.15
  -3  -5  -2    4.20    0.11
  -3  -5  -2    4.24    0.15
  -3  -5  -2    4.31    0.12
  -3  -5  -2    4.11    0.15
  -3  -5  -2    3.99    0.14
   3   5   2    4.16    0.10
   3   5   2    4.15    0.14
   3   5   2    4.26    0.10
   3   5   2    4.07    0.15
   3   5   2    4.20    0.16
  -4  -5  -2    0.11    0.05
  -4  -5  -2    0.06    0.04
  -4  -5  -2    0.04    0.02
  -4  -5  -2    0.03    0.04
  -4  -5  -2   -0.01    0.02
   4   5   2   -0.01    0.03
   4   5   2    0.04    0.03
   4   5   2    0.04    0.04
   4   5   2    0.02    0.04
   4   5   2    0.00    0.05
  -5  -5  -2   15.52    0.37
  -5  -5  -2   15.33    0.40
  -5  -5  -2   15.45    0.40
   5   5   2   15.57    0.36
   5   5   2   15.77    0.41
   5   5   2   14.41    0.41
   5   5   2   15.89    0.40
  -6  -5  -2    8.32    0.26
  -6  -5  -2    7.90    0.26
  -6  -5  -2    8.53    0.24
  -6  -5  -2    8.54    0.24
   6   5   2    8.55    0.24
   6   5   2    8.56    0.27
   6   5   2    8.28    0.32
   6   5   2    8.59    0.26
  -7  -5  -2    3.98    0.19
  -7  -5  -2    4.30    0.16
  -7  -5  -2    4.51    0.18
  -7  -5  -2    4.26    0.19
   7   5   2    4.70    0.19
   7   5   2    4.32    0.17
   7   5   2    4.48    0.18
  -8  -5  -2   -0.04    0.05
  -8  -5  -2    0.06    0.07
  -8  -5  -2    0.01    0.07
   8   5   2    0.05    0.07
   8   5   2    0.06    0.07
  -9  -5  -2   -0.10    0.06
  -9  -5  -2   -0.09    0.09
   9   5   2   -0.03    0.09
   9   5   2    0.07    0.08
 -10  -5  -2    0.50    0.12
 -10  -5  -2    0.59    0.11
  10   5   2    0.55    0.11
  10   5   2    0.58    0.12
 -11  -5  -2    1.89    0.23
 -11  -5  -2    1.61    0.17
  11   5   2    1.80    0.18
  12  -6  -2    0.53    0.15
  11  -6  -2    1.26    0.15
  11  -6  -2    0.78    0.13
 -11   6   2    0.93    0.14
  10  -6  -2    4.75    0.24
  10  -6  -2    4.57    0.24
  10  -6  -2    4.24    0.18
 -10   6   2    4.59    0.23
   9  -6  -2    0.73    0.11
   9  -6  -2    0.70    0.09
   9  -6  -2    0.75    0.08
  -9   6   2    0.67    0.10
   8  -6  -2   -0.04    0.04
   8  -6  -2    0.11    0.06
   8  -6  -2   -0.06    0.05
   8  -6  -2    0.02    0.08
  -8   6   2    0.05    0.08
  -8   6   2   -0.01    0.06
  -8   6   2    0.03    0.06
   7  -6  -2    4.47    0.14
   7  -6  -2    4.45    0.19
   7  -6  -2    4.32    0.18
   7  -6  -2    4.34    0.19
  -7   6   2    4.59    0.19
  -7   6   2    4.26    0.15
   6  -6  -2   17.34    0.40
   6  -6  -2   17.51    0.46
   6  -6  -2   17.56    0.44
   6  -6  -2   17.13    0.44
  -6   6   2   16.91    0.43
  -6   6   2   17.12    0.40
  -6   6   2   17.45    0.46
   5  -6  -2    0.03    0.04
   5  -6  -2    0.05    0.05
   5  -6  -2   -0.04    0.04
   5  -6  -2    0.05    0.04
   5  -6  -2   -0.02    0.03
  -5   6   2    0.02    0.04
  -5   6   2    0.02    0.06
  -5   6   2   -0.01    0.03
  -5   6   2   -0.02    0.04
   4  -6  -2   10.82    0.27
   4  -6  -2   10.62    0.30
   4  -6  -2   10.84    0.25
   4  -6  -2   10.64    0.28
   4  -6  -2   10.43    0.30
  -4   6   2   10.64    0.27
  -4   6   2   10.07    0.27
  -4   6   2   10.30    0.30
  -4   6   2   10.86    0.30
   3  -6  -2    3.70    0.12
   3  -6  -2    3.84    0.11
   3  -6  -2    3.76    0.15
   3  -6  -2    3.92    0.15
   3  -6  -2    3.96    0.12
   3  -6  -2    3.79    0.12
  -3   6   2    3.72    0.15
  -3   6   2    3.72    0.11
  -3   6   2    3.76    0.13
  -3   6   2    3.85    0.15
   2  -6  -2    1.20    0.06
   2  -6  -2    1.26    0.06
   2  -6  -2    1.30    0.06
   2  -6  -2    1.30    0.06
   2  -6  -2    1.14    0.09
   2  -6  -2    1.32    0.08
   2  -6  -2    1.24    0.09
  -2   6   2    1.06    0.08
  -2   6   2    1.37    0.05
  -2   6   2    1.24    0.05
  -2   6   2    1.29    0.09
   1  -6  -2    4.18    0.15
   1  -6  -2    4.38    0.15
   1  -6  -2    4.33    0.13
   1  -6  -2    4.40    0.11
   1  -6  -2    4.38    0.13
   1  -6  -2    4.50    0.16
   1  -6  -2    4.22    0.11
  -1   6   2    4.62    0.15
   0  -6  -2    0.05    0.03
   0  -6  -2    0.01    0.04
   0  -6  -2    0.06    0.04
   0  -6  -2    0.10    0.03
   0  -6  -2    0.07    0.03
   0   6   2    0.06    0.03
  -1  -6  -2   13.42    0.34
  -1  -6  -2   12.77    0.33
  -1  -6  -2   13.17    0.34
  -1  -6  -2   13.60    0.33
  -1  -6  -2   12.75    0.34
   1   6   2   13.29    0.33
  -2  -6  -2   17.54    0.38
  -2  -6  -2   17.31    0.43
  -2  -6  -2   17.28    0.43
  -2  -6  -2   18.05    0.38
  -2  -6  -2   17.34    0.43
  -2  -6  -2   17.43    0.44
   2   6   2   17.72    0.43
   2   6   2   17.71    0.43
  -3  -6  -2    0.39    0.06
  -3  -6  -2    0.45    0.06
  -3  -6  -2    0.35    0.04
  -3  -6  -2    0.37    0.06
  -3  -6  -2    0.40    0.04
  -3  -6  -2    0.50    0.07
   3   6   2    0.50    0.06
   3   6   2    0.38    0.05
  -4  -6  -2    6.23    0.20
  -4  -6  -2    6.40    0.21
  -4  -6  -2    6.14    0.22
  -4  -6  -2    6.07    0.17
  -4  -6  -2    6.28    0.17
   4   6   2    5.80    0.15
   4   6   2    6.41    0.21
   4   6   2    6.40    0.20
  -5  -6  -2   13.71    0.33
  -5  -6  -2   13.08    0.36
  -5  -6  -2   13.58    0.37
  -5  -6  -2   13.99    0.33
   5   6   2   14.07    0.38
   5   6   2   12.58    0.38
   5   6   2   13.66    0.32
   5   6   2   13.82    0.36
  -6  -6  -2   15.39    0.39
  -6  -6  -2   15.64    0.43
  -6  -6  -2   14.58    0.41
  -6  -6  -2   15.73    0.39
   6   6   2   16.03    0.38
   6   6   2   15.98    0.41
   6   6   2   16.15    0.45
  -7  -6  -2    0.88    0.09
  -7  -6  -2    0.76    0.10
  -7  -6  -2    1.03    0.10
   7   6   2    1.02    0.11
   7   6   2    1.06    0.12
   7   6   2    0.92    0.10
  -8  -6  -2    5.52    0.21
  -8  -6  -2    5.74    0.24
   8   6   2    5.75    0.24
   8   6   2    5.87    0.25
  -9  -6  -2    0.89    0.10
  -9  -6  -2    0.92    0.13
   9   6   2    0.83    0.12
 -10  -6  -2    0.00    0.09
 -10  -6  -2    0.28    0.12
  10   6   2   -0.12    0.11
  10   6   2   -0.05    0.11
  11  -7  -2    0.45    0.12
  11  -7  -2    0.41    0.13
 -11   7   2    0.65    0.14
  10  -7  -2    4.72    0.26
  10  -7  -2    4.95    0.24
 -10   7   2    5.06    0.26
   9  -7  -2    4.93    0.23
   9  -7  -2    4.73    0.24
   9  -7  -2    4.90    0.17
  -9   7   2    5.07    0.24
   8  -7  -2    0.22    0.05
   8  -7  -2    0.31    0.08
   8  -7  -2    0.36    0.07
  -8   7   2    0.25    0.08
   7  -7  -2    1.43    0.13
   7  -7  -2    1.58    0.08
   7  -7  -2    1.57    0.15
  -7   7   2    1.67    0.11
  -7   7   2    1.55    0.13
  -7   7   2    1.59    0.15
   6  -7  -2    0.00    0.05
   6  -7  -2    0.14    0.06
   6  -7  -2    0.12    0.03
   6  -7  -2    0.14    0.05
  -6   7   2    0.03    0.06
  -6   7   2   -0.05    0.04
  -6   7   2    0.05    0.06
   5  -7  -2    3.22    0.14
   5  -7  -2    3.16    0.10
   5  -7  -2    3.20    0.15
   5  -7  -2    3.05    0.13
  -5   7   2    2.99    0.11
  -5   7   2    3.03    0.15
  -5   7   2    3.12    0.13
   4  -7  -2    1.36    0.09
   4  -7  -2    1.23    0.10
   4  -7  -2    1.46    0.08
   4  -7  -2    1.33    0.07
   4  -7  -2    1.30    0.07
  -4   7   2    1.25    0.09
  -4   7   2    1.32    0.13
  -4   7   2    1.21    0.11
   3  -7  -2    8.37    0.21
   3  -7  -2    8.14    0.26
   3  -7  -2    8.68    0.22
   3  -7  -2    8.95    0.26
   3  -7  -2    8.64    0.21
   3  -7  -2    8.53    0.22
  -3   7   2    8.15    0.26
  -3   7   2    7.92    0.21
  -3   7   2    8.69    0.21
  -3   7   2    8.67    0.26
   2  -7  -2    0.78    0.08
   2  -7  -2    1.04    0.10
   2  -7  -2    0.85    0.06
   2  -7  -2    0.78    0.05
   2  -7  -2    0.67    0.08
   2  -7  -2    0.86    0.05
   2  -7  -2    0.78    0.07
  -2   7   2    0.78    0.08
   1  -7  -2    3.47    0.12
   1  -7  -2    3.42    0.09
   1  -7  -2    3.33    0.14
   1  -7  -2    3.39    0.12
   1  -7  -2    3.28    0.14
   1  -7  -2    3.09    0.14
   1  -7  -2    3.33    0.09
  -1   7   2    3.52    0.14
   0  -7  -2   10.75    0.29
   0  -7  -2   10.69    0.28
   0  -7  -2   10.66    0.30
   0  -7  -2   10.22    0.30
   0  -7  -2   10.78    0.28
   0  -7  -2   10.58    0.30
   0   7   2   10.90    0.30
  -1  -7  -2    8.47    0.25
  -1  -7  -2    8.61    0.24
  -1  -7  -2    8.17    0.25
  -1  -7  -2    8.59    0.26
  -1  -7  -2    8.54    0.24
  -1  -7  -2    8.17    0.24
   1   7   2    8.64    0.24
  -2  -7  -2   40.89    0.91
  -2  -7  -2   40.51    0.93
  -2  -7  -2   41.44    0.93
  -2  -7  -2   40.23    0.91
  -2  -7  -2   39.76    0.91
   2   7   2   41.43    0.91
  -3  -7  -2    0.08    0.05
  -3  -7  -2    0.07    0.02
  -3  -7  -2   -0.04    0.05
  -3  -7  -2    0.12    0.08
  -3  -7  -2    0.01    0.06
  -3  -7  -2    0.04    0.02
   3   7   2    0.02    0.04
   3   7   2   -0.01    0.04
  -4  -7  -2    3.53    0.11
  -4  -7  -2    3.58    0.16
  -4  -7  -2    3.41    0.16
  -4  -7  -2    3.55    0.11
   4   7   2    3.61    0.15
   4   7   2    3.51    0.16
  -5  -7  -2    0.17    0.04
  -5  -7  -2    0.18    0.04
  -5  -7  -2    0.22    0.06
  -5  -7  -2    0.24    0.08
   5   7   2    0.12    0.05
   5   7   2    0.19    0.07
  -6  -7  -2    0.30    0.08
  -6  -7  -2    0.28    0.06
  -6  -7  -2    0.17    0.09
  -6  -7  -2    0.41    0.05
   6   7   2    0.31    0.06
   6   7   2    0.38    0.08
   6   7   2    0.25    0.07
  -7  -7  -2    0.02    0.06
  -7  -7  -2    0.01    0.05
  -7  -7  -2    0.11    0.08
   7   7   2    0.14    0.07
   7   7   2    0.04    0.08
  -8  -7  -2    1.82    0.18
  -8  -7  -2    1.71    0.12
   8   7   2    1.67    0.16
   8   7   2    2.01    0.18
  -9  -7  -2   -0.04    0.07
  -9  -7  -2    0.18    0.11
   9   7   2    0.14    0.10
   9   7   2    0.19    0.11
 -10  -7  -2    0.45    0.16
  11  -8  -2   -0.08    0.11
  10  -8  -2    0.26    0.11
  10  -8  -2    0.15    0.10
 -10   8   2    0.41    0.13
   9  -8  -2    2.88    0.21
   9  -8  -2    3.09    0.19
  -9   8   2    3.25    0.22
   8  -8  -2    5.40    0.18
   8  -8  -2    5.36    0.24
   8  -8  -2    4.98    0.21
  -8   8   2    5.14    0.25
   7  -8  -2    0.00    0.09
   7  -8  -2   -0.06    0.05
   7  -8  -2   -0.08    0.07
   7  -8  -2    0.00    0.04
  -7   8   2    0.12    0.08
   6  -8  -2    2.42    0.13
   6  -8  -2    2.56    0.16
   6  -8  -2    2.60    0.15
   6  -8  -2    2.51    0.09
  -6   8   2    2.51    0.16
  -6   8   2    2.65    0.17
   5  -8  -2    2.66    0.09
   5  -8  -2    2.73    0.14
   5  -8  -2    2.74    0.10
   5  -8  -2    2.66    0.15
   5  -8  -2    2.56    0.14
  -5   8   2    2.63    0.16
  -5   8   2    2.69    0.14
   4  -8  -2    4.48    0.15
   4  -8  -2    4.53    0.18
   4  -8  -2    4.29    0.13
   4  -8  -2    4.45    0.14
   4  -8  -2    4.17    0.15
  -4   8   2    4.30    0.15
  -4   8   2    4.85    0.20
   3  -8  -2    4.07    0.17
   3  -8  -2    3.96    0.13
   3  -8  -2    3.95    0.13
   3  -8  -2    3.92    0.13
   3  -8  -2    4.16    0.13
  -3   8   2    4.10    0.18
  -3   8   2    3.93    0.12
   2  -8  -2    0.64    0.08
   2  -8  -2    0.49    0.08
   2  -8  -2    0.64    0.05
   2  -8  -2    0.67    0.05
   2  -8  -2    0.58    0.06
   2  -8  -2    0.69    0.08
  -2   8   2    0.62    0.07
   1  -8  -2    2.21    0.10
   1  -8  -2    2.26    0.12
   1  -8  -2    2.40    0.07
   1  -8  -2    2.48    0.11
   1  -8  -2    2.31    0.13
   1  -8  -2    2.33    0.07
  -1   8   2    2.08    0.13
   0  -8  -2   10.02    0.33
   0  -8  -2   10.32    0.29
   0  -8  -2    9.56    0.29
   0  -8  -2    9.77    0.27
   0  -8  -2   10.19    0.27
   0  -8  -2   10.16    0.30
  -1  -8  -2    8.83    0.27
  -1  -8  -2    9.03    0.26
  -1  -8  -2    9.30    0.29
  -1  -8  -2    9.27    0.27
  -1  -8  -2    9.18    0.26
  -2  -8  -2    9.27    0.28
  -2  -8  -2    8.90    0.28
  -2  -8  -2    9.85    0.28
  -2  -8  -2    9.86    0.30
   2   8   2    9.57    0.27
  -3  -8  -2    5.37    0.21
  -3  -8  -2    5.87    0.14
  -3  -8  -2    5.82    0.20
  -3  -8  -2    5.83    0.22
  -3  -8  -2    5.85    0.14
   3   8   2    5.79    0.21
  -4  -8  -2    0.38    0.09
  -4  -8  -2    0.42    0.08
   4   8   2    0.44    0.08
   4   8   2    0.32    0.06
  -5  -8  -2    4.32    0.14
  -5  -8  -2    4.12    0.20
  -5  -8  -2    4.15    0.13
  -5  -8  -2    4.07    0.21
   5   8   2    4.05    0.18
   5   8   2    4.06    0.19
  -6  -8  -2    0.35    0.09
  -6  -8  -2    0.30    0.06
  -6  -8  -2    0.25    0.05
   6   8   2    0.24    0.09
   6   8   2    0.20    0.07
  -7  -8  -2    0.11    0.09
  -7  -8  -2    0.15    0.06
   7   8   2    0.25    0.08
   7   8   2    0.20    0.10
  -8  -8  -2    0.48    0.08
  -8  -8  -2    0.65    0.13
   8   8   2    0.63    0.11
   8   8   2    0.60    0.13
  -9  -8  -2    0.05    0.12
   9   8   2    0.25    0.18
  10  -9  -2    0.47    0.14
  10  -9  -2    0.13    0.12
 -10   9   2    0.58    0.17
   9  -9  -2    0.19    0.11
   9  -9  -2    0.09    0.09
  -9   9   2    0.40    0.12
   8  -9  -2    0.78    0.10
   8  -9  -2    0.88    0.12
  -8   9   2    1.07    0.13
   7  -9  -2    2.64    0.18
   7  -9  -2    2.52    0.15
  -7   9   2    2.73    0.20
   6  -9  -2    0.18    0.06
   6  -9  -2    0.15    0.07
   6  -9  -2    0.20    0.09
  -6   9   2    0.04    0.08
   5  -9  -2    0.08    0.04
   5  -9  -2    0.07    0.05
   5  -9  -2    0.09    0.07
   5  -9  -2    0.20    0.07
   5  -9  -2    0.05    0.06
  -5   9   2    0.14    0.08
  -5   9   2    0.07    0.07
   4  -9  -2    3.13    0.11
   4  -9  -2    3.16    0.13
   4  -9  -2    3.18    0.16
   4  -9  -2    3.14    0.12
   4  -9  -2    3.17    0.13
  -4   9   2    2.66    0.20
  -4   9   2    3.16    0.13
   3  -9  -2    5.59    0.21
   3  -9  -2    5.48    0.17
   3  -9  -2    5.63    0.16
   3  -9  -2    5.41    0.17
  -3   9   2    5.60    0.22
   2  -9  -2    8.12    0.23
   2  -9  -2    7.78    0.20
   2  -9  -2    7.91    0.22
   2  -9  -2    7.93    0.26
   2  -9  -2    7.98    0.20
  -2   9   2    8.43    0.27
   1  -9  -2    0.84    0.05
   1  -9  -2    0.68    0.08
   1  -9  -2    0.80    0.05
   1  -9  -2    0.96    0.10
   1  -9  -2    0.85    0.08
   1  -9  -2    0.88    0.16
  -1   9   2    0.95    0.10
   0  -9  -2    0.52    0.07
   0  -9  -2    0.57    0.08
   0  -9  -2    0.53    0.08
   0  -9  -2    0.41    0.08
   0  -9  -2    0.55    0.09
  -1  -9  -2   10.43    0.31
  -1  -9  -2   11.30    0.32
  -1  -9  -2   11.53    0.32
  -1  -9  -2   11.96    0.35
  -1  -9  -2   10.94    0.33
  -2  -9  -2    1.47    0.14
  -2  -9  -2    1.65    0.13
  -2  -9  -2    1.94    0.12
  -2  -9  -2    1.87    0.14
   2   9   2    1.83    0.12
  -3  -9  -2    1.08    0.11
  -3  -9  -2    0.93    0.11
  -3  -9  -2    1.23    0.13
   3   9   2    1.04    0.11
  -4  -9  -2    0.45    0.10
  -4  -9  -2    0.48    0.04
  -4  -9  -2    0.36    0.09
  -4  -9  -2    0.46    0.05
  -4  -9  -2    0.48    0.08
   4   9   2    0.48    0.09
  -5  -9  -2    5.86    0.22
  -5  -9  -2    5.76    0.17
  -5  -9  -2    5.91    0.25
  -5  -9  -2    5.93    0.18
   5   9   2    5.91    0.25
   5   9   2    5.87    0.22
  -6  -9  -2    0.69    0.08
   6   9   2    0.77    0.10
   6   9   2    0.87    0.12
  -7  -9  -2    1.16    0.15
  -7  -9  -2    1.11    0.11
   7   9   2    1.17    0.14
  -8  -9  -2    0.29    0.13
  -8  -9  -2    0.22    0.09
   8   9   2    0.34    0.13
   9 -10  -2    1.08    0.13
   9 -10  -2    0.93    0.15
  -9  10   2    1.29    0.18
   8 -10  -2   -0.02    0.08
   8 -10  -2    0.10    0.10
  -8  10   2    0.14    0.14
   7 -10  -2    0.41    0.08
   7 -10  -2    0.48    0.11
  -7  10   2    0.56    0.13
   6 -10  -2    1.31    0.16
   6 -10  -2    1.33    0.12
  -6  10   2    1.32    0.14
   5 -10  -2    0.00    0.07
   5 -10  -2    0.04    0.08
  -5  10   2   -0.03    0.08
   4 -10  -2   -0.04    0.04
   4 -10  -2    0.00    0.05
   4 -10  -2    0.01    0.07
   4 -10  -2    0.08    0.04
  -4  10   2   -0.18    0.08
   3 -10  -2    0.37    0.05
   3 -10  -2    0.43    0.09
   3 -10  -2    0.38    0.06
   3 -10  -2    0.47    0.08
   3 -10  -2    0.42    0.05
  -3  10   2    0.34    0.09
   2 -10  -2    1.41    0.07
   2 -10  -2    1.23    0.12
   2 -10  -2    1.40    0.12
   2 -10  -2    1.42    0.09
   2 -10  -2    1.39    0.08
  -2  10   2    1.38    0.14
   1 -10  -2    2.65    0.13
   1 -10  -2    2.70    0.15
   1 -10  -2    2.46    0.15
   1 -10  -2    2.80    0.18
  -1  10   2    2.72    0.17
   0 -10  -2    2.87    0.14
   0 -10  -2    2.41    0.15
   0 -10  -2    2.63    0.17
   0 -10  -2    2.49    0.16
  -1 -10  -2    1.71    0.13
  -1 -10  -2    1.80    0.16
  -1 -10  -2    1.98    0.14
  -2 -10  -2    0.43    0.09
  -2 -10  -2    0.33    0.08
  -2 -10  -2    0.50    0.09
  -3 -10  -2    1.21    0.12
  -3 -10  -2    1.28    0.16
  -3 -10  -2    1.34    0.15
   3  10   2    1.19    0.12
  -4 -10  -2    0.37    0.08
  -4 -10  -2    0.35    0.10
   4  10   2    0.23    0.09
  -5 -10  -2    0.84    0.11
  -5 -10  -2    0.89    0.13
  -5 -10  -2    0.86    0.09
  -5 -10  -2    0.68    0.07
   5  10   2    0.88    0.13
  -6 -10  -2    0.75    0.13
  -6 -10  -2    0.91    0.09
  -6 -10  -2    0.70    0.07
   6  10   2    0.78    0.13
  -7 -10  -2    1.96    0.24
  -7 -10  -2    2.04    0.13
   7  10   2    1.94    0.23
   8 -11  -2    0.73    0.14
   8 -11  -2    0.42    0.11
  -8  11   2    0.74    0.18
   7 -11  -2   -0.03    0.08
   7 -11  -2   -0.17    0.10
  -7  11   2   -0.18    0.13
   6 -11  -2    1.72    0.18
   6 -11  -2    2.31    0.14
  -6  11   2    1.99    0.21
   5 -11  -2    1.68    0.12
   5 -11  -2    1.73    0.17
  -5  11   2    1.56    0.17
   4 -11  -2    0.16    0.07
   4 -11  -2    0.12    0.08
   4 -11  -2    0.26    0.05
  -4  11   2    0.15    0.09
   3 -11  -2    0.31    0.08
   3 -11  -2    0.30    0.06
   3 -11  -2    0.20    0.05
   3 -11  -2    0.17    0.08
  -3  11   2    0.25    0.10
   2 -11  -2    2.91    0.17
   2 -11  -2    2.71    0.10
   2 -11  -2    2.61    0.10
   2 -11  -2    2.86    0.13
  -2  11   2    2.59    0.20
   1 -11  -2    0.24    0.08
   1 -11  -2    0.53    0.11
   1 -11  -2    0.37    0.07
   0 -11  -2    2.93    0.16
   0 -11  -2    2.92    0.17
   0 -11  -2    2.79    0.20
  -1 -11  -2    1.67    0.15
  -1 -11  -2    2.03    0.18
  -1 -11  -2    2.15    0.16
  -2 -11  -2    1.04    0.13
  -2 -11  -2    0.93    0.12
  -2 -11  -2    0.99    0.12
  -3 -11  -2    1.46    0.16
  -3 -11  -2    1.56    0.18
  -3 -11  -2    1.27    0.14
  -4 -11  -2    0.48    0.13
  -4 -11  -2    0.43    0.12
   4  11   2    0.52    0.11
  -5 -11  -2    0.22    0.12
   5  11   2    0.38    0.13
  -6 -11  -2    0.42    0.13
   6  11   2    0.06    0.13
   7 -12  -2    0.19    0.13
   6 -12  -2    0.17    0.08
   6 -12  -2   -0.10    0.11
  -6  12   2   -0.03    0.14
   5 -12  -2    0.45    0.12
   5 -12  -2    0.51    0.08
  -5  12   2    0.57    0.13
   4 -12  -2    0.07    0.10
   4 -12  -2    0.03    0.06
  -4  12   2    0.20    0.12
   3 -12  -2    0.15    0.09
   3 -12  -2    0.21    0.06
   3 -12  -2    0.19    0.05
  -3  12   2    0.29    0.12
   2 -12  -2    0.02    0.12
   2 -12  -2    0.19    0.09
   1 -12  -2    0.05    0.10
   1 -12  -2    0.11    0.08
   0 -12  -2    0.58    0.13
   0 -12  -2    0.54    0.10
   0 -12  -2    0.58    0.10
  -1 -12  -2    0.19    0.10
  -1 -12  -2    0.19    0.11
  -2 -12  -2   -0.06    0.10
  -2 -12  -2    0.17    0.10
  -2 -12  -2    0.00    0.11
  -3 -12  -2    0.78    0.16
  -3 -12  -2    0.88    0.13
  -4 -12  -2    2.44    0.26
  -4 -12  -2    2.41    0.25
   4 -13  -2   -0.04    0.12
   4 -13  -2    0.13    0.06
  -4  13   2   -0.10    0.14
   3 -13  -2    0.25    0.05
   3 -13  -2    0.15    0.15
   3 -13  -2    0.28    0.07
   3 -13  -2    0.35    0.12
  -3  13   2   -0.02    0.15
   2 -13  -2    0.75    0.15
   2 -13  -2    0.65    0.12
   1 -13  -2    0.20    0.10
   1 -13  -2    0.02    0.13
   0 -13  -2    0.46    0.14
  -1 -13  -2    0.23    0.14
  -2 -13  -2    0.93    0.17
  -3 -13   3    0.07    0.08
  -2 -13   3    0.30    0.07
  -2 -13   3    0.40    0.14
  -1 -13   3    0.44    0.15
  -1 -13   3    0.98    0.12
   0 -13   3    0.18    0.06
   0 -13   3    0.23    0.13
   1 -13   3    0.37    0.13
   1 -13   3    0.50    0.08
   2 -13   3   -0.04    0.12
   2 -13   3    0.10    0.07
  -3  13  -3    0.00    0.13
   3 -13   3    0.30    0.14
   3 -13   3    0.13    0.13
   3 -13   3    0.23    0.08
  -4  13  -3    0.13    0.15
   4 -13   3    0.03    0.09
   4 -13   3    0.29    0.12
   5 -13   3    0.04    0.13
   5  12  -3    0.16    0.12
  -5 -12   3    0.12    0.07
  -5 -12   3    0.04    0.13
   4  12  -3    0.99    0.13
  -4 -12   3    0.94    0.16
  -4 -12   3    0.87    0.09
   3  12  -3    0.89    0.15
  -3 -12   3    0.86    0.09
  -3 -12   3    0.93    0.15
   2  12  -3   -0.06    0.08
  -2 -12   3    0.07    0.10
  -2 -12   3    0.02    0.06
  -1 -12   3    0.31    0.10
  -1 -12   3    0.21    0.11
  -1 -12   3    0.18    0.06
   0 -12   3    0.07    0.05
   0 -12   3    0.07    0.10
   1 -12   3    2.90    0.21
   1 -12   3    2.69    0.14
   1 -12   3    2.92    0.16
   2 -12   3    0.18    0.10
   2 -12   3    0.27    0.06
   2 -12   3    0.28    0.09
  -3  12  -3    0.43    0.12
   3 -12   3    0.62    0.08
   3 -12   3    0.54    0.12
  -4  12  -3    0.05    0.11
   4 -12   3    0.25    0.11
   4 -12   3    0.18    0.07
  -5  12  -3    0.71    0.13
   5 -12   3    1.24    0.14
   5 -12   3    0.84    0.10
  -6  12  -3   -0.04    0.13
   6 -12   3    0.11    0.12
   6 -12   3    0.10    0.09
   7 -12   3    0.64    0.14
   7  11  -3    3.60    0.26
   6  11  -3    0.42    0.11
  -6 -11   3    0.13    0.07
  -6 -11   3    0.21    0.11
   5  11  -3    1.43    0.17
  -5 -11   3    1.39    0.11
  -5 -11   3    1.44    0.17
   4  11  -3    2.45    0.17
  -4 -11   3    2.32    0.13
  -4 -11   3    2.40    0.20
   3  11  -3    1.12    0.14
  -3 -11   3    0.99    0.10
  -3 -11   3    0.91    0.09
  -3 -11   3    0.83    0.13
   2  11  -3    2.05    0.14
  -2 -11   3    1.83    0.13
  -2 -11   3    1.83    0.11
  -2 -11   3    1.77    0.17
   1  11  -3    0.24    0.07
  -1 -11   3    0.43    0.10
  -1 -11   3    0.32    0.06
  -1 -11   3    0.26    0.05
  -1 -11   3    0.28    0.07
   0 -11   3    0.40    0.10
   0 -11   3    0.44    0.07
   0 -11   3    0.41    0.06
   0 -11   3    0.47    0.07
   0 -11   3    0.41    0.06
  -1  11  -3    0.81    0.10
   1 -11   3    1.03    0.13
   1 -11   3    1.13    0.11
   1 -11   3    0.91    0.09
   1 -11   3    0.95    0.09
  -2  11  -3    3.01    0.20
  -2  11  -3    3.13    0.22
   2 -11   3    3.10    0.16
   2 -11   3    2.97    0.15
   2 -11   3    3.51    0.16
  -3  11  -3    1.37    0.17
   3 -11   3    1.42    0.11
   3 -11   3    1.25    0.14
  -4  11  -3    0.10    0.10
   4 -11   3    0.04    0.12
   4 -11   3    0.05    0.06
  -5  11  -3    2.04    0.20
   5 -11   3    2.11    0.15
   5 -11   3    2.28    0.19
  -6  11  -3    0.01    0.10
   6 -11   3    0.34    0.09
   6 -11   3    0.22    0.10
  -7  11  -3   -0.05    0.12
   7 -11   3    0.01    0.12
   7 -11   3   -0.15    0.09
  -8  11  -3    0.11    0.24
   8 -11   3    0.04    0.13
   8 -11   3    0.33    0.11
   8  10  -3    0.32    0.13
  -8 -10   3   -0.12    0.14
   7  10  -3    0.28    0.11
  -7 -10   3    0.34    0.13
  -7 -10   3    0.33    0.08
   6  10  -3    1.51    0.17
  -6 -10   3    1.65    0.12
  -6 -10   3    1.52    0.18
   5  10  -3    0.01    0.08
  -5 -10   3    0.11    0.06
  -5 -10   3    0.08    0.10
   4  10  -3    0.23    0.07
  -4 -10   3    0.22    0.09
  -4 -10   3    0.20    0.07
  -4 -10   3    0.23    0.06
   3  10  -3    1.30    0.12
   3  10  -3    1.19    0.10
  -3 -10   3    1.45    0.11
  -3 -10   3    1.34    0.09
  -3 -10   3    1.53    0.16
   2  10  -3    3.78    0.15
   2  10  -3    3.32    0.13
  -2 -10   3    3.40    0.12
  -2 -10   3    3.40    0.16
  -2 -10   3    3.53    0.19
  -2 -10   3    3.58    0.14
  -2 -10   3    3.53    0.15
  -2 -10   3    3.28    0.13
   1  10  -3    2.70    0.12
   1  10  -3    2.65    0.12
  -1 -10   3    2.56    0.12
  -1 -10   3    2.71    0.17
  -1 -10   3    2.49    0.14
  -1 -10   3    2.52    0.12
  -1 -10   3    2.51    0.11
  -1 -10   3    2.74    0.12
   0  10  -3    1.85    0.11
   0  10  -3    1.71    0.09
   0 -10   3    1.62    0.11
   0 -10   3    1.77    0.11
   0 -10   3    1.66    0.10
   0 -10   3    1.69    0.10
   0 -10   3    1.76    0.15
   0 -10   3    1.79    0.12
  -1  10  -3    0.58    0.08
  -1  10  -3    0.61    0.08
   1 -10   3    0.80    0.07
   1 -10   3    0.58    0.07
   1 -10   3    0.72    0.09
   1 -10   3    0.67    0.10
   1 -10   3    0.77    0.08
   1 -10   3    0.59    0.06
  -2  10  -3    4.73    0.18
  -2  10  -3    4.76    0.20
  -2  10  -3    5.29    0.23
   2 -10   3    4.68    0.19
   2 -10   3    4.94    0.18
   2 -10   3    5.24    0.19
  -3  10  -3    1.41    0.14
  -3  10  -3    1.12    0.13
   3 -10   3    1.03    0.11
   3 -10   3    1.33    0.12
   3 -10   3    1.11    0.10
  -4  10  -3   -0.10    0.07
   4 -10   3    0.00    0.07
   4 -10   3    0.09    0.08
   4 -10   3    0.00    0.06
  -5  10  -3    0.94    0.12
   5 -10   3    1.13    0.14
   5 -10   3    1.29    0.12
  -6  10  -3    1.47    0.17
   6 -10   3    1.19    0.13
   6 -10   3    1.19    0.13
  -7  10  -3    2.41    0.22
   7 -10   3    2.44    0.18
   7 -10   3    1.96    0.20
  -8  10  -3    0.69    0.16
   8 -10   3    0.71    0.13
   8 -10   3    0.74    0.14
  -9  10  -3    0.12    0.15
   9 -10   3   -0.07    0.12
   9 -10   3    0.14    0.13
   9   9  -3    0.16    0.12
  -9  -9   3   -0.07    0.14
   8   9  -3    0.04    0.10
  -8  -9   3   -0.01    0.07
  -8  -9   3   -0.04    0.11
   7   9  -3    3.41    0.21
  -7  -9   3    4.01    0.23
  -7  -9   3    3.33    0.17
   6   9  -3    0.46    0.09
  -6  -9   3    0.63    0.07
  -6  -9   3    0.69    0.11
   5   9  -3    2.72    0.14
   5   9  -3    2.62    0.18
  -5  -9   3    3.00    0.14
  -5  -9   3    3.17    0.19
  -5  -9   3    3.15    0.15
   4   9  -3    1.55    0.11
   4   9  -3    1.68    0.12
  -4  -9   3    1.67    0.10
  -4  -9   3    1.89    0.11
  -4  -9   3    1.83    0.15
   3   9  -3    0.55    0.07
   3   9  -3    0.60    0.07
  -3  -9   3    0.53    0.06
  -3  -9   3    0.44    0.09
  -3  -9   3    0.56    0.07
  -3  -9   3    0.59    0.10
   2   9  -3    2.81    0.13
   2   9  -3    2.64    0.11
  -2  -9   3    2.73    0.14
  -2  -9   3    2.69    0.14
  -2  -9   3    2.38    0.18
  -2  -9   3    2.68    0.09
  -2  -9   3    2.62    0.09
  -2  -9   3    2.80    0.13
   1   9  -3    8.35    0.22
   1   9  -3    8.46    0.23
  -1  -9   3    8.08    0.23
  -1  -9   3    8.52    0.23
  -1  -9   3    8.58    0.29
  -1  -9   3    8.51    0.22
  -1  -9   3    8.20    0.23
  -1  -9   3    8.55    0.22
   0   9  -3    1.29    0.07
   0   9  -3    1.20    0.09
   0  -9   3    1.18    0.08
   0  -9   3    1.16    0.08
   0  -9   3    1.19    0.09
   0  -9   3    1.17    0.09
   0  -9   3    0.99    0.11
   0  -9   3    1.23    0.08
  -1   9  -3    3.36    0.14
  -1   9  -3    3.50    0.17
  -1   9  -3    3.49    0.15
   1  -9   3    3.56    0.14
   1  -9   3    3.55    0.11
   1  -9   3    3.51    0.10
   1  -9   3    3.65    0.14
   1  -9   3    3.57    0.15
  -2   9  -3    6.04    0.23
  -2   9  -3    6.02    0.21
  -2   9  -3    6.01    0.20
   2  -9   3    6.35    0.21
   2  -9   3    6.25    0.20
   2  -9   3    6.21    0.20
  -3   9  -3    3.56    0.17
  -3   9  -3    3.45    0.21
  -3   9  -3    3.65    0.17
   3  -9   3    4.09    0.16
   3  -9   3    3.64    0.16
   3  -9   3    3.62    0.17
  -4   9  -3    0.69    0.09
  -4   9  -3    0.65    0.10
   4  -9   3    0.61    0.09
   4  -9   3    0.67    0.09
   4  -9   3    0.63    0.07
  -5   9  -3    0.82    0.10
  -5   9  -3    0.86    0.11
   5  -9   3    0.79    0.10
   5  -9   3    0.95    0.10
   5  -9   3    0.74    0.10
  -6   9  -3    1.68    0.17
   6  -9   3    1.76    0.14
   6  -9   3    1.62    0.16
  -7   9  -3    4.28    0.23
   7  -9   3    3.90    0.21
   7  -9   3    4.00    0.22
  -8   9  -3    0.92    0.14
   8  -9   3    0.94    0.12
   8  -9   3    0.81    0.12
  -9   9  -3    1.78    0.19
   9  -9   3    1.74    0.21
   9  -9   3    1.94    0.22
 -10   9  -3    0.60    0.23
  10  -9   3    0.83    0.15
   9   8  -3    0.55    0.12
  -9  -8   3    0.47    0.09
  -9  -8   3    0.65    0.14
   8   8  -3   -0.02    0.09
  -8  -8   3    0.05    0.09
  -8  -8   3    0.02    0.07
   7   8  -3    0.19    0.09
  -7  -8   3    0.27    0.07
  -7  -8   3    0.30    0.09
   6   8  -3    2.37    0.15
   6   8  -3    2.44    0.15
  -6  -8   3    2.35    0.16
  -6  -8   3    2.52    0.13
  -6  -8   3    2.38    0.18
   5   8  -3   21.00    0.53
   5   8  -3   20.53    0.50
  -5  -8   3   21.19    0.56
  -5  -8   3   21.11    0.51
   4   8  -3    0.54    0.07
   4   8  -3    0.61    0.08
  -4  -8   3    0.65    0.09
  -4  -8   3    0.49    0.08
  -4  -8   3    0.57    0.07
   3   8  -3    0.72    0.07
   3   8  -3    0.66    0.08
  -3  -8   3    0.69    0.08
  -3  -8   3    0.84    0.09
  -3  -8   3    0.82    0.10
  -3  -8   3    0.82    0.07
   2   8  -3    0.26    0.05
   2   8  -3    0.24    0.05
  -2  -8   3    0.28    0.03
  -2  -8   3    0.26    0.06
  -2  -8   3    0.28    0.04
  -2  -8   3    0.17    0.06
  -2  -8   3    0.24    0.03
   1   8  -3    0.98    0.07
   1   8  -3    0.84    0.07
  -1  -8   3    0.88    0.10
  -1  -8   3    0.94    0.07
  -1  -8   3    0.77    0.08
  -1  -8   3    0.78    0.06
  -1  -8   3    0.84    0.08
   0   8  -3    2.77    0.11
   0   8  -3    2.57    0.12
   0   8  -3    2.68    0.10
   0  -8   3    2.81    0.10
   0  -8   3    2.62    0.14
   0  -8   3    2.89    0.10
   0  -8   3    2.70    0.12
   0  -8   3    2.67    0.11
  -1   8  -3    0.52    0.05
  -1   8  -3    0.48    0.06
  -1   8  -3    0.48    0.06
  -1   8  -3    0.41    0.07
   1  -8   3    0.50    0.06
   1  -8   3    0.55    0.04
   1  -8   3    0.51    0.06
   1  -8   3    0.50    0.06
  -2   8  -3    0.70    0.09
  -2   8  -3    0.75    0.07
  -2   8  -3    0.79    0.10
   2  -8   3    0.76    0.08
   2  -8   3    0.78    0.09
   2  -8   3    0.55    0.06
  -3   8  -3    1.84    0.12
  -3   8  -3    1.96    0.13
  -3   8  -3    1.85    0.12
   3  -8   3    2.06    0.12
   3  -8   3    1.90    0.10
   3  -8   3    2.09    0.11
  -4   8  -3   18.99    0.52
  -4   8  -3   20.39    0.51
  -4   8  -3   21.68    0.54
   4  -8   3   20.97    0.52
   4  -8   3   20.05    0.51
   4  -8   3   21.10    0.51
  -5   8  -3    0.27    0.08
  -5   8  -3    0.19    0.07
   5  -8   3    0.13    0.06
   5  -8   3    0.17    0.06
   5  -8   3    0.16    0.08
  -6   8  -3    2.02    0.16
   6  -8   3    1.93    0.16
   6  -8   3    2.10    0.17
  -7   8  -3    0.97    0.12
   7  -8   3    1.21    0.14
   7  -8   3    0.98    0.12
  -8   8  -3    2.81    0.20
   8  -8   3    2.69    0.19
   8  -8   3    2.41    0.19
  -9   8  -3    7.94    0.33
   9  -8   3    7.57    0.32
   9  -8   3    7.93    0.32
 -10   8  -3    0.08    0.13
  10  -8   3    0.07    0.12
  10  -8   3    0.19    0.13
  10   7  -3    0.93    0.15
 -10  -7   3    0.97    0.12
 -10  -7   3    1.03    0.15
   9   7  -3    1.24    0.14
  -9  -7   3    1.68    0.15
  -9  -7   3    1.38    0.15
   8   7  -3    0.41    0.09
  -8  -7   3    0.37    0.08
  -8  -7   3    0.17    0.09
   7   7  -3    1.05    0.13
  -7  -7   3    0.64    0.10
  -7  -7   3    0.81    0.10
  -7  -7   3    0.95    0.10
   6   7  -3    1.60    0.20
   6   7  -3    1.88    0.13
  -6  -7   3    1.69    0.13
  -6  -7   3    1.87    0.14
  -6  -7   3    1.88    0.11
   5   7  -3    0.53    0.08
   5   7  -3    0.77    0.09
  -5  -7   3    0.57    0.08
  -5  -7   3    0.62    0.08
  -5  -7   3    0.71    0.08
   4   7  -3    6.03    0.20
   4   7  -3    5.63    0.19
  -4  -7   3    5.88    0.18
  -4  -7   3    5.94    0.19
  -4  -7   3    5.82    0.22
  -4  -7   3    5.77    0.21
   3   7  -3    0.29    0.05
   3   7  -3    0.30    0.05
  -3  -7   3    0.36    0.05
  -3  -7   3    0.34    0.06
  -3  -7   3    0.27    0.06
  -3  -7   3    0.27    0.05
   2   7  -3    0.02    0.03
   2   7  -3    0.07    0.03
   2   7  -3    0.06    0.03
  -2  -7   3   -0.02    0.04
  -2  -7   3    0.03    0.04
  -2  -7   3    0.06    0.05
  -2  -7   3    0.02    0.03
  -2  -7   3    0.01    0.04
  -2  -7   3    0.03    0.02
   1   7  -3    0.08    0.04
   1   7  -3    0.06    0.03
   1   7  -3    0.03    0.03
  -1  -7   3    0.05    0.03
  -1  -7   3    0.06    0.03
  -1  -7   3    0.07    0.03
  -1  -7   3    0.03    0.04
  -1  -7   3    0.04    0.03
  -1  -7   3    0.06    0.05
  -1  -7   3    0.07    0.03
   0   7  -3   22.97    0.52
   0   7  -3   23.46    0.51
   0   7  -3   22.07    0.52
   0  -7   3   21.14    0.52
   0  -7   3   22.98    0.56
   0  -7   3   23.58    0.53
   0  -7   3   24.07    0.51
   0  -7   3   22.76    0.53
   0  -7   3   22.59    0.55
  -1   7  -3    4.56    0.12
  -1   7  -3    4.37    0.14
  -1   7  -3    4.68    0.15
  -1   7  -3    4.72    0.15
  -1   7  -3    4.72    0.17
   1  -7   3    4.67    0.15
   1  -7   3    4.74    0.16
   1  -7   3    4.66    0.12
   1  -7   3    4.36    0.17
   1  -7   3    4.77    0.15
  -2   7  -3    4.65    0.18
  -2   7  -3    4.74    0.16
  -2   7  -3    4.24    0.15
  -2   7  -3    4.85    0.16
   2  -7   3    4.73    0.15
   2  -7   3    4.85    0.16
   2  -7   3    4.81    0.16
   2  -7   3    4.09    0.17
  -3   7  -3   -0.01    0.04
  -3   7  -3   -0.09    0.04
  -3   7  -3    0.04    0.05
  -3   7  -3    0.02    0.05
   3  -7   3    0.00    0.04
   3  -7   3   -0.03    0.04
   3  -7   3   -0.01    0.03
   3  -7   3    0.03    0.05
  -4   7  -3    0.03    0.06
  -4   7  -3    0.04    0.08
  -4   7  -3    0.04    0.05
   4  -7   3    0.01    0.04
   4  -7   3    0.02    0.04
   4  -7   3    0.00    0.05
  -5   7  -3    7.90    0.26
   5  -7   3    7.89    0.25
   5  -7   3    7.73    0.26
   5  -7   3    7.92    0.26
  -6   7  -3    0.75    0.11
  -6   7  -3    0.96    0.12
   6  -7   3    0.69    0.08
   6  -7   3    0.72    0.09
   6  -7   3    0.64    0.09
  -7   7  -3    3.30    0.21
  -7   7  -3    3.60    0.19
   7  -7   3    3.71    0.23
   7  -7   3    3.45    0.18
   7  -7   3    3.75    0.19
  -8   7  -3    0.05    0.14
  -8   7  -3    0.18    0.09
   8  -7   3    0.26    0.08
  -9   7  -3    0.03    0.09
   9  -7   3    0.09    0.09
   9  -7   3   -0.01    0.09
 -10   7  -3    5.64    0.28
  10  -7   3    5.58    0.29
  10  -7   3    5.19    0.29
 -11   7  -3    0.27    0.14
  11  -7   3    0.11    0.13
  11   6  -3   -0.06    0.15
 -11  -6   3    0.14    0.14
 -11  -6   3    0.08    0.10
  10   6  -3    2.48    0.21
 -10  -6   3    2.93    0.19
 -10  -6   3    3.07    0.23
   9   6  -3    0.70    0.10
   9   6  -3    0.79    0.11
  -9  -6   3    0.67    0.11
  -9  -6   3    0.69    0.09
   8   6  -3    6.29    0.24
   8   6  -3    6.20    0.19
  -8  -6   3    6.60    0.26
  -8  -6   3    5.97    0.23
   7   6  -3    0.06    0.07
   7   6  -3    0.13    0.03
   7   6  -3    0.11    0.06
  -7  -6   3    0.17    0.07
  -7  -6   3    0.10    0.05
  -7  -6   3    0.03    0.07
   6   6  -3    5.26    0.19
   6   6  -3    5.28    0.14
   6   6  -3    5.39    0.20
  -6  -6   3    5.14    0.21
  -6  -6   3    5.25    0.14
  -6  -6   3    5.45    0.20
  -6  -6   3    5.32    0.18
   5   6  -3    3.15    0.13
   5   6  -3    3.36    0.15
  -5  -6   3    3.25    0.15
  -5  -6   3    3.34    0.13
   4   6  -3    0.03    0.04
   4   6  -3    0.16    0.06
   4   6  -3    0.07    0.04
   4   6  -3    0.04    0.04
  -4  -6   3    0.03    0.05
  -4  -6   3    0.07    0.04
  -4  -6   3    0.06    0.03
  -4  -6   3    0.02    0.04
   3   6  -3    3.27    0.12
   3   6  -3    3.40    0.13
   3   6  -3    3.36    0.12
  -3  -6   3    3.32    0.13
  -3  -6   3    3.32    0.14
  -3  -6   3    3.42    0.13
  -3  -6   3    3.44    0.12
   2   6  -3    0.69    0.06
   2   6  -3    0.67    0.06
   2   6  -3    0.68    0.06
  -2  -6   3    0.70    0.06
  -2  -6   3    0.68    0.08
  -2  -6   3    0.62    0.06
  -2  -6   3    0.72    0.07
  -2  -6   3    0.62    0.07
   1   6  -3    1.25    0.06
   1   6  -3    1.21    0.06
  -1  -6   3    1.16    0.09
  -1  -6   3    1.18    0.07
  -1  -6   3    1.20    0.07
  -1  -6   3    1.13    0.08
  -1  -6   3    1.17    0.06
  -1  -6   3    1.19    0.05
  -1  -6   3    1.22    0.05
   0   6  -3    0.12    0.03
   0   6  -3    0.18    0.04
   0   6  -3    0.11    0.03
   0   6  -3    0.07    0.04
   0   6  -3    0.13    0.03
   0  -6   3    0.10    0.04
   0  -6   3    0.14    0.03
   0  -6   3    0.14    0.03
   0  -6   3    0.11    0.03
   0  -6   3    0.13    0.04
   0  -6   3    0.18    0.04
  -1   6  -3   16.05    0.35
  -1   6  -3   15.47    0.37
  -1   6  -3   15.78    0.38
  -1   6  -3   15.98    0.37
  -1   6  -3   16.09    0.40
   1  -6   3   16.19    0.34
   1  -6   3   16.60    0.38
   1  -6   3   15.15    0.40
   1  -6   3   16.18    0.37
   1  -6   3   15.68    0.38
  -2   6  -3    0.13    0.04
  -2   6  -3    0.11    0.04
  -2   6  -3    0.08    0.03
  -2   6  -3    0.08    0.04
   2  -6   3    0.08    0.03
   2  -6   3    0.10    0.04
   2  -6   3    0.09    0.03
   2  -6   3    0.09    0.03
  -3   6  -3    9.88    0.28
  -3   6  -3    9.69    0.27
  -3   6  -3    9.73    0.26
   3  -6   3    9.56    0.28
   3  -6   3    9.84    0.27
   3  -6   3   10.00    0.27
   3  -6   3    9.78    0.27
  -4   6  -3    0.63    0.07
  -4   6  -3    0.55    0.07
  -4   6  -3    0.65    0.07
  -4   6  -3    0.56    0.07
   4  -6   3    0.53    0.07
   4  -6   3    0.57    0.08
   4  -6   3    0.63    0.07
   4  -6   3    0.62    0.07
  -5   6  -3    0.28    0.07
  -5   6  -3    0.20    0.06
  -5   6  -3    0.24    0.06
  -5   6  -3    0.35    0.06
   5  -6   3    0.30    0.06
   5  -6   3    0.19    0.07
   5  -6   3    0.36    0.07
   5  -6   3    0.20    0.05
  -6   6  -3   21.92    0.55
  -6   6  -3   22.49    0.56
   6  -6   3   21.42    0.55
   6  -6   3   22.24    0.55
   6  -6   3   22.06    0.56
  -7   6  -3    0.02    0.03
  -7   6  -3    0.01    0.07
  -7   6  -3   -0.01    0.03
  -7   6  -3    0.12    0.06
   7  -6   3    0.11    0.09
   7  -6   3    0.00    0.06
  -8   6  -3    5.91    0.24
  -8   6  -3    5.23    0.23
  -8   6  -3    5.63    0.21
   8  -6   3    5.86    0.27
   8  -6   3    5.75    0.24
   8  -6   3    5.53    0.24
  -9   6  -3    3.48    0.21
  -9   6  -3    3.47    0.21
   9  -6   3    3.50    0.21
   9  -6   3    3.35    0.21
   9  -6   3    3.40    0.13
 -10   6  -3    0.31    0.11
  10  -6   3    0.38    0.11
  10  -6   3    0.12    0.10
 -11   6  -3    0.33    0.13
  11  -6   3    0.03    0.14
  11  -6   3    0.13    0.12
  11   5  -3    0.28    0.11
 -11  -5   3    0.20    0.12
 -11  -5   3    0.45    0.12
  10   5  -3    0.23    0.09
  10   5  -3    0.09    0.07
 -10  -5   3    0.03    0.10
 -10  -5   3   -0.02    0.08
   9   5  -3    1.26    0.14
   9   5  -3    1.25    0.11
  -9  -5   3    1.24    0.15
  -9  -5   3    1.51    0.14
   8   5  -3    1.51    0.14
   8   5  -3    1.53    0.10
   8   5  -3    1.52    0.14
  -8  -5   3    1.43    0.14
  -8  -5   3    1.42    0.11
  -8  -5   3    1.44    0.14
  -8  -5   3    1.40    0.12
   7   5  -3    0.46    0.07
   7   5  -3    0.66    0.06
   7   5  -3    0.71    0.08
  -7  -5   3    0.60    0.09
  -7  -5   3    0.75    0.08
  -7  -5   3    0.57    0.06
  -7  -5   3    0.45    0.08
   6   5  -3    0.57    0.07
   6   5  -3    0.66    0.08
   6   5  -3    0.49    0.06
  -6  -5   3    0.45    0.05
  -6  -5   3    0.56    0.07
  -6  -5   3    0.56    0.06
  -6  -5   3    0.69    0.09
   5   5  -3    2.71    0.12
   5   5  -3    2.61    0.08
   5   5  -3    2.40    0.12
   5   5  -3    2.73    0.13
   5   5  -3    2.57    0.14
  -5  -5   3    2.71    0.08
  -5  -5   3    2.72    0.12
  -5  -5   3    2.49    0.12
  -5  -5   3    2.89    0.13
  -5  -5   3    2.73    0.13
   4   5  -3    1.74    0.11
   4   5  -3    1.86    0.09
   4   5  -3    1.79    0.09
   4   5  -3    1.82    0.09
  -4  -5   3    1.70    0.10
  -4  -5   3    1.76    0.09
  -4  -5   3    1.70    0.10
   3   5  -3    0.13    0.05
   3   5  -3    0.14    0.04
   3   5  -3    0.18    0.04
   3   5  -3    0.12    0.03
  -3  -5   3    0.15    0.04
  -3  -5   3    0.21    0.03
  -3  -5   3    0.17    0.04
  -3  -5   3    0.16    0.04
   2   5  -3    0.29    0.04
   2   5  -3    0.23    0.03
   2   5  -3    0.22    0.03
  -2  -5   3    0.24    0.04
  -2  -5   3    0.31    0.04
  -2  -5   3    0.26    0.03
  -2  -5   3    0.28    0.05
  -2  -5   3    0.25    0.04
   1   5  -3    1.25    0.07
   1   5  -3    1.21    0.04
   1   5  -3    1.23    0.06
   1   5  -3    1.18    0.06
  -1  -5   3    1.17    0.07
  -1  -5   3    1.19    0.07
  -1  -5   3    1.25    0.04
  -1  -5   3    1.21    0.08
  -1  -5   3    1.17    0.06
  -1  -5   3    1.20    0.08
   0   5  -3    1.12    0.06
   0   5  -3    1.12    0.07
   0   5  -3    1.17    0.05
   0   5  -3    1.12    0.07
   0   5  -3    1.13    0.05
   0  -5   3    1.16    0.06
   0  -5   3    1.12    0.05
   0  -5   3    1.08    0.07
   0  -5   3    1.05    0.06
   0  -5   3    1.22    0.05
   0  -5   3    1.14    0.08
  -1   5  -3   24.58    0.55
  -1   5  -3   24.71    0.55
  -1   5  -3   24.61    0.52
   1  -5   3   24.89    0.55
   1  -5   3   24.31    0.55
   1  -5   3   24.24    0.55
   1  -5   3   24.06    0.56
   1  -5   3   24.94    0.52
  -2   5  -3    3.65    0.13
  -2   5  -3    3.68    0.12
  -2   5  -3    3.79    0.12
   2  -5   3    3.59    0.13
   2  -5   3    3.64    0.12
   2  -5   3    3.56    0.13
   2  -5   3    3.70    0.12
  -3   5  -3    1.24    0.08
  -3   5  -3    1.44    0.08
  -3   5  -3    1.42    0.09
  -3   5  -3    1.48    0.09
   3  -5   3    1.40    0.09
   3  -5   3    1.40    0.08
   3  -5   3    1.46    0.09
   3  -5   3    1.40    0.08
  -4   5  -3    5.81    0.19
  -4   5  -3    5.87    0.19
  -4   5  -3    6.01    0.19
  -4   5  -3    6.10    0.19
   4  -5   3    6.01    0.19
   4  -5   3    5.97    0.19
   4  -5   3    5.91    0.19
   4  -5   3    5.92    0.19
  -5   5  -3    0.22    0.06
  -5   5  -3    0.21    0.02
  -5   5  -3    0.12    0.05
  -5   5  -3    0.14    0.02
  -5   5  -3    0.29    0.07
  -5   5  -3    0.21    0.05
   5  -5   3    0.21    0.05
   5  -5   3    0.11    0.05
   5  -5   3    0.19    0.05
   5  -5   3    0.15    0.05
  -6   5  -3   10.64    0.25
  -6   5  -3   10.63    0.31
  -6   5  -3   10.80    0.32
  -6   5  -3   11.26    0.31
   6  -5   3   10.43    0.32
   6  -5   3   10.94    0.32
   6  -5   3   10.58    0.31
  -7   5  -3    1.13    0.12
  -7   5  -3    1.42    0.11
  -7   5  -3    1.38    0.13
  -7   5  -3    1.33    0.08
   7  -5   3    1.26    0.07
   7  -5   3    1.38    0.12
   7  -5   3    1.40    0.15
   7  -5   3    1.27    0.12
  -8   5  -3    0.24    0.06
  -8   5  -3    0.34    0.06
   8  -5   3    0.31    0.05
   8  -5   3    0.20    0.10
   8  -5   3    0.30    0.08
   8  -5   3    0.44    0.08
  -9   5  -3    2.28    0.17
   9  -5   3    2.24    0.17
   9  -5   3    2.32    0.18
   9  -5   3    2.35    0.12
 -10   5  -3    1.77    0.17
 -10   5  -3    1.89    0.20
  10  -5   3    1.62    0.13
  10  -5   3    1.51    0.19
  10  -5   3    2.09    0.19
 -11   5  -3    0.11    0.11
  11  -5   3    0.06    0.20
  11  -5   3    0.10    0.12
 -12  -4   3    3.61    0.27
  11   4  -3    0.88    0.13
  11   4  -3    0.73    0.11
 -11  -4   3    0.69    0.13
 -11  -4   3    0.78    0.12
  10   4  -3   -0.04    0.08
  10   4  -3   -0.14    0.06
 -10  -4   3    0.11    0.09
 -10  -4   3    0.14    0.08
   9   4  -3    3.12    0.19
   9   4  -3    2.76    0.14
   9   4  -3    2.61    0.17
  -9  -4   3    3.02    0.18
  -9  -4   3    2.89    0.17
  -9  -4   3    3.13    0.16
   8   4  -3    0.09    0.05
   8   4  -3    0.05    0.06
   8   4  -3    0.06    0.06
  -8  -4   3    0.11    0.06
  -8  -4   3    0.05    0.07
  -8  -4   3   -0.03    0.07
  -8  -4   3    0.06    0.05
   7   4  -3   15.07    0.37
   7   4  -3   15.47    0.41
  -7  -4   3   15.25    0.40
  -7  -4   3   15.47    0.42
  -7  -4   3   14.89    0.37
  -7  -4   3   15.28    0.40
   6   4  -3    0.19    0.05
   6   4  -3    0.21    0.05
   6   4  -3    0.19    0.04
  -6  -4   3    0.21    0.05
  -6  -4   3    0.28    0.05
  -6  -4   3    0.17    0.08
  -6  -4   3    0.23    0.06
   5   4  -3    0.21    0.06
   5   4  -3    0.20    0.03
   5   4  -3    0.21    0.05
   5   4  -3    0.20    0.05
  -5  -4   3    0.17    0.05
  -5  -4   3    0.12    0.04
  -5  -4   3    0.20    0.04
  -5  -4   3    0.25    0.05
  -5  -4   3    0.17    0.03
   4   4  -3    0.26    0.03
   4   4  -3    0.30    0.05
   4   4  -3    0.40    0.05
   4   4  -3    0.33    0.05
   4   4  -3    0.34    0.05
  -4  -4   3    0.33    0.05
  -4  -4   3    0.30    0.04
  -4  -4   3    0.34    0.05
  -4  -4   3    0.36    0.05
  -4  -4   3    0.32    0.03
   3   4  -3   18.79    0.46
   3   4  -3   19.16    0.44
   3   4  -3   19.00    0.44
   3   4  -3   19.48    0.44
  -3  -4   3   18.85    0.44
  -3  -4   3   18.75    0.46
  -3  -4   3   19.31    0.44
  -3  -4   3   19.14    0.44
   2   4  -3    0.41    0.05
   2   4  -3    0.31    0.03
   2   4  -3    0.33    0.04
   2   4  -3    0.33    0.04
  -2  -4   3    0.35    0.04
  -2  -4   3    0.39    0.05
  -2  -4   3    0.32    0.04
  -2  -4   3    0.27    0.03
   1   4  -3    0.51    0.04
   1   4  -3    0.47    0.05
   1   4  -3    0.55    0.02
  -1  -4   3    0.53    0.05
  -1  -4   3    0.54    0.03
  -1  -4   3    0.54    0.05
  -1  -4   3    0.49    0.04
  -1  -4   3    0.49    0.04
  -1  -4   3    0.49    0.04
   0   4  -3   30.20    0.66
   0   4  -3   28.51    0.63
   0   4  -3   29.84    0.65
   0   4  -3   29.32    0.63
   0  -4   3   30.12    0.66
   0  -4   3   29.89    0.65
   0  -4   3   29.29    0.63
   0  -4   3   29.25    0.63
   0  -4   3   29.42    0.65
  -1   4  -3   35.10    0.76
  -1   4  -3   34.13    0.72
  -1   4  -3   34.85    0.75
  -1   4  -3   34.98    0.74
   1  -4   3   34.10    0.75
   1  -4   3   34.87    0.72
   1  -4   3   32.24    0.76
   1  -4   3   34.31    0.76
   1  -4   3   34.68    0.75
  -2   4  -3    0.49    0.05
  -2   4  -3    0.49    0.05
  -2   4  -3    0.61    0.05
  -2   4  -3    0.52    0.05
  -2   4  -3    0.47    0.02
   2  -4   3    0.52    0.05
   2  -4   3    0.55    0.05
   2  -4   3    0.49    0.05
   2  -4   3    0.43    0.05
  -3   4  -3    4.50    0.14
  -3   4  -3    4.30    0.10
  -3   4  -3    4.22    0.10
  -3   4  -3    4.21    0.14
  -3   4  -3    4.27    0.14
  -3   4  -3    4.31    0.14
   3  -4   3    4.16    0.14
   3  -4   3    4.32    0.14
   3  -4   3    4.27    0.14
   3  -4   3    4.40    0.14
  -4   4  -3   24.46    0.52
  -4   4  -3   24.37    0.56
  -4   4  -3   23.94    0.52
  -4   4  -3   23.62    0.57
  -4   4  -3   24.47    0.57
  -4   4  -3   24.30    0.56
   4  -4   3   24.06    0.57
   4  -4   3   24.78    0.57
   4  -4   3   23.55    0.56
   4  -4   3   24.02    0.56
  -5   4  -3   20.48    0.50
  -5   4  -3   20.25    0.45
  -5   4  -3   20.03    0.49
  -5   4  -3   20.61    0.50
   5  -4   3   20.40    0.45
   5  -4   3   19.92    0.49
   5  -4   3   20.57    0.50
   5  -4   3   19.70    0.49
   5  -4   3   20.48    0.50
  -6   4  -3    6.26    0.21
  -6   4  -3    5.76    0.20
  -6   4  -3    5.93    0.20
  -6   4  -3    5.53    0.16
   6  -4   3    5.99    0.21
   6  -4   3    5.42    0.20
   6  -4   3    5.68    0.20
   6  -4   3    5.48    0.21
   6  -4   3    5.83    0.16
  -7   4  -3    3.81    0.19
  -7   4  -3    3.84    0.14
  -7   4  -3    4.01    0.17
  -7   4  -3    4.04    0.18
   7  -4   3    4.06    0.17
   7  -4   3    3.84    0.13
   7  -4   3    3.87    0.19
   7  -4   3    4.01    0.17
  -8   4  -3    0.01    0.07
  -8   4  -3    0.00    0.06
  -8   4  -3    0.00    0.06
  -8   4  -3   -0.01    0.10
   8  -4   3    0.15    0.07
   8  -4   3    0.11    0.04
   8  -4   3    0.18    0.10
   8  -4   3    0.10    0.06
  -9   4  -3    1.90    0.20
  -9   4  -3    1.36    0.13
  -9   4  -3    1.13    0.11
   9  -4   3    1.30    0.11
   9  -4   3    1.20    0.13
   9  -4   3    1.34    0.15
 -10   4  -3    1.81    0.20
 -10   4  -3    1.93    0.17
  10  -4   3    2.17    0.14
  10  -4   3    1.82    0.18
  10  -4   3    1.74    0.19
 -11   4  -3    0.11    0.21
 -11   4  -3    0.23    0.11
  11  -4   3    0.18    0.09
  11  -4   3    0.21    0.12
 -12   4  -3    0.17    0.13
  12   3  -3    0.06    0.10
  12   3  -3    0.28    0.12
 -12  -3   3    0.26    0.13
 -12  -3   3    0.10    0.13
  11   3  -3    7.96    0.31
  11   3  -3    7.81    0.29
 -11  -3   3    8.23    0.32
 -11  -3   3    8.70    0.33
  10   3  -3    0.03    0.07
  10   3  -3   -0.09    0.08
 -10  -3   3    0.11    0.07
 -10  -3   3    0.00    0.08
   9   3  -3    0.36    0.08
   9   3  -3    0.32    0.07
   9   3  -3    0.50    0.08
  -9  -3   3    0.42    0.10
  -9  -3   3    0.59    0.09
  -9  -3   3    0.30    0.07
  -9  -3   3    0.49    0.08
   8   3  -3    0.90    0.09
   8   3  -3    1.01    0.12
   8   3  -3    0.91    0.11
  -8  -3   3    1.01    0.11
  -8  -3   3    1.03    0.11
  -8  -3   3    0.78    0.09
  -8  -3   3    0.80    0.10
   7   3  -3   11.86    0.33
   7   3  -3   12.15    0.33
   7   3  -3   11.50    0.33
   7   3  -3   12.03    0.30
  -7  -3   3   11.87    0.34
  -7  -3   3   12.07    0.33
  -7  -3   3   11.90    0.34
  -7  -3   3   11.92    0.30
   6   3  -3    0.04    0.05
   6   3  -3    0.15    0.05
   6   3  -3    0.18    0.04
   6   3  -3    0.10    0.05
   6   3  -3    0.14    0.03
  -6  -3   3    0.18    0.05
  -6  -3   3    0.13    0.03
  -6  -3   3    0.15    0.05
  -6  -3   3    0.20    0.04
  -6  -3   3    0.16    0.05
   5   3  -3    0.11    0.04
   5   3  -3    0.11    0.05
   5   3  -3    0.09    0.03
   5   3  -3    0.06    0.03
   5   3  -3    0.04    0.04
  -5  -3   3    0.07    0.04
  -5  -3   3    0.07    0.03
  -5  -3   3    0.07    0.04
  -5  -3   3    0.11    0.03
  -5  -3   3    0.15    0.04
   4   3  -3    3.78    0.10
   4   3  -3    3.74    0.13
   4   3  -3    3.58    0.14
   4   3  -3    3.52    0.12
   4   3  -3    3.56    0.12
  -4  -3   3    3.72    0.10
  -4  -3   3    3.86    0.14
  -4  -3   3    3.80    0.13
  -4  -3   3    3.62    0.12
  -4  -3   3    3.68    0.12
   3   3  -3    0.00    0.03
   3   3  -3    0.01    0.02
   3   3  -3    0.03    0.02
   3   3  -3    0.02    0.02
  -3  -3   3    0.03    0.03
  -3  -3   3    0.02    0.02
  -3  -3   3   -0.04    0.02
  -3  -3   3    0.00    0.02
   2   3  -3   45.05    0.94
   2   3  -3   44.58    0.95
   2   3  -3   41.37    0.93
  -2  -3   3   44.68    0.94
  -2  -3   3   43.41    0.94
  -2  -3   3   43.55    0.95
  -2  -3   3   43.58    0.94
   1   3  -3    1.22    0.05
   1   3  -3    1.12    0.07
   1   3  -3    1.27    0.04
  -1  -3   3    1.29    0.06
  -1  -3   3    1.27    0.04
  -1  -3   3    1.28    0.06
  -1  -3   3    1.25    0.06
  -1  -3   3    1.21    0.07
  -1  -3   3    1.27    0.05
   0   3  -3    3.32    0.10
   0   3  -3    3.26    0.09
   0   3  -3    3.11    0.10
   0   3  -3    2.78    0.10
   0   3  -3    3.21    0.09
   0  -3   3    3.36    0.10
   0  -3   3    3.27    0.09
   0  -3   3    3.33    0.10
   0  -3   3    3.20    0.09
   0  -3   3    3.16    0.10
  -1   3  -3   11.70    0.28
  -1   3  -3   11.75    0.28
  -1   3  -3   11.71    0.26
  -1   3  -3   12.01    0.28
  -1   3  -3   11.70    0.27
   1  -3   3   11.73    0.28
   1  -3   3   12.07    0.26
   1  -3   3   11.54    0.27
   1  -3   3   11.61    0.28
   1  -3   3   11.38    0.28
  -2   3  -3    2.72    0.10
  -2   3  -3    2.86    0.07
  -2   3  -3    2.88    0.07
  -2   3  -3    2.86    0.10
   2  -3   3    2.94    0.10
   2  -3   3    2.84    0.10
   2  -3   3    2.82    0.10
   2  -3   3    2.90    0.10
  -3   3  -3    0.31    0.04
  -3   3  -3    0.30    0.03
  -3   3  -3    0.27    0.03
  -3   3  -3    0.34    0.04
  -3   3  -3    0.33    0.04
  -3   3  -3    0.33    0.04
   3  -3   3    0.27    0.04
   3  -3   3    0.22    0.03
   3  -3   3    0.26    0.04
   3  -3   3    0.26    0.04
  -4   3  -3    0.52    0.06
  -4   3  -3    0.62    0.07
  -4   3  -3    0.58    0.05
  -4   3  -3    0.56    0.04
  -4   3  -3    0.62    0.07
   4  -3   3    0.67    0.08
   4  -3   3    0.52    0.06
   4  -3   3    0.60    0.04
   4  -3   3    0.57    0.07
   4  -3   3    0.60    0.06
  -5   3  -3   13.65    0.32
  -5   3  -3   14.08    0.36
  -5   3  -3   13.92    0.35
   5  -3   3   14.04    0.36
   5  -3   3   13.32    0.36
   5  -3   3   13.93    0.32
   5  -3   3   13.53    0.35
   5  -3   3   13.71    0.36
  -6   3  -3   16.74    0.42
  -6   3  -3   16.74    0.39
  -6   3  -3   16.94    0.43
  -6   3  -3   15.39    0.42
  -6   3  -3   17.10    0.43
   6  -3   3   16.26    0.42
   6  -3   3   16.55    0.43
   6  -3   3   16.85    0.43
   6  -3   3   16.81    0.44
   6  -3   3   16.82    0.39
  -7   3  -3    2.50    0.14
  -7   3  -3    2.72    0.13
  -7   3  -3    2.89    0.17
  -7   3  -3    2.77    0.12
   7  -3   3    2.86    0.15
   7  -3   3    2.93    0.11
   7  -3   3    2.83    0.14
   7  -3   3    2.62    0.15
   7  -3   3    2.75    0.16
  -8   3  -3    0.60    0.08
  -8   3  -3    0.61    0.11
  -8   3  -3    0.45    0.07
  -8   3  -3    0.61    0.09
   8  -3   3    0.41    0.09
   8  -3   3    0.55    0.07
   8  -3   3    0.44    0.09
   8  -3   3    0.69    0.09
  -9   3  -3    0.58    0.10
  -9   3  -3    0.68    0.09
  -9   3  -3    0.46    0.12
  -9   3  -3    0.76    0.10
   9  -3   3    0.73    0.08
   9  -3   3    0.78    0.11
   9  -3   3    0.68    0.09
 -10   3  -3    9.04    0.31
 -10   3  -3    8.57    0.33
  10  -3   3    8.96    0.32
  10  -3   3    9.09    0.28
  10  -3   3    9.01    0.33
 -11   3  -3    0.02    0.12
 -11   3  -3    0.09    0.10
  11  -3   3    0.23    0.11
  11  -3   3    0.19    0.09
 -12   3  -3    0.28    0.13
  12  -3   3    0.07    0.14
  12  -3   3    0.28    0.12
  12   2  -3    0.08    0.12
  12   2  -3    0.02    0.10
 -12  -2   3    0.11    0.12
 -12  -2   3   -0.09    0.11
  11   2  -3    3.52    0.21
 -11  -2   3    3.37    0.22
 -11  -2   3    3.39    0.22
  10   2  -3    1.46    0.14
  10   2  -3    1.71    0.14
  10   2  -3    1.19    0.14
 -10  -2   3    1.76    0.16
 -10  -2   3    1.31    0.14
   9   2  -3    0.16    0.06
   9   2  -3    0.03    0.06
  -9  -2   3    0.14    0.06
  -9  -2   3    0.13    0.07
  -9  -2   3    0.14    0.07
  -9  -2   3    0.14    0.10
   8   2  -3    0.21    0.06
   8   2  -3    0.24    0.09
   8   2  -3    0.18    0.05
   8   2  -3    0.16    0.05
  -8  -2   3    0.19    0.06
  -8  -2   3    0.19    0.05
  -8  -2   3    0.25    0.06
   7   2  -3    0.41    0.05
   7   2  -3    0.32    0.06
   7   2  -3    0.33    0.06
   7   2  -3    0.43    0.06
  -7  -2   3    0.35    0.06
  -7  -2   3    0.46    0.07
  -7  -2   3    0.48    0.06
  -7  -2   3    0.42    0.06
   6   2  -3    8.08    0.24
   6   2  -3    8.29    0.25
   6   2  -3    8.13    0.22
   6   2  -3    8.32    0.24
   6   2  -3    8.49    0.24
  -6  -2   3    8.30    0.24
  -6  -2   3    8.63    0.22
  -6  -2   3    7.78    0.23
  -6  -2   3    8.27    0.25
  -6  -2   3    8.36    0.25
   5   2  -3    0.11    0.03
   5   2  -3    0.14    0.04
   5   2  -3    0.12    0.04
   5   2  -3    0.12    0.03
   5   2  -3    0.18    0.04
  -5  -2   3    0.09    0.03
  -5  -2   3    0.16    0.04
  -5  -2   3    0.10    0.04
  -5  -2   3    0.17    0.03
  -5  -2   3    0.16    0.04
   4   2  -3    1.55    0.07
   4   2  -3    1.43    0.08
   4   2  -3    1.44    0.08
   4   2  -3    1.58    0.06
   4   2  -3    1.51    0.08
  -4  -2   3    1.58    0.08
  -4  -2   3    1.54    0.07
  -4  -2   3    1.51    0.06
  -4  -2   3    1.55    0.08
  -4  -2   3    1.54    0.08
   3   2  -3    9.22    0.23
   3   2  -3    9.30    0.24
   3   2  -3    9.52    0.24
   3   2  -3    9.38    0.21
   3   2  -3    9.45    0.24
  -3  -2   3    9.47    0.23
  -3  -2   3    9.29    0.24
  -3  -2   3    9.37    0.24
  -3  -2   3    9.28    0.24
  -3  -2   3    9.41    0.21
   2   2  -3  113.27    2.32
   2   2  -3  110.13    2.32
   2   2  -3  112.39    2.32
   2   2  -3  112.12    2.31
   2   2  -3  113.29    2.33
   2   2  -3  109.33    2.34
  -2  -2   3  110.63    2.32
  -2  -2   3  106.27    2.32
  -2  -2   3  109.69    2.32
   1   2  -3    9.02    0.21
   1   2  -3    8.90    0.22
   1   2  -3    9.13    0.20
   1   2  -3    8.94    0.22
   1   2  -3    8.78    0.22
  -1  -2   3    8.97    0.20
  -1  -2   3    9.15    0.22
  -1  -2   3    9.23    0.21
  -1  -2   3    8.82    0.22
  -1  -2   3    8.72    0.22
   0   2  -3    4.62    0.13
   0   2  -3    4.90    0.12
   0   2  -3    4.86    0.12
   0  -2   3    4.88    0.12
   0  -2   3    4.71    0.13
   0  -2   3    4.92    0.12
   0  -2   3    4.93    0.13
   0  -2   3    4.89    0.13
   0  -2   3    4.75    0.13
  -1   2  -3   19.81    0.45
  -1   2  -3   19.92    0.43
  -1   2  -3   20.05    0.44
  -1   2  -3   20.08    0.45
  -1   2  -3   19.76    0.44
   1  -2   3   19.76    0.44
   1  -2   3   19.69    0.45
   1  -2   3   20.19    0.43
   1  -2   3   19.82    0.45
   1  -2   3   19.90    0.44
  -2   2  -3    7.65    0.18
  -2   2  -3    7.63    0.19
  -2   2  -3    6.79    0.20
  -2   2  -3    7.62    0.18
  -2   2  -3    7.69    0.20
  -2   2  -3    7.33    0.20
   2  -2   3    7.55    0.20
   2  -2   3    7.52    0.20
   2  -2   3    7.85    0.19
  -3   2  -3    0.52    0.07
  -3   2  -3    0.32    0.04
  -3   2  -3    0.31    0.03
  -3   2  -3    0.33    0.04
  -3   2  -3    0.34    0.03
   3  -2   3    0.35    0.03
   3  -2   3    0.30    0.04
   3  -2   3    0.31    0.04
   3  -2   3    0.33    0.04
   3  -2   3    0.27    0.04
  -4   2  -3    2.02    0.09
  -4   2  -3    1.84    0.09
  -4   2  -3    1.99    0.09
  -4   2  -3    2.09    0.10
  -4   2  -3    2.08    0.08
   4  -2   3    1.97    0.07
   4  -2   3    2.11    0.10
   4  -2   3    2.24    0.10
   4  -2   3    2.06    0.10
   4  -2   3    2.07    0.09
  -5   2  -3    1.10    0.08
  -5   2  -3    1.16    0.08
  -5   2  -3    1.27    0.07
  -5   2  -3    1.16    0.07
  -5   2  -3    1.24    0.09
   5  -2   3    1.16    0.06
   5  -2   3    1.06    0.08
   5  -2   3    1.23    0.09
   5  -2   3    1.18    0.08
   5  -2   3    1.13    0.08
  -6   2  -3   11.78    0.32
  -6   2  -3   11.83    0.32
  -6   2  -3   11.77    0.31
  -6   2  -3   11.87    0.29
  -6   2  -3   10.84    0.32
   6  -2   3   11.08    0.31
   6  -2   3   11.54    0.33
   6  -2   3   11.76    0.32
   6  -2   3   11.82    0.29
   6  -2   3   11.45    0.32
  -7   2  -3    0.82    0.09
  -7   2  -3    0.79    0.10
  -7   2  -3    0.59    0.07
  -7   2  -3    0.70    0.08
   7  -2   3    0.94    0.10
   7  -2   3    0.69    0.08
   7  -2   3    0.75    0.07
   7  -2   3    0.79    0.10
   7  -2   3    0.79    0.09
  -8   2  -3    0.31    0.06
  -8   2  -3    0.36    0.08
  -8   2  -3    0.34    0.07
  -8   2  -3    0.37    0.10
   8  -2   3    0.37    0.08
   8  -2   3    0.37    0.06
   8  -2   3    0.29    0.07
   8  -2   3    0.30    0.09
  -9   2  -3    0.39    0.08
  -9   2  -3    0.34    0.09
  -9   2  -3    0.46    0.13
   9  -2   3    0.15    0.08
   9  -2   3    0.37    0.08
   9  -2   3    0.45    0.07
 -10   2  -3    0.16    0.08
 -10   2  -3    0.17    0.10
  10  -2   3    0.20    0.08
  10  -2   3    0.01    0.08
  10  -2   3    0.21    0.08
 -11   2  -3    2.95    0.19
 -11   2  -3    2.66    0.23
  11  -2   3    2.43    0.22
  11  -2   3    2.72    0.19
 -12   2  -3    0.24    0.13
 -12   2  -3    0.15    0.15
  12  -2   3    0.38    0.13
  12  -2   3    0.47    0.12
  12   1  -3    0.15    0.11
  12   1  -3    0.48    0.12
 -12  -1   3    0.19    0.11
 -12  -1   3    0.17    0.13
  11   1  -3    2.29    0.19
  11   1  -3    2.70    0.19
 -11  -1   3    2.51    0.19
 -11  -1   3    2.66    0.27
  10   1  -3    6.84    0.26
  10   1  -3    6.91    0.25
  10   1  -3    6.62    0.26
 -10  -1   3    6.83    0.27
 -10  -1   3    7.22    0.27
   9   1  -3    4.11    0.18
   9   1  -3    3.87    0.18
   9   1  -3    4.12    0.17
  -9  -1   3    3.67    0.18
  -9  -1   3    3.68    0.21
  -9  -1   3    4.02    0.19
   8   1  -3    0.04    0.04
   8   1  -3    0.05    0.04
   8   1  -3    0.08    0.05
   8   1  -3    0.17    0.08
  -8  -1   3   -0.01    0.06
  -8  -1   3    0.05    0.05
  -8  -1   3    0.13    0.05
  -8  -1   3    0.12    0.06
   7   1  -3    1.04    0.10
   7   1  -3    1.25    0.08
   7   1  -3    1.08    0.11
   7   1  -3    1.33    0.11
   7   1  -3    1.22    0.09
  -7  -1   3    1.19    0.09
  -7  -1   3    1.20    0.11
  -7  -1   3    1.31    0.10
  -7  -1   3    1.16    0.10
  -7  -1   3    1.30    0.10
   6   1  -3   13.08    0.35
   6   1  -3   13.65    0.33
   6   1  -3   13.53    0.35
   6   1  -3   13.45    0.34
   6   1  -3   13.45    0.35
  -6  -1   3   13.39    0.35
  -6  -1   3   13.87    0.35
  -6  -1   3   13.14    0.34
  -6  -1   3   13.50    0.33
  -6  -1   3   13.25    0.35
   5   1  -3    7.42    0.21
   5   1  -3    7.80    0.22
   5   1  -3    7.63    0.22
   5   1  -3    7.62    0.22
   5   1  -3    7.61    0.20
  -5  -1   3    7.57    0.22
  -5  -1   3    7.73    0.22
  -5  -1   3    7.88    0.22
  -5  -1   3    7.75    0.20
  -5  -1   3    7.77    0.21
   4   1  -3    0.02    0.02
   4   1  -3    0.01    0.02
   4   1  -3    0.00    0.03
   4   1  -3    0.03    0.02
  -4  -1   3   -0.01    0.02
  -4  -1   3   -0.01    0.02
  -4  -1   3    0.00    0.02
  -4  -1   3    0.04    0.02
  -4  -1   3    0.02    0.03
   3   1  -3   16.62    0.40
   3   1  -3   18.06    0.41
   3   1  -3   17.71    0.41
   3   1  -3   17.41    0.40
   3   1  -3   17.96    0.39
  -3  -1   3   17.66    0.41
  -3  -1   3   18.00    0.41
  -3  -1   3   17.67    0.40
  -3  -1   3   17.57    0.41
  -3  -1   3   17.81    0.39
   2   1  -3   14.98    0.33
   2   1  -3   14.60    0.33
   2   1  -3   14.62    0.34
  -2  -1   3   14.87    0.33
  -2  -1   3   14.86    0.34
  -2  -1   3   14.88    0.34
   1   1  -3   35.58    0.76
   1   1  -3   36.12    0.77
   1   1  -3   36.84    0.77
   1   1  -3   35.74    0.76
   1   1  -3   36.01    0.76
  -1  -1   3   36.27    0.77
  -1  -1   3   35.61    0.76
  -1  -1   3   35.78    0.77
  -1  -1   3   35.18    0.76
  -1  -1   3   35.62    0.76
   0   1  -3    4.64    0.12
   0   1  -3    4.74    0.12
   0   1  -3    4.79    0.13
   0  -1   3    4.41    0.12
   0  -1   3    4.65    0.11
   0  -1   3    4.73    0.12
   0  -1   3    4.63    0.11
   0  -1   3    4.67    0.12
   0  -1   3    4.66    0.13
  -1   1  -3    3.39    0.10
  -1   1  -3    3.48    0.09
  -1   1  -3    3.30    0.10
  -1   1  -3    3.48    0.09
   1  -1   3    3.38    0.09
   1  -1   3    3.42    0.09
   1  -1   3    3.41    0.10
   1  -1   3    3.33    0.10
   1  -1   3    3.33    0.10
  -2   1  -3    7.17    0.17
  -2   1  -3    7.15    0.17
  -2   1  -3    7.09    0.19
  -2   1  -3    7.26    0.19
  -2   1  -3    7.32    0.18
   2  -1   3    7.34    0.17
   2  -1   3    7.28    0.18
   2  -1   3    6.97    0.18
   2  -1   3    7.24    0.19
  -3   1  -3    1.56    0.07
  -3   1  -3    1.52    0.06
  -3   1  -3    1.59    0.07
  -3   1  -3    1.53    0.07
  -3   1  -3    1.52    0.07
   3  -1   3    1.43    0.07
   3  -1   3    1.51    0.06
   3  -1   3    1.33    0.08
   3  -1   3    1.48    0.07
   3  -1   3    1.46    0.06
  -4   1  -3   30.20    0.66
  -4   1  -3   30.02    0.66
  -4   1  -3   30.84    0.68
  -4   1  -3   29.93    0.67
   4  -1   3   29.30    0.66
   4  -1   3   29.93    0.67
   4  -1   3   29.59    0.68
   4  -1   3   30.00    0.67
   4  -1   3   29.43    0.66
  -5   1  -3    0.92    0.08
  -5   1  -3    0.71    0.07
  -5   1  -3    0.84    0.07
  -5   1  -3    0.87    0.06
  -5   1  -3    0.74    0.07
   5  -1   3    0.92    0.07
   5  -1   3    0.84    0.07
   5  -1   3    0.75    0.07
   5  -1   3    0.74    0.07
   5  -1   3    0.78    0.06
  -6   1  -3    0.61    0.07
  -6   1  -3    0.99    0.11
  -6   1  -3    0.70    0.08
  -6   1  -3    0.68    0.07
  -6   1  -3    0.64    0.06
   6  -1   3    0.67    0.07
   6  -1   3    0.50    0.06
   6  -1   3    0.47    0.07
   6  -1   3    0.64    0.08
   6  -1   3    0.62    0.06
  -7   1  -3   13.53    0.36
  -7   1  -3   14.26    0.38
  -7   1  -3   14.18    0.38
  -7   1  -3   14.18    0.37
   7  -1   3   14.33    0.36
   7  -1   3   13.36    0.38
   7  -1   3   13.47    0.37
   7  -1   3   14.16    0.39
  -8   1  -3    1.07    0.12
  -8   1  -3    1.03    0.10
  -8   1  -3    1.08    0.13
  -8   1  -3    1.14    0.12
   8  -1   3    1.21    0.10
   8  -1   3    1.02    0.11
   8  -1   3    1.34    0.12
  -9   1  -3    0.10    0.07
  -9   1  -3    0.06    0.08
  -9   1  -3    0.13    0.06
   9  -1   3    0.07    0.06
   9  -1   3    0.17    0.07
   9  -1   3    0.03    0.06
 -10   1  -3    2.45    0.17
 -10   1  -3    2.23    0.19
  10  -1   3    2.20    0.19
  10  -1   3    2.48    0.17
  10  -1   3    2.44    0.18
 -11   1  -3    1.74    0.18
 -11   1  -3    1.36    0.15
  11  -1   3    1.87    0.20
  11  -1   3    1.53    0.18
 -12   1  -3    3.44    0.25
 -12   1  -3    4.12    0.31
  12  -1   3    3.55    0.27
  12  -1   3    4.19    0.25
  13   0  -3    0.50    0.14
  13   0  -3    0.43    0.15
  12   0  -3    0.21    0.11
  12   0  -3    0.35    0.12
 -12   0   3    0.07    0.11
 -12   0   3    0.51    0.14
  11   0  -3    1.53    0.16
  11   0  -3    1.47    0.16
  11   0  -3    1.35    0.17
 -11   0   3    1.67    0.19
 -11   0   3    1.39    0.15
  10   0  -3    4.74    0.22
  10   0  -3    5.07    0.21
  10   0  -3    4.65    0.20
 -10   0   3    5.13    0.22
 -10   0   3    4.81    0.23
 -10   0   3    5.00    0.26
   9   0  -3   10.10    0.34
   9   0  -3   10.88    0.32
   9   0  -3   10.62    0.33
   9   0  -3   10.97    0.32
  -9   0   3    9.88    0.40
  -9   0   3   11.39    0.34
  -9   0   3   10.89    0.35
   8   0  -3    0.33    0.07
   8   0  -3    0.45    0.07
   8   0  -3    0.30    0.05
   8   0  -3    0.43    0.06
  -8   0   3    0.32    0.07
  -8   0   3    0.42    0.07
  -8   0   3    0.31    0.06
  -8   0   3    0.45    0.08
   7   0  -3    0.07    0.04
   7   0  -3    0.04    0.04
   7   0  -3    0.02    0.05
   7   0  -3    0.12    0.06
   7   0  -3    0.14    0.04
  -7   0   3    0.05    0.04
  -7   0   3    0.08    0.05
  -7   0   3    0.04    0.06
  -7   0   3    0.10    0.05
  -7   0   3    0.08    0.04
   6   0  -3    0.88    0.08
   6   0  -3    0.90    0.08
   6   0  -3    0.85    0.07
   6   0  -3    0.89    0.07
   6   0  -3    0.86    0.08
  -6   0   3    0.88    0.07
  -6   0   3    0.88    0.07
  -6   0   3    0.95    0.07
  -6   0   3    0.88    0.08
  -6   0   3    0.90    0.07
   5   0  -3   23.95    0.55
   5   0  -3   24.19    0.55
   5   0  -3   24.07    0.56
   5   0  -3   22.38    0.56
  -5   0   3   24.21    0.56
  -5   0   3   24.34    0.56
  -5   0   3   24.52    0.55
  -5   0   3   24.21    0.55
   4   0  -3    1.56    0.08
   4   0  -3    1.60    0.07
   4   0  -3    1.61    0.07
   4   0  -3    1.67    0.07
   4   0  -3    1.83    0.08
  -4   0   3    1.60    0.08
  -4   0   3    1.74    0.08
  -4   0   3    1.63    0.07
  -4   0   3    1.61    0.07
   3   0  -3    9.35    0.24
   3   0  -3    9.65    0.23
   3   0  -3    9.62    0.23
  -3   0   3    9.71    0.23
  -3   0   3    9.82    0.24
  -3   0   3    9.56    0.24
  -3   0   3    9.81    0.23
  -3   0   3    9.74    0.24
   2   0  -3   30.30    0.69
   2   0  -3   31.62    0.69
   2   0  -3   31.29    0.69
   2   0  -3   32.04    0.69
   2   0  -3   32.62    0.69
  -2   0   3   31.92    0.69
  -2   0   3   32.36    0.69
  -2   0   3   31.61    0.69
  -2   0   3   32.79    0.69
  -2   0   3   33.53    0.69
   1   0  -3   22.24    0.49
   1   0  -3   22.96    0.49
   1   0  -3   22.25    0.49
   1   0  -3   22.38    0.49
   1   0  -3   22.47    0.48
  -1   0   3   22.41    0.49
  -1   0   3   22.29    0.48
  -1   0   3   22.63    0.49
  -1   0   3   22.64    0.49
  -1   0   3   22.69    0.49
   0   0  -3   49.48    1.04
   0   0  -3   47.29    1.04
   0   0  -3   49.03    1.04
   0   0   3   50.39    1.04
   0   0   3   49.73    1.04
   0   0   3   49.38    1.04
  -1   0  -3    3.30    0.10
  -1   0  -3    3.49    0.10
  -1   0  -3    3.46    0.08
  -1   0  -3    3.39    0.10
  -1   0  -3    3.33    0.10
   1   0   3    3.47    0.10
   1   0   3    3.47    0.10
   1   0   3    3.36    0.10
   1   0   3    3.41    0.08
  -2   0  -3    0.15    0.03
  -2   0  -3    0.19    0.03
  -2   0  -3    0.20    0.02
  -2   0  -3    0.24    0.03
  -2   0  -3    0.18    0.02
   2   0   3    0.19    0.02
   2   0   3    0.10    0.02
   2   0   3    0.17    0.02
   2   0   3    0.14    0.03
  -3   0  -3    4.24    0.12
  -3   0  -3    4.22    0.13
  -3   0  -3    4.19    0.13
  -3   0  -3    4.11    0.13
  -3   0  -3    4.22    0.12
   3   0   3    4.41    0.13
   3   0   3    4.17    0.14
   3   0   3    4.18    0.13
   3   0   3    4.32    0.12
   3   0   3    4.34    0.12
  -4   0  -3   18.56    0.44
  -4   0  -3   18.68    0.43
  -4   0  -3   18.52    0.43
  -4   0  -3   18.14    0.42
  -4   0  -3   18.07    0.42
   4   0   3   18.42    0.42
   4   0   3   18.52    0.42
   4   0   3   18.32    0.43
   4   0   3   17.46    0.44
   4   0   3   18.43    0.43
  -5   0  -3    0.00    0.03
  -5   0  -3   -0.06    0.03
  -5   0  -3   -0.04    0.02
  -5   0  -3    0.00    0.03
  -5   0  -3    0.00    0.03
   5   0   3   -0.01    0.02
   5   0   3   -0.03    0.03
   5   0   3   -0.04    0.03
   5   0   3    0.02    0.04
   5   0   3    0.03    0.03
  -6   0  -3    0.43    0.06
  -6   0  -3    0.36    0.05
  -6   0  -3    0.44    0.05
  -6   0  -3    0.30    0.06
  -6   0  -3    0.41    0.07
   6   0   3    0.37    0.06
   6   0   3    0.30    0.05
   6   0   3    0.28    0.05
   6   0   3    0.27    0.05
   6   0   3    0.35    0.05
  -7   0  -3    3.58    0.17
  -7   0  -3    3.86    0.15
  -7   0  -3    3.48    0.16
  -7   0  -3    3.82    0.16
   7   0   3    3.54    0.16
   7   0   3    3.38    0.16
   7   0   3    3.66    0.15
   7   0   3    3.25    0.16
   7   0   3    3.73    0.16
  -8   0  -3    5.17    0.21
  -8   0  -3    5.15    0.24
  -8   0  -3    5.29    0.20
   8   0   3    5.30    0.21
   8   0   3    5.30    0.21
   8   0   3    5.22    0.19
  -9   0  -3    2.19    0.15
  -9   0  -3    1.94    0.19
  -9   0  -3    2.16    0.14
   9   0   3    2.02    0.13
   9   0   3    1.61    0.16
   9   0   3    1.95    0.15
 -10   0  -3    0.04    0.08
 -10   0  -3    0.02    0.08
  10   0   3   -0.02    0.08
  10   0   3    0.11    0.08
 -11   0  -3   -0.01    0.09
  11   0   3   -0.06    0.09
  11   0   3   -0.02    0.10
 -12   0  -3    3.15    0.23
 -12   0  -3    2.73    0.29
  12   0   3    2.96    0.24
  12   0   3    2.58    0.24
  13  -1  -3    0.25    0.14
  13  -1  -3   -0.05    0.13
  12  -1  -3    1.04    0.14
  12  -1  -3    1.00    0.14
 -12   1   3    0.86    0.13
 -12   1   3    0.82    0.13
  11  -1  -3    2.94    0.20
  11  -1  -3    3.10    0.19
  11  -1  -3    3.47    0.20
 -11   1   3    3.18    0.20
 -11   1   3    3.26    0.23
  10  -1  -3    1.29    0.14
  10  -1  -3    1.32    0.15
 -10   1   3    1.18    0.13
 -10   1   3    1.27    0.16
 -10   1   3    1.40    0.16
   9  -1  -3    0.07    0.06
   9  -1  -3    0.20    0.10
   9  -1  -3    0.04    0.06
   9  -1  -3    0.12    0.06
  -9   1   3    0.08    0.07
  -9   1   3    0.09    0.07
  -9   1   3    0.12    0.09
   8  -1  -3    1.33    0.10
   8  -1  -3    1.18    0.13
   8  -1  -3    1.33    0.10
   8  -1  -3    1.31    0.11
  -8   1   3    0.92    0.12
  -8   1   3    1.16    0.14
  -8   1   3    1.08    0.10
  -8   1   3    1.14    0.12
  -8   1   3    1.27    0.11
   7  -1  -3    2.29    0.13
   7  -1  -3    2.54    0.12
   7  -1  -3    2.49    0.11
   7  -1  -3    2.39    0.12
   7  -1  -3    2.20    0.13
  -7   1   3    2.51    0.13
  -7   1   3    2.52    0.12
  -7   1   3    2.35    0.13
  -7   1   3    2.30    0.12
  -7   1   3    2.44    0.13
   6  -1  -3   -0.01    0.04
   6  -1  -3    0.01    0.03
   6  -1  -3   -0.02    0.03
   6  -1  -3   -0.03    0.03
   6  -1  -3    0.00    0.03
  -6   1   3    0.01    0.04
  -6   1   3    0.00    0.03
  -6   1   3   -0.03    0.03
  -6   1   3    0.01    0.04
  -6   1   3   -0.02    0.04
   5  -1  -3    0.31    0.04
   5  -1  -3    0.43    0.05
   5  -1  -3    0.27    0.04
   5  -1  -3    0.39    0.05
   5  -1  -3    0.23    0.04
  -5   1   3    0.48    0.06
  -5   1   3    0.36    0.05
  -5   1   3    0.31    0.04
  -5   1   3    0.35    0.05
  -5   1   3    0.44    0.05
   4  -1  -3    1.35    0.07
   4  -1  -3    1.31    0.06
   4  -1  -3    1.26    0.07
   4  -1  -3    1.25    0.07
   4  -1  -3    1.19    0.07
  -4   1   3    1.31    0.06
  -4   1   3    1.36    0.07
  -4   1   3    1.30    0.07
  -4   1   3    1.36    0.07
  -4   1   3    1.35    0.07
   3  -1  -3    6.09    0.16
   3  -1  -3    6.25    0.17
   3  -1  -3    6.23    0.17
   3  -1  -3    6.25    0.17
  -3   1   3    6.26    0.16
  -3   1   3    6.26    0.17
  -3   1   3    6.30    0.17
  -3   1   3    5.69    0.17
  -3   1   3    5.63    0.18
   2  -1  -3    0.00    0.02
   2  -1  -3    0.02    0.02
   2  -1  -3    0.00    0.01
   2  -1  -3    0.00    0.02
   2  -1  -3    0.01    0.02
  -2   1   3    0.02    0.02
  -2   1   3    0.00    0.01
  -2   1   3    0.00    0.01
  -2   1   3    0.01    0.01
  -2   1   3    0.02    0.02
   1  -1  -3   86.59    1.81
   1  -1  -3   86.04    1.82
   1  -1  -3   87.67    1.81
   1  -1  -3   83.57    1.81
  -1   1   3   85.75    1.81
  -1   1   3   88.76    1.82
  -1   1   3   87.45    1.82
  -1   1   3   86.38    1.81
  -1   1   3   87.54    1.82
   0  -1  -3   95.20    2.06
   0  -1  -3   98.63    2.09
   0  -1  -3   97.37    2.05
   0  -1  -3   97.88    2.03
   0  -1  -3   95.66    2.04
   0   1   3   99.31    2.03
   0   1   3   96.86    2.04
   0   1   3   96.21    2.03
   0   1   3   99.51    2.06
  -1  -1  -3    6.25    0.15
  -1  -1  -3    6.48    0.17
  -1  -1  -3    5.62    0.16
  -1  -1  -3    6.40    0.16
  -1  -1  -3    6.53    0.14
   1   1   3    6.18    0.15
   1   1   3    6.29    0.14
   1   1   3    6.31    0.15
  -2  -1  -3    5.86    0.14
  -2  -1  -3    5.62    0.15
  -2  -1  -3    5.92    0.15
  -2  -1  -3    5.86    0.15
  -2  -1  -3    6.06    0.16
   2   1   3    5.94    0.14
   2   1   3    5.56    0.15
   2   1   3    5.70    0.16
   2   1   3    5.70    0.15
   2   1   3    5.89    0.15
  -3  -1  -3    1.63    0.07
  -3  -1  -3    1.65    0.07
  -3  -1  -3    1.64    0.08
  -3  -1  -3    1.63    0.07
  -3  -1  -3    1.61    0.07
   3   1   3    1.67    0.08
   3   1   3    1.69    0.07
   3   1   3    1.56    0.07
   3   1   3    1.68    0.07
   3   1   3    1.56    0.07
  -4  -1  -3    2.76    0.11
  -4  -1  -3    2.81    0.10
  -4  -1  -3    2.79    0.10
  -4  -1  -3    2.65    0.11
  -4  -1  -3    2.88    0.11
   4   1   3    2.82    0.10
   4   1   3    2.76    0.11
   4   1   3    2.75    0.10
   4   1   3    2.82    0.10
  -5  -1  -3    3.95    0.14
  -5  -1  -3    3.98    0.13
  -5  -1  -3    4.08    0.14
  -5  -1  -3    4.06    0.15
  -5  -1  -3    3.98    0.15
   5   1   3    4.02    0.14
   5   1   3    4.11    0.14
   5   1   3    4.01    0.14
   5   1   3    4.28    0.15
  -6  -1  -3    1.25    0.10
  -6  -1  -3    1.18    0.08
  -6  -1  -3    1.19    0.09
  -6  -1  -3    1.22    0.09
  -6  -1  -3    1.24    0.11
   6   1   3    1.24    0.09
   6   1   3    1.16    0.09
   6   1   3    1.19    0.09
   6   1   3    1.09    0.09
   6   1   3    1.15    0.10
  -7  -1  -3    7.38    0.25
  -7  -1  -3    7.81    0.23
  -7  -1  -3    7.54    0.24
   7   1   3    7.36    0.23
   7   1   3    7.59    0.24
   7   1   3    7.45    0.25
   7   1   3    6.83    0.24
  -8  -1  -3    2.87    0.17
  -8  -1  -3    2.75    0.15
  -8  -1  -3    2.96    0.15
   8   1   3    2.91    0.16
   8   1   3    3.11    0.15
   8   1   3    2.92    0.16
  -9  -1  -3    3.23    0.17
   9   1   3    2.93    0.19
   9   1   3    3.26    0.18
   9   1   3    3.34    0.17
 -10  -1  -3    1.09    0.14
 -10  -1  -3    1.40    0.16
  10   1   3    1.44    0.15
  10   1   3    1.22    0.16
 -11  -1  -3    0.35    0.12
 -11  -1  -3    0.50    0.11
  11   1   3    0.31    0.11
  11   1   3    0.39    0.11
 -12  -1  -3    0.17    0.16
 -12  -1  -3    0.31    0.13
  12   1   3    0.79    0.15
  12   1   3    0.00    0.13
  13  -2  -3    0.06    0.13
  13  -2  -3    0.23    0.14
  12  -2  -3    2.18    0.20
  12  -2  -3    1.90    0.20
 -12   2   3    2.60    0.21
  11  -2  -3    2.03    0.17
  11  -2  -3    1.69    0.18
  11  -2  -3    1.87    0.17
 -11   2   3    2.28    0.18
 -11   2   3    2.06    0.19
  10  -2  -3    2.62    0.15
  10  -2  -3    2.12    0.16
  10  -2  -3    2.52    0.17
  10  -2  -3    1.98    0.22
 -10   2   3    2.42    0.17
 -10   2   3    2.37    0.18
   9  -2  -3   -0.08    0.08
   9  -2  -3   -0.03    0.05
   9  -2  -3    0.05    0.06
   9  -2  -3    0.00    0.05
  -9   2   3   -0.01    0.09
  -9   2   3   -0.06    0.06
  -9   2   3    0.06    0.10
   8  -2  -3    0.05    0.04
   8  -2  -3    0.05    0.07
   8  -2  -3    0.06    0.04
   8  -2  -3    0.05    0.05
  -8   2   3   -0.03    0.06
  -8   2   3   -0.03    0.07
  -8   2   3    0.03    0.05
  -8   2   3    0.07    0.06
   7  -2  -3    0.14    0.05
   7  -2  -3    0.16    0.04
   7  -2  -3    0.09    0.05
   7  -2  -3    0.17    0.05
   7  -2  -3    0.17    0.05
  -7   2   3    0.20    0.05
  -7   2   3    0.15    0.05
  -7   2   3    0.14    0.06
  -7   2   3    0.11    0.05
  -7   2   3    0.22    0.06
   6  -2  -3    0.32    0.05
   6  -2  -3    0.35    0.06
   6  -2  -3    0.40    0.06
   6  -2  -3    0.38    0.05
   6  -2  -3    0.37    0.05
  -6   2   3    0.35    0.06
  -6   2   3    0.26    0.05
  -6   2   3    0.41    0.06
  -6   2   3    0.44    0.06
  -6   2   3    0.36    0.05
   5  -2  -3   12.18    0.31
   5  -2  -3   12.41    0.30
   5  -2  -3   12.17    0.31
   5  -2  -3   11.96    0.31
   5  -2  -3   12.13    0.31
  -5   2   3   11.87    0.31
  -5   2   3   12.19    0.31
  -5   2   3   12.19    0.31
  -5   2   3   12.60    0.31
  -5   2   3   12.11    0.30
   4  -2  -3    0.21    0.03
   4  -2  -3    0.22    0.03
   4  -2  -3    0.16    0.03
   4  -2  -3    0.15    0.03
   4  -2  -3    0.20    0.03
  -4   2   3    0.22    0.04
  -4   2   3    0.17    0.03
  -4   2   3    0.25    0.04
  -4   2   3    0.15    0.03
  -4   2   3    0.20    0.03
   3  -2  -3    0.07    0.02
   3  -2  -3    0.03    0.02
   3  -2  -3    0.04    0.02
   3  -2  -3    0.06    0.02
   3  -2  -3    0.06    0.02
  -3   2   3    0.05    0.02
  -3   2   3    0.07    0.02
  -3   2   3    0.04    0.02
  -3   2   3    0.05    0.02
   2  -2  -3    8.56    0.23
   2  -2  -3    9.28    0.22
   2  -2  -3    9.19    0.22
   2  -2  -3    8.58    0.21
  -2   2   3    9.13    0.22
  -2   2   3    9.14    0.22
  -2   2   3    9.02    0.23
  -2   2   3    9.13    0.22
  -2   2   3    9.27    0.22
   1  -2  -3    7.76    0.19
   1  -2  -3    8.29    0.19
   1  -2  -3    8.17    0.19
   1  -2  -3    7.94    0.21
  -1   2   3    8.21    0.19
  -1   2   3    7.66    0.19
  -1   2   3    8.50    0.20
  -1   2   3    8.29    0.19
   0  -2  -3   20.92    0.52
   0  -2  -3   22.36    0.50
   0  -2  -3   22.87    0.49
   0  -2  -3   22.84    0.49
   0  -2  -3   22.49    0.48
   0   2   3   23.31    0.48
   0   2   3   22.35    0.51
   0   2   3   23.30    0.48
   0   2   3   22.51    0.50
   0   2   3   23.01    0.49
  -1  -2  -3    2.53    0.07
  -1  -2  -3    2.49    0.09
  -1  -2  -3    2.60    0.07
  -1  -2  -3    2.56    0.09
  -1  -2  -3    2.51    0.07
  -1  -2  -3    2.51    0.07
  -1  -2  -3    2.53    0.09
   1   2   3    2.52    0.07
   1   2   3    2.54    0.09
   1   2   3    2.55    0.07
  -2  -2  -3    0.72    0.04
  -2  -2  -3    0.67    0.04
  -2  -2  -3    0.69    0.04
  -2  -2  -3    0.70    0.05
  -2  -2  -3    0.74    0.05
   2   2   3    0.65    0.04
   2   2   3    0.74    0.05
   2   2   3    0.72    0.04
   2   2   3    0.68    0.04
   2   2   3    0.69    0.05
  -3  -2  -3    1.38    0.07
  -3  -2  -3    1.34    0.06
  -3  -2  -3    1.46    0.08
  -3  -2  -3    1.33    0.06
  -3  -2  -3    1.25    0.06
   3   2   3    1.29    0.07
   3   2   3    1.36    0.07
   3   2   3    1.31    0.07
   3   2   3    1.23    0.06
   3   2   3    1.33    0.06
  -4  -2  -3    0.02    0.02
  -4  -2  -3   -0.02    0.03
  -4  -2  -3   -0.01    0.03
  -4  -2  -3   -0.01    0.03
  -4  -2  -3   -0.02    0.02
   4   2   3   -0.01    0.02
   4   2   3    0.04    0.03
   4   2   3   -0.01    0.02
   4   2   3   -0.05    0.03
   4   2   3   -0.02    0.02
  -5  -2  -3    4.23    0.16
  -5  -2  -3    4.22    0.15
  -5  -2  -3    4.45    0.15
  -5  -2  -3    4.40    0.15
  -5  -2  -3    4.36    0.15
   5   2   3    4.45    0.15
   5   2   3    4.30    0.14
   5   2   3    4.31    0.15
   5   2   3    4.11    0.14
   5   2   3    4.19    0.16
  -6  -2  -3    1.92    0.12
  -6  -2  -3    1.91    0.10
  -6  -2  -3    1.90    0.11
  -6  -2  -3    1.85    0.11
  -6  -2  -3    1.75    0.10
   6   2   3    1.95    0.11
   6   2   3    1.85    0.10
   6   2   3    2.05    0.11
   6   2   3    1.95    0.11
   6   2   3    2.00    0.12
  -7  -2  -3    1.23    0.10
  -7  -2  -3    1.30    0.11
  -7  -2  -3    1.23    0.10
   7   2   3    1.15    0.13
   7   2   3    1.16    0.10
   7   2   3    1.04    0.10
   7   2   3    1.35    0.10
  -8  -2  -3    0.00    0.05
  -8  -2  -3    0.14    0.07
  -8  -2  -3   -0.03    0.05
   8   2   3    0.00    0.05
   8   2   3    0.09    0.06
  -9  -2  -3    0.41    0.09
  -9  -2  -3    0.39    0.08
   9   2   3    0.16    0.08
   9   2   3    0.43    0.09
 -10  -2  -3    0.12    0.08
 -10  -2  -3   -0.12    0.08
  10   2   3   -0.04    0.08
  10   2   3    0.04    0.08
 -11  -2  -3    2.48    0.21
 -11  -2  -3    2.56    0.21
  11   2   3    2.91    0.21
  11   2   3    2.71    0.22
  12  -3  -3    0.17    0.11
  12  -3  -3    0.12    0.14
  12  -3  -3    0.25    0.11
 -12   3   3    0.17    0.11
  11  -3  -3   -0.05    0.08
  11  -3  -3   -0.19    0.09
  11  -3  -3   -0.10    0.08
 -11   3   3   -0.08    0.09
 -11   3   3    0.22    0.10
  10  -3  -3    2.03    0.14
  10  -3  -3    1.65    0.15
  10  -3  -3    1.81    0.16
 -10   3   3    1.82    0.16
 -10   3   3    1.88    0.16
   9  -3  -3    1.93    0.14
   9  -3  -3    2.07    0.12
   9  -3  -3    2.05    0.18
  -9   3   3    2.11    0.16
  -9   3   3    2.35    0.15
   8  -3  -3    0.26    0.08
   8  -3  -3    0.34    0.06
   8  -3  -3    0.36    0.06
   8  -3  -3    0.33    0.07
  -8   3   3    0.39    0.07
  -8   3   3    0.21    0.08
  -8   3   3    0.31    0.06
  -8   3   3    0.39    0.07
   7  -3  -3    9.61    0.29
   7  -3  -3    9.40    0.29
   7  -3  -3    9.77    0.28
   7  -3  -3    9.88    0.26
  -7   3   3    9.45    0.29
  -7   3   3    9.30    0.26
  -7   3   3    9.11    0.30
  -7   3   3   10.03    0.29
  -7   3   3    9.84    0.29
   6  -3  -3    1.12    0.08
   6  -3  -3    0.99    0.09
   6  -3  -3    1.02    0.09
   6  -3  -3    1.02    0.08
   6  -3  -3    1.03    0.07
  -6   3   3    1.15    0.09
  -6   3   3    0.97    0.09
  -6   3   3    1.13    0.08
  -6   3   3    0.93    0.09
  -6   3   3    1.01    0.08
   5  -3  -3    5.05    0.17
   5  -3  -3    5.27    0.17
   5  -3  -3    5.18    0.17
   5  -3  -3    5.14    0.16
   5  -3  -3    5.30    0.15
  -5   3   3    5.26    0.17
  -5   3   3    5.41    0.17
  -5   3   3    5.31    0.16
  -5   3   3    5.22    0.17
  -5   3   3    5.32    0.17
   4  -3  -3    4.01    0.13
   4  -3  -3    4.16    0.14
   4  -3  -3    4.08    0.14
   4  -3  -3    4.31    0.14
   4  -3  -3    4.26    0.12
  -4   3   3    4.28    0.15
  -4   3   3    4.27    0.13
  -4   3   3    4.17    0.14
  -4   3   3    4.07    0.12
   3  -3  -3    3.02    0.10
   3  -3  -3    3.17    0.10
   3  -3  -3    3.10    0.10
   3  -3  -3    3.11    0.11
   3  -3  -3    3.18    0.11
  -3   3   3    3.16    0.10
  -3   3   3    3.13    0.10
  -3   3   3    3.14    0.10
  -3   3   3    3.07    0.11
  -3   3   3    3.07    0.11
   2  -3  -3    7.64    0.21
   2  -3  -3    7.91    0.21
   2  -3  -3    7.60    0.19
   2  -3  -3    7.28    0.21
   2  -3  -3    7.74    0.19
   2  -3  -3    7.77    0.19
  -2   3   3    7.76    0.20
  -2   3   3    7.85    0.21
  -2   3   3    7.84    0.19
  -2   3   3    8.12    0.19
   1  -3  -3    2.94    0.09
   1  -3  -3    2.77    0.08
   1  -3  -3    2.86    0.10
   1  -3  -3    2.85    0.08
   1  -3  -3    2.81    0.09
   1  -3  -3    2.88    0.10
  -1   3   3    2.92    0.09
  -1   3   3    2.91    0.08
  -1   3   3    2.92    0.08
   0  -3  -3   25.06    0.57
   0  -3  -3   25.12    0.55
   0  -3  -3   25.50    0.53
   0  -3  -3   24.28    0.56
   0  -3  -3   25.46    0.56
   0  -3  -3   25.51    0.53
   0   3   3   25.09    0.55
   0   3   3   24.70    0.57
  -1  -3  -3    0.24    0.03
  -1  -3  -3    0.22    0.02
  -1  -3  -3    0.28    0.04
  -1  -3  -3    0.20    0.03
  -1  -3  -3    0.27    0.04
  -1  -3  -3    0.23    0.03
  -1  -3  -3    0.24    0.02
   1   3   3    0.24    0.02
   1   3   3    0.26    0.02
   1   3   3    0.21    0.03
  -2  -3  -3   49.27    1.06
  -2  -3  -3   49.61    1.08
  -2  -3  -3   51.23    1.06
  -2  -3  -3   49.55    1.09
   2   3   3   50.20    1.09
   2   3   3   50.77    1.06
   2   3   3   50.88    1.05
   2   3   3   50.29    1.09
   2   3   3   50.10    1.07
  -3  -3  -3   14.90    0.34
  -3  -3  -3   14.71    0.35
  -3  -3  -3   14.70    0.34
  -3  -3  -3   14.90    0.36
  -3  -3  -3   14.08    0.36
   3   3   3   14.71    0.33
   3   3   3   14.33    0.36
   3   3   3   14.16    0.36
   3   3   3   14.70    0.35
   3   3   3   14.57    0.33
  -4  -3  -3   25.95    0.58
  -4  -3  -3   26.39    0.59
  -4  -3  -3   25.98    0.58
  -4  -3  -3   25.99    0.60
  -4  -3  -3   25.05    0.59
   4   3   3   25.70    0.60
   4   3   3   25.28    0.60
   4   3   3   26.13    0.57
   4   3   3   25.40    0.59
   4   3   3   25.31    0.57
  -5  -3  -3    3.76    0.15
  -5  -3  -3    3.85    0.14
  -5  -3  -3    3.62    0.13
  -5  -3  -3    3.68    0.13
  -5  -3  -3    3.41    0.14
   5   3   3    3.60    0.13
   5   3   3    3.68    0.15
   5   3   3    3.75    0.13
   5   3   3    3.77    0.15
   5   3   3    3.71    0.15
  -6  -3  -3    0.06    0.06
  -6  -3  -3    0.16    0.04
  -6  -3  -3    0.19    0.05
  -6  -3  -3    0.18    0.05
   6   3   3    0.16    0.05
   6   3   3    0.05    0.04
   6   3   3    0.16    0.06
   6   3   3    0.16    0.05
  -7  -3  -3    3.75    0.16
  -7  -3  -3    3.76    0.17
  -7  -3  -3    3.95    0.16
   7   3   3    4.08    0.16
   7   3   3    4.05    0.18
   7   3   3    3.56    0.18
   7   3   3    4.00    0.17
  -8  -3  -3    1.69    0.13
  -8  -3  -3    1.59    0.12
  -8  -3  -3    1.45    0.14
   8   3   3    1.41    0.13
   8   3   3    1.65    0.14
   8   3   3    1.68    0.13
  -9  -3  -3   -0.09    0.07
  -9  -3  -3   -0.02    0.07
   9   3   3   -0.06    0.07
   9   3   3    0.02    0.08
 -10  -3  -3    1.13    0.13
 -10  -3  -3    1.33    0.14
  10   3   3    1.23    0.14
  10   3   3    1.33    0.14
 -11  -3  -3    1.45    0.15
 -11  -3  -3    1.34    0.15
  11   3   3    1.33    0.16
  11   3   3    1.71    0.17
  12  -4  -3    0.63    0.15
  12  -4  -3    0.82    0.13
  12  -4  -3    0.58    0.14
 -12   4   3    0.43    0.13
  11  -4  -3    0.10    0.10
  11  -4  -3   -0.09    0.09
  11  -4  -3    0.04    0.10
 -11   4   3   -0.11    0.10
  10  -4  -3    0.92    0.11
  10  -4  -3    1.05    0.14
  10  -4  -3    1.11    0.12
 -10   4   3    0.86    0.12
 -10   4   3    1.08    0.14
   9  -4  -3    3.58    0.23
   9  -4  -3    3.62    0.18
   9  -4  -3    3.84    0.16
   9  -4  -3    3.62    0.18
  -9   4   3    3.63    0.18
  -9   4   3    3.88    0.19
  -9   4   3    4.04    0.19
   8  -4  -3    8.31    0.26
   8  -4  -3    8.09    0.23
   8  -4  -3    8.00    0.27
  -8   4   3    7.87    0.24
  -8   4   3    8.02    0.27
  -8   4   3    8.15    0.27
   7  -4  -3    3.90    0.17
   7  -4  -3    3.77    0.16
   7  -4  -3    4.17    0.14
   7  -4  -3    4.07    0.16
  -7   4   3    3.69    0.17
  -7   4   3    3.77    0.17
  -7   4   3    3.80    0.16
  -7   4   3    4.02    0.15
   6  -4  -3    2.44    0.12
   6  -4  -3    2.64    0.13
   6  -4  -3    2.70    0.10
   6  -4  -3    2.49    0.12
   6  -4  -3    2.63    0.13
  -6   4   3    2.62    0.13
  -6   4   3    2.55    0.13
  -6   4   3    2.66    0.11
  -6   4   3    2.59    0.13
   5  -4  -3    0.22    0.04
   5  -4  -3    0.32    0.05
   5  -4  -3    0.21    0.03
   5  -4  -3    0.18    0.04
   5  -4  -3    0.25    0.05
  -5   4   3    0.22    0.04
  -5   4   3    0.19    0.04
  -5   4   3    0.19    0.04
  -5   4   3    0.17    0.04
   4  -4  -3   19.08    0.45
   4  -4  -3   18.94    0.47
   4  -4  -3   19.18    0.46
   4  -4  -3   19.59    0.44
   4  -4  -3   19.35    0.45
  -4   4   3   19.19    0.45
  -4   4   3   19.25    0.46
  -4   4   3   19.09    0.47
  -4   4   3   18.79    0.44
  -4   4   3   19.44    0.44
   3  -4  -3    2.04    0.08
   3  -4  -3    1.98    0.09
   3  -4  -3    2.02    0.09
   3  -4  -3    2.00    0.08
   3  -4  -3    2.04    0.08
  -3   4   3    1.96    0.10
  -3   4   3    1.99    0.09
  -3   4   3    2.00    0.08
  -3   4   3    2.06    0.08
  -3   4   3    1.98    0.08
   2  -4  -3   16.29    0.37
   2  -4  -3   16.30    0.37
   2  -4  -3   16.41    0.40
   2  -4  -3   16.40    0.38
   2  -4  -3   16.13    0.36
  -2   4   3   16.33    0.39
  -2   4   3   16.30    0.40
  -2   4   3   16.57    0.36
  -2   4   3   16.32    0.36
  -2   4   3   16.02    0.38
   1  -4  -3   18.34    0.41
   1  -4  -3   18.07    0.43
   1  -4  -3   17.71    0.41
   1  -4  -3   17.66    0.39
   1  -4  -3   18.50    0.43
   1  -4  -3   18.35    0.41
   1  -4  -3   18.52    0.39
  -1   4   3   16.64    0.39
  -1   4   3   18.47    0.42
  -1   4   3   18.02    0.41
   0  -4  -3   21.11    0.49
   0  -4  -3   21.50    0.48
   0  -4  -3   21.75    0.50
   0  -4  -3   21.07    0.45
   0  -4  -3   21.51    0.45
   0  -4  -3   21.50    0.48
   0   4   3   21.56    0.48
   0   4   3   21.59    0.50
  -1  -4  -3   10.51    0.26
  -1  -4  -3   10.46    0.23
  -1  -4  -3   10.36    0.27
  -1  -4  -3   10.21    0.27
  -1  -4  -3   10.47    0.26
  -1  -4  -3   10.87    0.23
  -1  -4  -3   10.33    0.26
   1   4   3   10.56    0.27
  -2  -4  -3    0.00    0.03
  -2  -4  -3   -0.01    0.03
  -2  -4  -3    0.00    0.01
  -2  -4  -3    0.02    0.02
  -2  -4  -3    0.03    0.03
  -2  -4  -3    0.02    0.02
   2   4   3    0.01    0.02
   2   4   3   -0.03    0.02
  -3  -4  -3    2.51    0.11
  -3  -4  -3    2.51    0.08
  -3  -4  -3    2.22    0.10
  -3  -4  -3    2.48    0.11
  -3  -4  -3    2.58    0.10
   3   4   3    2.52    0.08
   3   4   3    2.63    0.11
   3   4   3    2.55    0.08
   3   4   3    2.57    0.11
   3   4   3    2.65    0.11
  -4  -4  -3    7.63    0.20
  -4  -4  -3    7.85    0.20
  -4  -4  -3    7.75    0.22
  -4  -4  -3    7.38    0.23
  -4  -4  -3    7.28    0.22
   4   4   3    6.78    0.20
   4   4   3    7.81    0.23
   4   4   3    7.66    0.23
   4   4   3    7.41    0.22
   4   4   3    7.37    0.19
  -5  -4  -3    4.46    0.18
  -5  -4  -3    4.51    0.16
  -5  -4  -3    4.68    0.15
  -5  -4  -3    4.75    0.15
   5   4   3    4.77    0.18
   5   4   3    4.82    0.15
   5   4   3    4.82    0.17
   5   4   3    4.53    0.17
  -6  -4  -3    4.19    0.15
  -6  -4  -3    3.92    0.18
  -6  -4  -3    3.81    0.15
  -6  -4  -3    4.22    0.16
   6   4   3    4.08    0.17
   6   4   3    4.13    0.15
   6   4   3    4.01    0.17
   6   4   3    3.71    0.18
  -7  -4  -3   17.73    0.54
  -7  -4  -3   18.29    0.46
  -7  -4  -3   18.20    0.46
   7   4   3   17.82    0.45
   7   4   3   16.79    0.49
   7   4   3   18.40    0.48
  -8  -4  -3   10.65    0.33
  -8  -4  -3   10.95    0.32
  -8  -4  -3   11.53    0.34
   8   4   3   10.74    0.34
   8   4   3   11.17    0.35
  -9  -4  -3    1.26    0.13
  -9  -4  -3    1.71    0.16
   9   4   3    1.80    0.15
   9   4   3    1.80    0.17
 -10  -4  -3    7.67    0.30
 -10  -4  -3    7.41    0.29
  10   4   3    7.83    0.31
  10   4   3    7.95    0.31
 -11  -4  -3    1.96    0.22
 -11  -4  -3    2.35    0.21
  11   4   3    2.60    0.23
  11   4   3    2.19    0.24
  12  -5  -3    2.65    0.26
  12  -5  -3    2.36    0.25
 -12   5   3    2.09    0.21
  11  -5  -3    4.27    0.25
  11  -5  -3    4.48    0.27
  11  -5  -3    4.34    0.21
 -11   5   3    4.15    0.25
  10  -5  -3    3.51    0.17
  10  -5  -3    3.77    0.21
  10  -5  -3    3.57    0.21
 -10   5   3    3.51    0.21
   9  -5  -3   -0.02    0.07
   9  -5  -3   -0.07    0.06
   9  -5  -3    0.02    0.06
  -9   5   3    0.00    0.09
  -9   5   3   -0.01    0.08
  -9   5   3   -0.12    0.07
   8  -5  -3    7.75    0.26
   8  -5  -3    7.71    0.22
   8  -5  -3    7.54    0.27
   8  -5  -3    7.34    0.27
  -8   5   3    7.19    0.28
  -8   5   3    7.78    0.27
  -8   5   3    7.58    0.23
   7  -5  -3   12.69    0.32
   7  -5  -3   12.88    0.36
   7  -5  -3   12.63    0.36
   7  -5  -3   13.11    0.35
  -7   5   3   12.22    0.32
  -7   5   3   12.92    0.36
  -7   5   3   12.62    0.36
   6  -5  -3    0.63    0.06
   6  -5  -3    0.61    0.08
   6  -5  -3    0.66    0.07
   6  -5  -3    0.75    0.08
  -6   5   3    0.65    0.06
  -6   5   3    0.69    0.10
  -6   5   3    0.50    0.07
   5  -5  -3    2.46    0.09
   5  -5  -3    2.42    0.12
   5  -5  -3    2.50    0.11
   5  -5  -3    2.47    0.12
   5  -5  -3    2.37    0.12
  -5   5   3    2.48    0.11
  -5   5   3    2.35    0.11
  -5   5   3    2.38    0.11
  -5   5   3    2.48    0.12
  -5   5   3    2.35    0.13
   4  -5  -3    2.90    0.11
   4  -5  -3    2.87    0.10
   4  -5  -3    3.05    0.13
   4  -5  -3    2.84    0.12
   4  -5  -3    2.89    0.11
  -4   5   3    3.01    0.13
  -4   5   3    3.04    0.11
  -4   5   3    2.73    0.11
  -4   5   3    2.71    0.13
  -4   5   3    3.28    0.11
   3  -5  -3    0.86    0.05
   3  -5  -3    0.90    0.05
   3  -5  -3    0.86    0.06
   3  -5  -3    0.79    0.07
   3  -5  -3    0.89    0.07
  -3   5   3    0.79    0.08
  -3   5   3    0.85    0.06
  -3   5   3    0.94    0.07
  -3   5   3    0.90    0.06
  -3   5   3    0.95    0.05
   2  -5  -3    8.31    0.23
   2  -5  -3    8.05    0.20
   2  -5  -3    7.91    0.21
   2  -5  -3    7.93    0.20
   2  -5  -3    8.06    0.23
  -2   5   3    8.04    0.22
  -2   5   3    8.36    0.19
  -2   5   3    8.19    0.21
   1  -5  -3   45.46    0.96
   1  -5  -3   45.23    0.99
   1  -5  -3   45.52    0.98
   1  -5  -3   45.61    1.01
   1  -5  -3   44.99    0.95
   1  -5  -3   45.37    1.01
   1  -5  -3   46.37    0.99
  -1   5   3   45.44    1.00
   0  -5  -3    4.41    0.14
   0  -5  -3    4.01    0.13
   0  -5  -3    3.96    0.14
   0  -5  -3    4.23    0.14
   0  -5  -3    4.15    0.15
   0   5   3    4.11    0.14
  -1  -5  -3   21.48    0.51
  -1  -5  -3   21.45    0.50
  -1  -5  -3   21.38    0.50
  -1  -5  -3   21.09    0.50
  -1  -5  -3   21.81    0.50
   1   5   3   21.44    0.51
  -2  -5  -3    1.82    0.09
  -2  -5  -3    1.53    0.09
  -2  -5  -3    1.74    0.06
  -2  -5  -3    1.76    0.06
  -2  -5  -3    1.67    0.09
  -2  -5  -3    1.75    0.09
   2   5   3    1.84    0.09
   2   5   3    1.66    0.09
  -3  -5  -3   21.01    0.50
  -3  -5  -3   20.51    0.50
  -3  -5  -3   20.57    0.50
  -3  -5  -3   21.38    0.47
  -3  -5  -3   20.99    0.50
  -3  -5  -3   21.66    0.47
   3   5   3   21.01    0.51
   3   5   3   21.83    0.51
  -4  -5  -3   24.21    0.54
  -4  -5  -3   23.85    0.57
  -4  -5  -3   24.72    0.57
  -4  -5  -3   22.34    0.57
  -4  -5  -3   24.32    0.54
   4   5   3   24.10    0.58
   4   5   3   22.68    0.52
   4   5   3   24.48    0.58
   4   5   3   24.42    0.52
   4   5   3   24.44    0.58
  -5  -5  -3    0.05    0.06
  -5  -5  -3    0.02    0.03
  -5  -5  -3    0.06    0.03
  -5  -5  -3   -0.05    0.04
   5   5   3   -0.03    0.04
   5   5   3    0.02    0.06
   5   5   3    0.06    0.04
   5   5   3    0.07    0.05
  -6  -5  -3   10.26    0.30
  -6  -5  -3   10.29    0.28
  -6  -5  -3    9.25    0.30
   6   5   3   10.02    0.30
   6   5   3   10.32    0.30
   6   5   3    8.94    0.31
   6   5   3   10.09    0.27
  -7  -5  -3    1.79    0.13
  -7  -5  -3    1.93    0.13
  -7  -5  -3    1.83    0.11
   7   5   3    1.82    0.13
   7   5   3    1.91    0.14
   7   5   3    1.79    0.14
  -8  -5  -3    3.64    0.17
   8   5   3    3.68    0.20
   8   5   3    3.61    0.19
  -9  -5  -3    0.24    0.08
  -9  -5  -3    0.35    0.10
   9   5   3    0.33    0.10
   9   5   3    0.34    0.09
 -10  -5  -3    1.99    0.18
 -10  -5  -3    2.16    0.21
  10   5   3    2.42    0.22
  10   5   3    2.15    0.21
  12  -6  -3    0.21    0.16
  11  -6  -3    4.02    0.26
  11  -6  -3    4.23    0.26
 -11   6   3    4.33    0.26
  10  -6  -3    1.28    0.14
  10  -6  -3    1.33    0.14
  10  -6  -3    1.13    0.13
 -10   6   3    1.37    0.17
   9  -6  -3    0.90    0.12
   9  -6  -3    0.99    0.11
   9  -6  -3    0.99    0.12
  -9   6   3    1.16    0.13
   8  -6  -3    0.99    0.09
   8  -6  -3    0.81    0.11
   8  -6  -3    0.62    0.09
  -8   6   3    0.74    0.09
  -8   6   3    0.71    0.09
   7  -6  -3    1.05    0.08
   7  -6  -3    0.84    0.10
   7  -6  -3    0.84    0.10
   7  -6  -3    0.64    0.11
  -7   6   3    0.91    0.10
  -7   6   3    1.07    0.12
  -7   6   3    1.04    0.11
   6  -6  -3   16.99    0.45
   6  -6  -3   17.06    0.43
   6  -6  -3   17.10    0.40
   6  -6  -3   16.54    0.43
  -6   6   3   16.74    0.40
  -6   6   3   17.53    0.45
  -6   6   3   16.42    0.43
   5  -6  -3    0.57    0.07
   5  -6  -3    0.74    0.07
   5  -6  -3    0.48    0.12
   5  -6  -3    0.66    0.06
   5  -6  -3    0.73    0.09
  -5   6   3    0.75    0.09
  -5   6   3    0.75    0.08
  -5   6   3    0.87    0.09
   4  -6  -3    8.37    0.26
   4  -6  -3    8.84    0.26
   4  -6  -3    8.81    0.22
   4  -6  -3    8.45    0.23
   4  -6  -3    8.74    0.23
  -4   6   3    8.64    0.23
  -4   6   3    8.57    0.23
  -4   6   3    8.20    0.26
  -4   6   3    8.49    0.26
  -4   6   3    8.02    0.22
   3  -6  -3    3.74    0.14
   3  -6  -3    3.85    0.15
   3  -6  -3    3.96    0.12
   3  -6  -3    4.02    0.12
   3  -6  -3    4.00    0.15
  -3   6   3    3.92    0.12
  -3   6   3    4.00    0.15
  -3   6   3    3.99    0.13
  -3   6   3    3.80    0.11
  -3   6   3    3.90    0.16
   2  -6  -3    2.82    0.09
   2  -6  -3    2.98    0.13
   2  -6  -3    2.94    0.09
   2  -6  -3    2.78    0.12
   2  -6  -3    2.93    0.10
   2  -6  -3    2.85    0.11
   2  -6  -3    2.77    0.12
  -2   6   3    2.89    0.13
  -2   6   3    2.99    0.08
   1  -6  -3    6.00    0.19
   1  -6  -3    5.87    0.17
   1  -6  -3    5.99    0.17
   1  -6  -3    5.85    0.14
   1  -6  -3    5.76    0.14
   1  -6  -3    5.98    0.19
   1  -6  -3    5.86    0.19
  -1   6   3    5.79    0.18
   0  -6  -3    0.05    0.04
   0  -6  -3    0.08    0.04
   0  -6  -3    0.07    0.04
   0  -6  -3    0.06    0.03
   0  -6  -3    0.04    0.03
   0   6   3    0.04    0.04
  -1  -6  -3    0.20    0.05
  -1  -6  -3    0.18    0.04
  -1  -6  -3    0.17    0.04
  -1  -6  -3    0.18    0.05
  -1  -6  -3    0.09    0.05
  -1  -6  -3    0.26    0.05
   1   6   3    0.18    0.04
  -2  -6  -3   11.66    0.32
  -2  -6  -3   11.65    0.32
  -2  -6  -3   11.90    0.32
  -2  -6  -3   12.13    0.32
   2   6   3   12.20    0.32
   2   6   3   12.22    0.32
  -3  -6  -3    9.39    0.28
  -3  -6  -3   10.45    0.24
  -3  -6  -3    9.78    0.29
  -3  -6  -3   10.57    0.29
  -3  -6  -3   10.81    0.24
  -3  -6  -3    9.64    0.29
   3   6   3   10.76    0.29
   3   6   3   10.31    0.29
  -4  -6  -3    4.31    0.13
  -4  -6  -3    4.04    0.16
  -4  -6  -3    4.01    0.12
  -4  -6  -3    3.89    0.17
  -4  -6  -3    3.95    0.17
   4   6   3    4.04    0.17
   4   6   3    3.98    0.16
  -5  -6  -3    8.40    0.27
  -5  -6  -3    8.54    0.26
  -5  -6  -3    8.53    0.23
  -5  -6  -3    8.36    0.22
   5   6   3    7.07    0.28
   5   6   3    8.20    0.21
   5   6   3    8.39    0.27
   5   6   3    8.47    0.26
  -6  -6  -3    0.89    0.08
  -6  -6  -3    0.85    0.09
  -6  -6  -3    0.96    0.12
   6   6   3    0.96    0.11
   6   6   3    0.82    0.09
   6   6   3    0.82    0.09
  -7  -6  -3    0.78    0.10
  -7  -6  -3    0.87    0.09
  -7  -6  -3    0.75    0.08
   7   6   3    0.73    0.10
   7   6   3    0.88    0.10
  -8  -6  -3    0.33    0.07
  -8  -6  -3    0.41    0.10
   8   6   3    0.43    0.11
   8   6   3    0.57    0.10
  -9  -6  -3    0.05    0.11
  -9  -6  -3   -0.12    0.07
   9   6   3   -0.07    0.10
   9   6   3    0.15    0.11
 -10  -6  -3    0.85    0.15
 -10  -6  -3    0.54    0.13
  10   6   3    0.59    0.14
  10   6   3    0.56    0.18
  11  -7  -3    0.29    0.13
  11  -7  -3   -0.03    0.12
 -11   7   3    0.26    0.12
  10  -7  -3    2.28    0.21
  10  -7  -3    1.80    0.20
 -10   7   3    2.53    0.20
   9  -7  -3    1.43    0.15
   9  -7  -3    1.22    0.15
   9  -7  -3    1.06    0.11
  -9   7   3    1.46    0.17
   8  -7  -3    1.57    0.15
   8  -7  -3    1.76    0.14
   8  -7  -3    1.86    0.11
  -8   7   3    1.69    0.15
   7  -7  -3    0.14    0.07
   7  -7  -3    0.35    0.05
   7  -7  -3    0.20    0.06
   7  -7  -3    0.21    0.08
  -7   7   3    0.23    0.07
  -7   7   3    0.19    0.08
  -7   7   3    0.26    0.07
   6  -7  -3    5.92    0.21
   6  -7  -3    5.88    0.20
   6  -7  -3    5.66    0.22
   6  -7  -3    5.91    0.17
  -6   7   3    5.47    0.18
  -6   7   3    5.77    0.21
  -6   7   3    5.83    0.23
   5  -7  -3    2.87    0.15
   5  -7  -3    2.82    0.12
   5  -7  -3    2.77    0.13
   5  -7  -3    2.96    0.11
  -5   7   3    2.98    0.15
  -5   7   3    2.76    0.16
  -5   7   3    2.85    0.12
   4  -7  -3    0.20    0.04
   4  -7  -3    0.19    0.04
   4  -7  -3    0.11    0.05
  -4   7   3    0.19    0.05
  -4   7   3    0.13    0.05
  -4   7   3    0.20    0.05
   3  -7  -3    0.18    0.06
   3  -7  -3    0.15    0.03
   3  -7  -3    0.18    0.04
   3  -7  -3    0.23    0.05
   3  -7  -3    0.15    0.03
   3  -7  -3    0.15    0.05
   3  -7  -3    0.10    0.06
  -3   7   3    0.17    0.04
  -3   7   3    0.17    0.06
  -3   7   3    0.13    0.03
   2  -7  -3    4.85    0.19
   2  -7  -3    4.94    0.16
   2  -7  -3    5.28    0.16
   2  -7  -3    5.23    0.14
   2  -7  -3    5.10    0.14
   2  -7  -3    4.80    0.18
   2  -7  -3    4.87    0.18
  -2   7   3    5.02    0.18
   1  -7  -3    7.42    0.23
   1  -7  -3    6.99    0.17
   1  -7  -3    7.29    0.21
   1  -7  -3    7.12    0.23
   1  -7  -3    7.14    0.21
   1  -7  -3    6.87    0.23
   1  -7  -3    7.34    0.17
  -1   7   3    7.49    0.23
   0  -7  -3    9.71    0.28
   0  -7  -3    9.17    0.28
   0  -7  -3    9.37    0.27
   0  -7  -3    9.05    0.27
   0  -7  -3    9.63    0.26
   0  -7  -3    9.34    0.26
  -1  -7  -3    0.17    0.05
  -1  -7  -3    0.11    0.06
  -1  -7  -3    0.20    0.06
  -1  -7  -3    0.13    0.05
  -1  -7  -3    0.18    0.05
  -1  -7  -3    0.22    0.05
  -2  -7  -3    5.91    0.20
  -2  -7  -3    5.41    0.20
  -2  -7  -3    5.93    0.20
  -2  -7  -3    5.60    0.20
  -2  -7  -3    5.95    0.20
  -2  -7  -3    5.57    0.20
   2   7   3    5.89    0.20
   2   7   3    6.06    0.20
  -3  -7  -3   12.35    0.27
  -3  -7  -3   12.45    0.34
  -3  -7  -3   11.73    0.34
  -3  -7  -3   11.28    0.33
  -3  -7  -3   12.00    0.27
   3   7   3   12.44    0.34
   3   7   3   11.94    0.33
  -4  -7  -3    0.46    0.06
  -4  -7  -3    0.47    0.07
  -4  -7  -3    0.55    0.08
  -4  -7  -3    0.44    0.05
   4   7   3    0.44    0.07
   4   7   3    0.50    0.07
  -5  -7  -3    0.26    0.04
  -5  -7  -3    0.23    0.07
  -5  -7  -3    0.17    0.10
   5   7   3    0.25    0.06
   5   7   3    0.23    0.06
  -6  -7  -3    2.42    0.12
  -6  -7  -3    2.30    0.16
  -6  -7  -3    2.23    0.11
   6   7   3    2.40    0.16
   6   7   3    2.48    0.16
  -7  -7  -3    2.52    0.14
  -7  -7  -3    2.42    0.13
  -7  -7  -3    2.21    0.17
   7   7   3    2.73    0.18
   7   7   3    2.73    0.17
  -8  -7  -3    1.66    0.13
  -8  -7  -3    1.93    0.18
   8   7   3    1.87    0.19
   8   7   3    2.02    0.18
  -9  -7  -3    0.69    0.10
  -9  -7  -3    0.83    0.14
   9   7   3    0.74    0.13
   9   7   3    0.75    0.13
  11  -8  -3    0.66    0.14
  10  -8  -3    0.05    0.09
  10  -8  -3   -0.17    0.11
 -10   8   3    0.12    0.12
   9  -8  -3    0.93    0.12
   9  -8  -3    1.07    0.13
  -9   8   3    1.07    0.14
   8  -8  -3   -0.03    0.08
   8  -8  -3    0.34    0.09
   8  -8  -3    0.22    0.06
  -8   8   3    0.18    0.10
   7  -8  -3    0.10    0.07
   7  -8  -3    0.05    0.06
   7  -8  -3    0.28    0.05
   7  -8  -3    0.15    0.14
  -7   8   3    0.15    0.08
   6  -8  -3    1.05    0.13
   6  -8  -3    1.21    0.11
   6  -8  -3    1.02    0.12
   6  -8  -3    1.13    0.08
  -6   8   3    1.06    0.13
  -6   8   3    1.36    0.14
  -6   8   3    1.22    0.12
   5  -8  -3    0.17    0.05
   5  -8  -3    0.14    0.04
   5  -8  -3    0.15    0.06
   5  -8  -3    0.10    0.05
  -5   8   3    0.11    0.06
  -5   8   3    0.00    0.06
   4  -8  -3    0.75    0.07
   4  -8  -3    0.94    0.07
   4  -8  -3    0.83    0.08
   4  -8  -3    0.79    0.10
   4  -8  -3    0.75    0.08
  -4   8   3    1.18    0.12
  -4   8   3    0.67    0.08
   3  -8  -3    0.42    0.06
   3  -8  -3    0.48    0.05
   3  -8  -3    0.43    0.04
   3  -8  -3    0.43    0.07
   3  -8  -3    0.41    0.05
  -3   8   3    0.35    0.07
   2  -8  -3    0.77    0.07
   2  -8  -3    0.74    0.05
   2  -8  -3    0.81    0.09
   2  -8  -3    0.93    0.06
   2  -8  -3    0.70    0.08
  -2   8   3    0.86    0.10
   1  -8  -3    0.22    0.05
   1  -8  -3    0.30    0.09
   1  -8  -3    0.21    0.05
   1  -8  -3    0.35    0.06
   1  -8  -3    0.23    0.07
  -1   8   3    0.33    0.06
   0  -8  -3    4.36    0.16
   0  -8  -3    4.20    0.18
   0  -8  -3    4.27    0.18
   0  -8  -3    4.30    0.17
   0  -8  -3    4.10    0.17
   0  -8  -3    3.70    0.18
  -1  -8  -3    0.57    0.07
  -1  -8  -3    0.52    0.10
  -1  -8  -3    0.58    0.07
  -1  -8  -3    0.61    0.09
  -1  -8  -3    0.47    0.08
  -1  -8  -3    0.50    0.08
  -2  -8  -3    0.21    0.06
  -2  -8  -3    0.12    0.07
  -2  -8  -3    0.14    0.05
  -2  -8  -3    0.24    0.06
  -3  -8  -3    0.46    0.09
  -3  -8  -3    0.68    0.08
  -3  -8  -3    0.68    0.09
   3   8   3    0.61    0.08
   3   8   3    0.81    0.09
  -4  -8  -3    2.66    0.16
  -4  -8  -3    2.70    0.09
  -4  -8  -3    2.60    0.09
   4   8   3    2.53    0.15
   4   8   3    2.65    0.16
  -5  -8  -3    0.38    0.09
  -5  -8  -3    0.50    0.06
  -5  -8  -3    0.62    0.07
   5   8   3    0.54    0.08
   5   8   3    0.41    0.08
  -6  -8  -3    0.96    0.11
  -6  -8  -3    0.77    0.08
  -6  -8  -3    0.92    0.10
   6   8   3    0.75    0.11
   6   8   3    0.75    0.11
  -7  -8  -3    0.54    0.07
  -7  -8  -3    0.31    0.11
   7   8   3    0.63    0.10
   7   8   3    0.51    0.11
  -8  -8  -3    2.38    0.15
  -8  -8  -3    2.57    0.21
   8   8   3    2.63    0.23
   8   8   3    2.47    0.20
  10  -9  -3   -0.05    0.10
 -10   9   3    0.05    0.20
   9  -9  -3    0.43    0.10
   9  -9  -3    0.40    0.12
  -9   9   3    0.45    0.13
   8  -9  -3    0.11    0.08
   8  -9  -3   -0.04    0.09
  -8   9   3    0.21    0.12
   7  -9  -3    0.07    0.06
   7  -9  -3    0.04    0.08
  -7   9   3   -0.12    0.09
   6  -9  -3    1.86    0.12
   6  -9  -3    1.89    0.14
   6  -9  -3    2.08    0.16
   6  -9  -3    1.96    0.10
  -6   9   3    1.82    0.17
   5  -9  -3    0.26    0.07
   5  -9  -3    0.27    0.07
   5  -9  -3    0.29    0.06
   5  -9  -3    0.37    0.07
   5  -9  -3    0.30    0.05
  -5   9   3    0.37    0.09
  -5   9   3    0.22    0.07
   4  -9  -3    4.65    0.15
   4  -9  -3    4.45    0.16
   4  -9  -3    4.49    0.15
   4  -9  -3    4.31    0.16
  -4   9   3    4.26    0.23
  -4   9   3    4.14    0.14
   3  -9  -3    0.04    0.04
   3  -9  -3   -0.02    0.05
   3  -9  -3   -0.04    0.03
   3  -9  -3   -0.01    0.06
   3  -9  -3    0.11    0.04
  -3   9   3    0.08    0.07
   2  -9  -3    0.02    0.05
   2  -9  -3    0.01    0.02
   2  -9  -3    0.01    0.04
   2  -9  -3    0.01    0.06
   2  -9  -3    0.04    0.03
  -2   9   3    0.10    0.06
   1  -9  -3   -0.03    0.05
   1  -9  -3    0.01    0.05
   1  -9  -3    0.08    0.07
  -1   9   3   -0.04    0.06
   0  -9  -3    6.32    0.23
   0  -9  -3    6.58    0.22
   0  -9  -3    7.24    0.25
   0  -9  -3    6.63    0.23
  -1  -9  -3    2.30    0.14
  -1  -9  -3    2.68    0.14
  -1  -9  -3    2.30    0.15
  -2  -9  -3    3.97    0.17
  -2  -9  -3    3.73    0.17
  -2  -9  -3    3.84    0.18
  -3  -9  -3    0.01    0.07
  -3  -9  -3    0.09    0.06
  -3  -9  -3    0.02    0.08
   3   9   3    0.01    0.09
  -4  -9  -3    0.84    0.11
  -4  -9  -3    0.87    0.10
   4   9   3    1.01    0.11
  -5  -9  -3    0.80    0.11
  -5  -9  -3    0.67    0.07
   5   9   3    0.54    0.10
   5   9   3    0.91    0.11
  -6  -9  -3    0.19    0.10
  -6  -9  -3    0.02    0.05
  -6  -9  -3    0.09    0.06
   6   9   3   -0.12    0.09
   6   9   3   -0.01    0.09
  -7  -9  -3    0.91    0.14
  -7  -9  -3    0.72    0.08
   7   9   3    0.64    0.13
   7   9   3    0.85    0.14
  -8  -9  -3    0.28    0.14
   9 -10  -3    0.41    0.10
   9 -10  -3    0.19    0.14
  -9  10   3    0.26    0.15
   8 -10  -3    0.04    0.11
   8 -10  -3    0.13    0.08
  -8  10   3    0.07    0.13
   7 -10  -3    0.29    0.07
   7 -10  -3   -0.01    0.09
  -7  10   3    0.29    0.12
   6 -10  -3    0.19    0.09
   6 -10  -3    0.12    0.06
  -6  10   3   -0.03    0.10
   5 -10  -3    2.65    0.18
   5 -10  -3    2.51    0.14
   5 -10  -3    2.49    0.11
   5 -10  -3    2.50    0.13
  -5  10   3    2.75    0.20
   4 -10  -3    0.74    0.08
   4 -10  -3    0.68    0.08
   4 -10  -3    0.79    0.10
   4 -10  -3    0.64    0.09
  -4  10   3    0.43    0.10
   3 -10  -3    0.23    0.04
   3 -10  -3    0.19    0.07
   3 -10  -3    0.23    0.05
   3 -10  -3    0.19    0.06
  -3  10   3    0.21    0.08
   2 -10  -3    0.46    0.06
   2 -10  -3    0.45    0.09
   2 -10  -3    0.43    0.09
   2 -10  -3    0.44    0.05
   2 -10  -3    0.43    0.04
  -2  10   3    0.33    0.09
   1 -10  -3    0.01    0.06
   1 -10  -3    0.04    0.08
   1 -10  -3    0.20    0.09
   1 -10  -3    0.04    0.06
   0 -10  -3    0.57    0.09
   0 -10  -3    0.53    0.09
   0 -10  -3    0.68    0.10
  -1 -10  -3    0.11    0.08
  -1 -10  -3    0.01    0.07
  -1 -10  -3   -0.01    0.06
  -2 -10  -3    0.44    0.09
  -2 -10  -3    0.45    0.08
  -3 -10  -3    0.50    0.10
  -3 -10  -3    0.49    0.11
  -4 -10  -3    0.81    0.13
  -4 -10  -3    0.93    0.11
  -4 -10  -3    0.76    0.11
   4  10   3    0.89    0.12
  -5 -10  -3    3.15    0.22
  -5 -10  -3    2.77    0.19
   5  10   3    2.75    0.21
  -6 -10  -3    0.76    0.14
  -6 -10  -3    0.92    0.10
  -6 -10  -3    0.77    0.09
   6  10   3    0.60    0.13
  -7 -10  -3    0.03    0.14
   7  10   3    0.11    0.21
   8 -11  -3    1.53    0.18
   7 -11  -3    0.11    0.08
   7 -11  -3    0.20    0.12
  -7  11   3    0.38    0.14
   6 -11  -3    0.03    0.07
   6 -11  -3    0.24    0.11
  -6  11   3    0.09    0.11
   5 -11  -3    1.42    0.11
   5 -11  -3    1.68    0.18
  -5  11   3    1.36    0.16
   4 -11  -3    0.13    0.09
   4 -11  -3    0.06    0.05
   4 -11  -3   -0.05    0.06
  -4  11   3    0.06    0.09
   3 -11  -3    0.26    0.08
   3 -11  -3    0.05    0.04
   3 -11  -3    0.01    0.05
   3 -11  -3   -0.03    0.06
  -3  11   3    0.00    0.09
   2 -11  -3    0.29    0.07
   2 -11  -3    0.10    0.08
  -2  11   3    0.12    0.09
   1 -11  -3    0.13    0.08
   1 -11  -3    0.25    0.08
   1 -11  -3    0.09    0.09
   0 -11  -3    4.29    0.25
   0 -11  -3    5.16    0.25
   0 -11  -3    4.82    0.20
  -1 -11  -3   -0.03    0.12
  -1 -11  -3    0.06    0.09
  -2 -11  -3    0.06    0.10
  -2 -11  -3   -0.07    0.08
  -2 -11  -3    0.27    0.09
  -3 -11  -3    0.29    0.11
  -3 -11  -3    0.29    0.11
  -3 -11  -3    0.25    0.11
  -4 -11  -3    1.37    0.16
  -4 -11  -3    1.26    0.16
  -5 -11  -3    0.41    0.13
  -5 -11  -3    0.44    0.14
   6 -12  -3    0.45    0.13
   6 -12  -3    0.53    0.13
  -6  12   3    0.39    0.16
   5 -12  -3    0.34    0.12
   5 -12  -3    0.13    0.07
  -5  12   3   -0.04    0.12
   4 -12  -3    1.57    0.18
   4 -12  -3    1.06    0.10
  -4  12   3    1.47    0.17
   3 -12  -3    0.94    0.08
   3 -12  -3    1.00    0.13
   3 -12  -3    0.89    0.09
  -3  12   3    1.02    0.15
   2 -12  -3    0.12    0.09
   2 -12  -3   -0.02    0.12
   1 -12  -3   -0.02    0.11
   1 -12  -3   -0.05    0.09
   1 -12  -3    0.11    0.10
   0 -12  -3    1.34    0.16
   0 -12  -3    1.29    0.17
  -1 -12  -3    0.42    0.11
  -1 -12  -3    0.65    0.12
  -1 -12  -3    0.59    0.14
  -2 -12  -3    0.37    0.13
  -2 -12  -3    0.24    0.13
  -2 -12  -3    0.35    0.11
  -3 -12  -3    0.18    0.12
  -3 -12  -3   -0.07    0.13
   4 -13  -3    1.17    0.13
   4 -13  -3    1.31    0.16
  -4  13   3    1.10    0.18
   3 -13  -3    1.75    0.20
   3 -13  -3    2.10    0.22
  -3  13   3    2.00    0.21
   2 -13  -3    0.61    0.13
   2 -13  -3    0.43    0.15
   1 -13  -3    0.09    0.14
   1 -13  -3   -0.03    0.11
   0 -13  -3    0.15    0.14
   0 -13  -3    0.17    0.12
  -1 -13  -3    0.50    0.14
  -2 -13   4    2.05    0.14
  -2 -13   4    2.16    0.25
  -1 -13   4    0.19    0.08
  -1 -13   4    0.27    0.14
   0 -13   4    1.80    0.13
   0 -13   4    1.93    0.23
   1 -13   4    0.50    0.08
   1 -13   4    0.46    0.14
   2 -13   4    0.84    0.10
   2 -13   4    0.86    0.14
   3 -13   4    0.32    0.09
   3 -13   4    0.70    0.15
   4 -13   4    2.51    0.32
   5  12  -4    0.55    0.12
  -5 -12   4    0.47    0.17
  -5 -12   4    0.60    0.11
   4  12  -4    0.08    0.10
  -4 -12   4    0.18    0.12
  -4 -12   4   -0.08    0.07
   3  12  -4    0.44    0.13
  -3 -12   4    0.31    0.07
  -3 -12   4    0.29    0.12
   2  12  -4    0.22    0.09
  -2 -12   4    0.28    0.12
  -2 -12   4    0.20    0.07
  -1 -12   4    3.36    0.16
  -1 -12   4    3.29    0.24
   0 -12   4    3.00    0.15
   0 -12   4    2.99    0.22
   1 -12   4   -0.02    0.06
   1 -12   4    0.20    0.10
   2 -12   4    0.00    0.08
   2 -12   4   -0.04    0.10
   2 -12   4    0.01    0.06
  -3  12  -4   -0.01    0.11
   3 -12   4    0.05    0.09
   3 -12   4    0.04    0.07
  -4  12  -4    2.16    0.23
   4 -12   4    2.69    0.20
   4 -12   4    2.33    0.16
  -5  12  -4    0.80    0.15
   5 -12   4    0.80    0.11
   5 -12   4    0.79    0.13
  -6  12  -4    0.32    0.13
   6 -12   4    0.24    0.11
   6 -12   4    0.49    0.13
   7  11  -4    0.06    0.12
   6  11  -4    0.25    0.11
  -6 -11   4    0.26    0.08
  -6 -11   4    0.37    0.13
   5  11  -4    2.47    0.19
  -5 -11   4    2.43    0.15
  -5 -11   4    2.33    0.21
   4  11  -4    0.39    0.10
  -4 -11   4    0.62    0.12
  -4 -11   4    0.41    0.07
   3  11  -4    1.10    0.11
  -3 -11   4    1.14    0.13
  -3 -11   4    1.01    0.10
   2  11  -4    1.78    0.13
  -2 -11   4    1.61    0.11
  -2 -11   4    1.65    0.17
  -2 -11   4    1.75    0.13
   1  11  -4    1.21    0.11
  -1 -11   4    1.00    0.12
  -1 -11   4    0.95    0.12
  -1 -11   4    0.78    0.09
   0  11  -4    2.56    0.11
   0 -11   4    2.82    0.15
   0 -11   4    2.81    0.19
   0 -11   4    2.65    0.13
   0 -11   4    2.84    0.13
   1 -11   4    2.16    0.12
   1 -11   4    2.24    0.13
   1 -11   4    2.06    0.14
   1 -11   4    2.31    0.18
  -2  11  -4    0.17    0.09
   2 -11   4    0.24    0.07
   2 -11   4    0.13    0.07
   2 -11   4    0.25    0.10
  -3  11  -4    0.03    0.09
   3 -11   4    0.08    0.07
   3 -11   4   -0.03    0.05
  -4  11  -4    3.48    0.22
   4 -11   4    3.10    0.17
  -5  11  -4    1.82    0.19
   5 -11   4    2.21    0.16
   5 -11   4    2.23    0.19
  -6  11  -4    0.07    0.11
   6 -11   4    0.00    0.09
   6 -11   4    0.03    0.10
  -7  11  -4    0.11    0.13
   7 -11   4    0.24    0.11
   7 -11   4    0.35    0.12
   8 -11   4    0.24    0.12
   8 -11   4    0.19    0.14
   8  10  -4    0.53    0.13
   7  10  -4    0.62    0.12
  -7 -10   4    0.83    0.15
  -7 -10   4    0.60    0.09
   6  10  -4    0.67    0.11
  -6 -10   4    0.77    0.12
  -6 -10   4    0.68    0.08
   5  10  -4    1.45    0.15
  -5 -10   4    1.77    0.13
  -5 -10   4    1.78    0.18
   4  10  -4    3.49    0.18
  -4 -10   4    3.53    0.16
  -4 -10   4    3.61    0.17
  -4 -10   4    3.83    0.21
   3  10  -4   10.01    0.29
   3  10  -4    9.55    0.28
  -3 -10   4   10.00    0.29
  -3 -10   4    9.73    0.28
  -3 -10   4   10.43    0.35
   2  10  -4    1.03    0.10
   2  10  -4    1.09    0.11
  -2 -10   4    1.14    0.11
  -2 -10   4    1.40    0.14
  -2 -10   4    1.08    0.09
  -2 -10   4    1.06    0.13
   1  10  -4    1.67    0.12
   1  10  -4    1.84    0.10
  -1 -10   4    1.70    0.12
  -1 -10   4    1.78    0.10
  -1 -10   4    1.83    0.12
  -1 -10   4    1.70    0.15
  -1 -10   4    1.70    0.08
   0  10  -4    0.47    0.07
   0  10  -4    0.43    0.05
   0 -10   4    0.34    0.07
   0 -10   4    0.44    0.06
   0 -10   4    0.43    0.09
   0 -10   4    0.36    0.06
   0 -10   4    0.31    0.07
   0 -10   4    0.31    0.05
  -1  10  -4    0.06    0.07
  -1  10  -4    0.07    0.07
   1 -10   4    0.10    0.05
   1 -10   4    0.15    0.05
   1 -10   4    0.06    0.07
   1 -10   4    0.13    0.07
  -2  10  -4    0.81    0.11
  -2  10  -4    0.93    0.10
  -2  10  -4    0.76    0.10
   2 -10   4    0.93    0.10
   2 -10   4    0.81    0.10
   2 -10   4    0.79    0.09
  -3  10  -4    0.43    0.09
   3 -10   4    0.28    0.06
   3 -10   4    0.28    0.07
   3 -10   4    0.40    0.09
  -4  10  -4   -0.07    0.07
   4 -10   4   -0.04    0.07
   4 -10   4    0.00    0.06
  -5  10  -4    2.49    0.19
   5 -10   4    2.60    0.16
   5 -10   4    2.65    0.18
  -6  10  -4    5.33    0.27
   6 -10   4    5.83    0.24
   6 -10   4    5.82    0.26
  -7  10  -4    0.11    0.12
   7 -10   4    0.21    0.10
   7 -10   4   -0.05    0.09
  -8  10  -4    1.12    0.16
   8 -10   4    1.13    0.16
   8 -10   4    1.75    0.19
  -9  10  -4    0.41    0.24
   9 -10   4    0.44    0.15
   9 -10   4    0.43    0.13
   9   9  -4    0.24    0.13
   8   9  -4    0.16    0.11
  -8  -9   4    0.15    0.11
  -8  -9   4   -0.06    0.08
   7   9  -4    3.82    0.22
  -7  -9   4    3.63    0.18
  -7  -9   4    4.12    0.24
   6   9  -4   -0.06    0.07
  -6  -9   4   -0.03    0.08
  -6  -9   4    0.06    0.06
  -5  -9   4    1.61    0.12
  -5  -9   4    1.53    0.16
  -5  -9   4    1.48    0.13
   4   9  -4    1.08    0.11
   4   9  -4    1.39    0.12
  -4  -9   4    1.21    0.10
  -4  -9   4    1.13    0.11
  -4  -9   4    1.16    0.14
   3   9  -4    0.05    0.05
   3   9  -4    0.02    0.05
  -3  -9   4    0.08    0.06
  -3  -9   4    0.00    0.07
  -3  -9   4    0.09    0.04
  -3  -9   4    0.03    0.07
   2   9  -4    1.56    0.11
   2   9  -4    1.54    0.10
  -2  -9   4    1.45    0.15
  -2  -9   4    1.16    0.16
  -2  -9   4    1.61    0.12
   1   9  -4    0.45    0.06
   1   9  -4    0.43    0.06
  -1  -9   4    0.53    0.06
  -1  -9   4    0.50    0.05
  -1  -9   4    0.41    0.07
  -1  -9   4    0.41    0.07
  -1  -9   4    0.51    0.07
  -1  -9   4    0.45    0.06
   0   9  -4    3.44    0.15
   0   9  -4    3.56    0.13
   0   9  -4    3.68    0.12
   0  -9   4    3.92    0.18
   0  -9   4    3.63    0.14
   0  -9   4    3.52    0.12
   0  -9   4    3.66    0.13
   0  -9   4    3.51    0.15
  -1   9  -4    0.72    0.09
  -1   9  -4    0.80    0.06
  -1   9  -4    0.87    0.10
  -1   9  -4    0.90    0.11
   1  -9   4    0.77    0.08
   1  -9   4    0.81    0.08
   1  -9   4    0.89    0.05
   1  -9   4    0.86    0.11
   1  -9   4    0.80    0.10
  -2   9  -4    1.93    0.13
  -2   9  -4    1.96    0.14
  -2   9  -4    1.97    0.13
   2  -9   4    1.95    0.11
   2  -9   4    2.06    0.13
   2  -9   4    1.96    0.11
  -3   9  -4    0.54    0.09
  -3   9  -4    0.35    0.08
   3  -9   4    0.51    0.08
   3  -9   4    0.50    0.07
  -4   9  -4    4.78    0.22
  -4   9  -4    4.89    0.21
   4  -9   4    5.11    0.19
   4  -9   4    5.06    0.22
   4  -9   4    4.99    0.20
  -5   9  -4    0.00    0.07
  -5   9  -4   -0.01    0.10
   5  -9   4    0.10    0.06
   5  -9   4   -0.01    0.06
   5  -9   4    0.17    0.11
  -6   9  -4    0.23    0.10
   6  -9   4    0.39    0.08
   6  -9   4    0.38    0.08
  -7   9  -4    3.24    0.22
   7  -9   4    2.91    0.20
   7  -9   4    3.04    0.19
  -8   9  -4    0.01    0.11
   8  -9   4    0.15    0.10
   8  -9   4    0.17    0.10
  -9   9  -4    1.83    0.19
   9  -9   4    2.18    0.24
   9  -9   4    2.29    0.24
   9   8  -4    0.50    0.12
  -9  -8   4    0.77    0.14
  -9  -8   4    0.85    0.11
   8   8  -4    5.49    0.25
  -8  -8   4    5.20    0.22
  -8  -8   4    4.99    0.26
   7   8  -4    0.27    0.09
  -7  -8   4    0.18    0.08
  -7  -8   4    0.35    0.07
   6   8  -4    2.57    0.16
  -6  -8   4    2.11    0.16
  -6  -8   4    2.36    0.17
  -6  -8   4    2.51    0.14
   5   8  -4    0.67    0.09
   5   8  -4    0.68    0.09
  -5  -8   4    0.74    0.09
  -5  -8   4    0.73    0.08
  -5  -8   4    0.67    0.09
   4   8  -4    7.79    0.25
   4   8  -4    7.93    0.24
  -4  -8   4    7.84    0.26
  -4  -8   4    8.11    0.25
   3   8  -4    0.47    0.06
   3   8  -4    0.58    0.07
  -3  -8   4    0.56    0.08
  -3  -8   4    0.47    0.08
  -3  -8   4    0.58    0.07
  -3  -8   4    0.68    0.07
   2   8  -4    3.27    0.18
   2   8  -4    3.67    0.13
  -2  -8   4    3.35    0.14
  -2  -8   4    3.36    0.14
  -2  -8   4    3.56    0.13
  -2  -8   4    3.41    0.17
   1   8  -4    7.91    0.22
   1   8  -4    7.95    0.23
  -1  -8   4    8.29    0.27
  -1  -8   4    8.19    0.20
  -1  -8   4    8.45    0.24
  -1  -8   4    8.20    0.22
  -1  -8   4    8.00    0.23
  -1  -8   4    8.23    0.20
   0   8  -4    4.64    0.15
   0   8  -4    4.46    0.13
   0   8  -4    4.80    0.17
   0  -8   4    4.49    0.19
   0  -8   4    4.54    0.16
   0  -8   4    4.71    0.14
   0  -8   4    4.74    0.14
   0  -8   4    4.66    0.17
  -1   8  -4    0.30    0.06
  -1   8  -4    0.34    0.03
  -1   8  -4    0.37    0.06
  -1   8  -4    0.45    0.06
   1  -8   4    0.39    0.05
   1  -8   4    0.44    0.04
   1  -8   4    0.34    0.06
   1  -8   4    0.31    0.05
  -2   8  -4    0.17    0.05
  -2   8  -4    0.16    0.06
  -2   8  -4    0.18    0.06
   2  -8   4    0.10    0.04
   2  -8   4    0.12    0.05
   2  -8   4    0.10    0.04
  -3   8  -4    1.59    0.12
  -3   8  -4    1.55    0.12
  -3   8  -4    1.46    0.12
   3  -8   4    1.74    0.13
   3  -8   4    1.64    0.11
   3  -8   4    1.57    0.11
  -4   8  -4    0.03    0.06
  -4   8  -4    0.08    0.07
   4  -8   4    0.00    0.05
   4  -8   4    0.03    0.04
   4  -8   4    0.07    0.07
  -5   8  -4    7.34    0.40
   5  -8   4    7.43    0.27
   5  -8   4    7.88    0.26
   5  -8   4    8.08    0.26
  -6   8  -4    0.09    0.07
  -6   8  -4    0.14    0.08
   6  -8   4    0.10    0.06
   6  -8   4    0.05    0.11
   6  -8   4    0.00    0.09
  -7   8  -4    0.14    0.09
   7  -8   4    0.02    0.08
   7  -8   4    0.02    0.08
  -8   8  -4    0.63    0.11
   8  -8   4    0.48    0.11
   8  -8   4    0.61    0.11
  -9   8  -4    0.30    0.12
   9  -8   4    0.01    0.11
   9  -8   4    0.11    0.11
 -10   8  -4    3.96    0.28
  10  -8   4    3.94    0.28
  10  -8   4    3.80    0.28
  10   7  -4    2.24    0.22
 -10  -7   4    2.63    0.23
 -10  -7   4    2.88    0.19
   9   7  -4    0.00    0.09
  -9  -7   4   -0.07    0.07
  -9  -7   4   -0.13    0.09
   8   7  -4    0.20    0.09
  -8  -7   4    0.28    0.07
  -8  -7   4    0.23    0.10
   7   7  -4    0.25    0.07
  -7  -7   4    0.33    0.07
  -7  -7   4    0.25    0.09
  -7  -7   4    0.19    0.08
   6   7  -4    6.82    0.25
   6   7  -4    6.72    0.23
  -6  -7   4    7.21    0.26
  -6  -7   4    7.12    0.25
  -6  -7   4    7.11    0.23
   5   7  -4    1.47    0.11
   5   7  -4    1.56    0.11
  -5  -7   4    1.47    0.12
  -5  -7   4    1.47    0.12
  -5  -7   4    1.51    0.10
   4   7  -4    4.77    0.16
   4   7  -4    4.85    0.17
  -4  -7   4    4.25    0.17
  -4  -7   4    4.85    0.19
  -4  -7   4    4.43    0.17
  -4  -7   4    4.60    0.16
   3   7  -4    5.14    0.17
   3   7  -4    5.57    0.18
  -3  -7   4    5.11    0.18
  -3  -7   4    5.34    0.20
  -3  -7   4    5.20    0.17
  -3  -7   4    5.28    0.18
   2   7  -4    1.14    0.08
   2   7  -4    1.14    0.08
   2   7  -4    1.07    0.08
  -2  -7   4    1.14    0.08
  -2  -7   4    1.14    0.09
  -2  -7   4    1.17    0.10
  -2  -7   4    1.18    0.10
  -2  -7   4    1.26    0.09
   1   7  -4    0.02    0.04
   1   7  -4    0.05    0.03
  -1  -7   4    0.03    0.04
  -1  -7   4    0.11    0.02
  -1  -7   4    0.03    0.05
  -1  -7   4    0.00    0.02
  -1  -7   4    0.10    0.03
  -1  -7   4    0.04    0.04
  -1  -7   4    0.03    0.04
   0   7  -4    0.82    0.08
   0   7  -4    0.90    0.06
   0   7  -4    0.76    0.07
   0   7  -4    0.95    0.06
   0  -7   4    0.94    0.06
   0  -7   4    1.01    0.07
   0  -7   4    0.85    0.09
   0  -7   4    0.84    0.09
   0  -7   4    0.96    0.08
  -1   7  -4    0.71    0.07
  -1   7  -4    0.58    0.07
  -1   7  -4    0.68    0.08
  -1   7  -4    0.70    0.07
  -1   7  -4    0.57    0.04
   1  -7   4    0.61    0.04
   1  -7   4    0.67    0.06
   1  -7   4    0.55    0.06
   1  -7   4    0.49    0.07
   1  -7   4    0.69    0.08
  -2   7  -4    0.06    0.04
  -2   7  -4    0.02    0.05
  -2   7  -4    0.02    0.04
  -2   7  -4    0.00    0.04
   2  -7   4   -0.05    0.05
   2  -7   4    0.02    0.03
   2  -7   4    0.08    0.05
   2  -7   4    0.05    0.04
  -3   7  -4    8.26    0.25
  -3   7  -4    8.38    0.27
  -3   7  -4    8.66    0.26
   3  -7   4    8.64    0.25
   3  -7   4    7.88    0.26
   3  -7   4    8.69    0.26
   3  -7   4    8.56    0.25
  -4   7  -4    1.40    0.12
  -4   7  -4    1.30    0.12
  -4   7  -4    1.46    0.12
   4  -7   4    1.57    0.11
   4  -7   4    1.42    0.10
   4  -7   4    1.44    0.13
  -5   7  -4    0.19    0.07
  -5   7  -4    0.15    0.06
   5  -7   4    0.16    0.05
   5  -7   4    0.17    0.06
   5  -7   4    0.20    0.07
  -6   7  -4    3.76    0.18
  -6   7  -4    3.98    0.20
   6  -7   4    4.09    0.19
   6  -7   4    3.61    0.20
   6  -7   4    4.07    0.18
  -7   7  -4    0.50    0.09
  -7   7  -4    0.26    0.10
   7  -7   4    0.35    0.08
   7  -7   4    0.21    0.10
   7  -7   4    0.29    0.08
  -8   7  -4    2.58    0.32
  -8   7  -4    2.73    0.18
   8  -7   4    2.25    0.18
  -9   7  -4    0.87    0.13
   9  -7   4    0.79    0.13
   9  -7   4    1.02    0.14
 -10   7  -4    1.52    0.18
  10  -7   4    1.44    0.17
  10  -7   4    1.51    0.18
 -11   7  -4    0.68    0.16
  11  -7   4    0.99    0.19
  11   6  -4    3.46    0.31
 -11  -6   4    3.12    0.23
 -11  -6   4    3.48    0.36
  10   6  -4    1.21    0.14
 -10  -6   4    1.31    0.16
 -10  -6   4    1.59    0.17
   9   6  -4   -0.03    0.08
  -9  -6   4    0.10    0.08
  -9  -6   4    0.11    0.09
   8   6  -4   -0.06    0.07
   8   6  -4   -0.05    0.05
  -8  -6   4   -0.03    0.06
  -8  -6   4    0.04    0.08
   7   6  -4    3.18    0.16
   7   6  -4    3.03    0.17
  -7  -6   4    3.13    0.17
  -7  -6   4    3.04    0.17
  -7  -6   4    2.86    0.16
   6   6  -4    0.90    0.10
   6   6  -4    0.91    0.11
  -6  -6   4    0.98    0.11
  -6  -6   4    0.97    0.10
   5   6  -4    3.77    0.16
   5   6  -4    3.50    0.15
  -5  -6   4    3.74    0.17
  -5  -6   4    3.65    0.14
  -5  -6   4    3.49    0.15
   4   6  -4    0.77    0.08
   4   6  -4    0.80    0.09
   4   6  -4    0.96    0.08
  -4  -6   4    0.86    0.09
  -4  -6   4    0.87    0.09
  -4  -6   4    0.86    0.09
  -4  -6   4    0.89    0.08
   3   6  -4    0.65    0.07
   3   6  -4    0.55    0.07
   3   6  -4    0.51    0.06
   3   6  -4    0.62    0.08
  -3  -6   4    0.61    0.07
  -3  -6   4    0.53    0.06
  -3  -6   4    0.57    0.06
  -3  -6   4    0.52    0.07
  -3  -6   4    0.55    0.07
   2   6  -4    4.05    0.14
   2   6  -4    4.24    0.14
   2   6  -4    4.21    0.13
  -2  -6   4    4.35    0.16
  -2  -6   4    4.19    0.14
  -2  -6   4    4.16    0.14
  -2  -6   4    3.98    0.16
  -2  -6   4    4.35    0.15
   1   6  -4   13.00    0.31
   1   6  -4   12.78    0.32
   1   6  -4   12.62    0.29
   1   6  -4   12.95    0.32
  -1  -6   4   12.83    0.32
  -1  -6   4   13.17    0.33
  -1  -6   4   13.02    0.29
  -1  -6   4   12.89    0.31
  -1  -6   4   12.92    0.34
  -1  -6   4   12.85    0.35
   0   6  -4    0.27    0.04
   0   6  -4    0.27    0.04
   0   6  -4    0.27    0.03
   0  -6   4    0.22    0.03
   0  -6   4    0.19    0.04
   0  -6   4    0.20    0.04
   0  -6   4    0.22    0.05
   0  -6   4    0.17    0.03
   0  -6   4    0.23    0.03
  -1   6  -4    1.15    0.07
  -1   6  -4    1.21    0.08
  -1   6  -4    1.15    0.07
  -1   6  -4    1.05    0.08
  -1   6  -4    1.18    0.05
   1  -6   4    1.20    0.05
   1  -6   4    1.20    0.08
   1  -6   4    1.11    0.09
   1  -6   4    1.12    0.07
   1  -6   4    1.16    0.06
  -2   6  -4   20.08    0.49
  -2   6  -4   19.30    0.47
  -2   6  -4   19.95    0.46
   2  -6   4   19.21    0.48
   2  -6   4   19.25    0.47
   2  -6   4   19.93    0.47
   2  -6   4   20.19    0.48
  -3   6  -4    6.47    0.20
  -3   6  -4    6.75    0.21
  -3   6  -4    6.93    0.22
  -3   6  -4    6.95    0.21
   3  -6   4    6.60    0.22
   3  -6   4    6.77    0.21
   3  -6   4    6.92    0.21
   3  -6   4    6.56    0.21
  -4   6  -4    0.05    0.04
  -4   6  -4   -0.02    0.05
  -4   6  -4    0.04    0.05
  -4   6  -4    0.05    0.05
   4  -6   4    0.10    0.04
   4  -6   4   -0.04    0.05
   4  -6   4    0.05    0.05
   4  -6   4    0.04    0.04
  -5   6  -4    2.18    0.14
  -5   6  -4    2.51    0.14
  -5   6  -4    2.41    0.14
   5  -6   4    2.33    0.15
   5  -6   4    2.32    0.13
   5  -6   4    2.47    0.13
  -6   6  -4   17.13    0.46
  -6   6  -4   17.42    0.45
   6  -6   4   16.94    0.46
   6  -6   4   16.38    0.46
   6  -6   4   17.23    0.46
  -7   6  -4    3.01    0.10
  -7   6  -4    3.15    0.17
  -7   6  -4    3.10    0.10
  -7   6  -4    3.14    0.18
   7  -6   4    2.94    0.20
   7  -6   4    3.19    0.17
   7  -6   4    3.24    0.18
  -8   6  -4    0.39    0.05
  -8   6  -4    0.38    0.08
  -8   6  -4    0.34    0.09
   8  -6   4    0.28    0.09
   8  -6   4    0.23    0.09
  -9   6  -4    0.12    0.09
  -9   6  -4    0.18    0.10
   9  -6   4    0.15    0.09
   9  -6   4    0.23    0.10
 -10   6  -4    0.52    0.12
  10  -6   4    0.49    0.13
  10  -6   4    0.38    0.13
 -11   6  -4    0.43    0.14
  11  -6   4    0.82    0.18
  11   5  -4    0.26    0.12
 -11  -5   4   -0.04    0.11
 -11  -5   4    0.27    0.12
  10   5  -4    0.51    0.10
 -10  -5   4    0.55    0.10
 -10  -5   4    0.50    0.12
   9   5  -4    6.41    0.20
   9   5  -4    6.50    0.25
  -9  -5   4    6.40    0.27
  -9  -5   4    6.64    0.25
   8   5  -4    0.02    0.06
   8   5  -4    0.15    0.04
  -8  -5   4    0.21    0.05
  -8  -5   4    0.00    0.06
  -8  -5   4   -0.04    0.07
  -8  -5   4    0.09    0.08
   7   5  -4    0.41    0.06
   7   5  -4    0.34    0.07
  -7  -5   4    0.43    0.05
  -7  -5   4    0.29    0.07
  -7  -5   4    0.53    0.09
  -7  -5   4    0.42    0.07
   6   5  -4    7.53    0.24
   6   5  -4    7.34    0.18
   6   5  -4    7.87    0.28
  -6  -5   4    7.57    0.18
  -6  -5   4    7.53    0.24
  -6  -5   4    7.41    0.24
  -6  -5   4    7.56    0.25
   5   5  -4    3.75    0.19
   5   5  -4    3.61    0.14
   5   5  -4    3.78    0.14
   5   5  -4    3.29    0.14
  -5  -5   4    3.57    0.14
  -5  -5   4    3.62    0.15
  -5  -5   4    3.85    0.16
   4   5  -4    0.34    0.05
   4   5  -4    0.44    0.06
   4   5  -4    0.35    0.05
   4   5  -4    0.19    0.05
  -4  -5   4    0.37    0.06
  -4  -5   4    0.26    0.05
  -4  -5   4    0.34    0.05
  -4  -5   4    0.48    0.06
   3   5  -4    0.06    0.03
   3   5  -4    0.15    0.05
   3   5  -4    0.08    0.03
   3   5  -4    0.05    0.03
  -3  -5   4    0.09    0.04
  -3  -5   4    0.07    0.03
  -3  -5   4    0.09    0.03
  -3  -5   4    0.12    0.04
   2   5  -4    1.97    0.09
   2   5  -4    1.99    0.09
   2   5  -4    2.05    0.08
  -2  -5   4    1.97    0.10
  -2  -5   4    2.04    0.10
  -2  -5   4    1.94    0.09
  -2  -5   4    2.06    0.09
  -2  -5   4    2.05    0.09
   1   5  -4    3.70    0.11
   1   5  -4    3.64    0.09
   1   5  -4    3.71    0.13
   1   5  -4    3.75    0.12
  -1  -5   4    3.74    0.13
  -1  -5   4    3.66    0.11
  -1  -5   4    3.70    0.09
  -1  -5   4    3.63    0.12
  -1  -5   4    3.74    0.13
  -1  -5   4    3.67    0.14
   0   5  -4   13.43    0.32
   0   5  -4   13.10    0.30
   0   5  -4   13.02    0.30
   0  -5   4   13.23    0.30
   0  -5   4   13.51    0.34
   0  -5   4   13.35    0.31
   0  -5   4   13.11    0.33
   0  -5   4   13.12    0.33
   0  -5   4   13.48    0.33
  -1   5  -4    0.09    0.03
  -1   5  -4    0.00    0.03
  -1   5  -4    0.10    0.02
  -1   5  -4    0.09    0.03
  -1   5  -4    0.15    0.04
   1  -5   4    0.11    0.03
   1  -5   4    0.12    0.02
   1  -5   4    0.09    0.03
   1  -5   4    0.12    0.03
   1  -5   4    0.07    0.03
  -2   5  -4   10.00    0.27
  -2   5  -4    9.82    0.25
  -2   5  -4    9.63    0.26
  -2   5  -4    9.70    0.26
  -2   5  -4    9.67    0.21
   2  -5   4    9.74    0.26
   2  -5   4    9.28    0.26
   2  -5   4    9.65    0.25
   2  -5   4    9.80    0.26
  -3   5  -4    4.96    0.17
  -3   5  -4    4.95    0.16
  -3   5  -4    4.88    0.16
  -3   5  -4    4.88    0.17
   3  -5   4    4.88    0.17
   3  -5   4    4.97    0.16
   3  -5   4    4.88    0.17
   3  -5   4    4.69    0.16
  -4   5  -4    1.05    0.09
  -4   5  -4    1.05    0.10
  -4   5  -4    0.99    0.04
  -4   5  -4    1.03    0.08
  -4   5  -4    0.99    0.04
  -4   5  -4    0.79    0.09
   4  -5   4    0.96    0.08
   4  -5   4    0.99    0.09
   4  -5   4    1.04    0.08
   4  -5   4    0.98    0.09
  -5   5  -4   -0.06    0.05
  -5   5  -4    0.05    0.05
  -5   5  -4    0.04    0.04
  -5   5  -4   -0.02    0.02
  -5   5  -4    0.06    0.03
  -5   5  -4    0.02    0.06
   5  -5   4    0.03    0.04
   5  -5   4    0.05    0.05
   5  -5   4    0.04    0.05
   5  -5   4    0.02    0.07
  -6   5  -4    1.93    0.08
  -6   5  -4    2.19    0.14
  -6   5  -4    2.09    0.12
  -6   5  -4    2.17    0.15
  -6   5  -4    2.00    0.11
   6  -5   4    2.29    0.14
   6  -5   4    2.23    0.15
   6  -5   4    2.18    0.13
  -7   5  -4   12.23    0.30
  -7   5  -4   12.00    0.36
  -7   5  -4   13.13    0.36
  -7   5  -4   12.24    0.30
  -7   5  -4   11.66    0.37
   7  -5   4   12.80    0.37
   7  -5   4   12.56    0.38
   7  -5   4   12.04    0.37
  -8   5  -4    8.11    0.29
  -8   5  -4    7.78    0.23
   8  -5   4    8.47    0.30
   8  -5   4    8.25    0.32
   8  -5   4    8.46    0.30
  -9   5  -4    0.99    0.12
  -9   5  -4    1.26    0.14
   9  -5   4    1.21    0.10
   9  -5   4    0.92    0.12
   9  -5   4    1.07    0.13
 -10   5  -4    0.31    0.10
 -10   5  -4    0.20    0.12
  10  -5   4    0.30    0.12
  10  -5   4    0.42    0.11
 -11   5  -4    3.02    0.23
  11  -5   4    1.97    0.23
 -12  -4   4    0.28    0.13
  11   4  -4    0.91    0.13
 -11  -4   4    0.86    0.14
 -11  -4   4    0.92    0.13
  10   4  -4    0.47    0.10
  10   4  -4    0.34    0.07
 -10  -4   4    0.24    0.08
 -10  -4   4    0.42    0.10
   9   4  -4    2.11    0.12
   9   4  -4    2.22    0.16
   9   4  -4    2.35    0.18
  -9  -4   4    2.19    0.15
  -9  -4   4    2.36    0.14
  -9  -4   4    2.03    0.16
   8   4  -4    0.58    0.06
   8   4  -4    0.68    0.09
   8   4  -4    0.56    0.09
  -8  -4   4    0.63    0.09
  -8  -4   4    0.62    0.09
  -8  -4   4    0.60    0.10
  -8  -4   4    0.69    0.09
   7   4  -4    0.16    0.06
   7   4  -4    0.13    0.04
   7   4  -4    0.12    0.05
  -7  -4   4    0.10    0.06
  -7  -4   4    0.08    0.05
  -7  -4   4    0.25    0.04
  -7  -4   4    0.11    0.06
   6   4  -4    0.13    0.06
   6   4  -4    0.11    0.04
   6   4  -4    0.06    0.05
   6   4  -4    0.03    0.03
  -6  -4   4    0.06    0.04
  -6  -4   4    0.02    0.03
  -6  -4   4    0.05    0.05
  -6  -4   4   -0.06    0.04
   5   4  -4    3.17    0.09
   5   4  -4    2.78    0.13
   5   4  -4    2.93    0.14
   5   4  -4    3.15    0.14
   5   4  -4    3.18    0.13
  -5  -4   4    3.17    0.09
  -5  -4   4    3.26    0.13
  -5  -4   4    3.02    0.14
  -5  -4   4    3.05    0.14
   4   4  -4    2.30    0.10
   4   4  -4    2.27    0.10
   4   4  -4    2.13    0.11
  -4  -4   4    2.10    0.11
  -4  -4   4    2.25    0.11
  -4  -4   4    2.25    0.10
  -4  -4   4    2.17    0.10
   3   4  -4    0.10    0.04
   3   4  -4    0.00    0.03
   3   4  -4    0.07    0.03
   3   4  -4    0.04    0.03
  -3  -4   4    0.10    0.03
  -3  -4   4    0.07    0.03
  -3  -4   4    0.08    0.03
  -3  -4   4    0.07    0.03
   2   4  -4    5.45    0.15
   2   4  -4    5.73    0.18
   2   4  -4    5.62    0.16
  -2  -4   4    5.54    0.16
  -2  -4   4    5.73    0.17
  -2  -4   4    5.49    0.17
  -2  -4   4    5.42    0.16
   1   4  -4   14.64    0.32
   1   4  -4   14.97    0.35
   1   4  -4   14.32    0.34
  -1  -4   4   14.63    0.36
  -1  -4   4   14.67    0.35
  -1  -4   4   14.91    0.36
  -1  -4   4   14.79    0.32
  -1  -4   4   14.61    0.35
   0   4  -4   29.17    0.65
   0   4  -4   29.29    0.65
   0   4  -4   29.30    0.63
   0   4  -4   28.62    0.63
   0  -4   4   29.12    0.63
   0  -4   4   29.56    0.66
   0  -4   4   28.53    0.65
   0  -4   4   28.76    0.65
   0  -4   4   29.87    0.63
   0  -4   4   29.44    0.65
  -1   4  -4    1.57    0.08
  -1   4  -4    1.66    0.08
  -1   4  -4    1.55    0.05
  -1   4  -4    1.63    0.08
  -1   4  -4    1.52    0.08
   1  -4   4    1.64    0.08
   1  -4   4    1.64    0.08
   1  -4   4    1.64    0.07
   1  -4   4    1.67    0.06
   1  -4   4    1.50    0.08
  -2   4  -4    0.94    0.06
  -2   4  -4    1.06    0.07
  -2   4  -4    1.00    0.07
  -2   4  -4    0.96    0.04
  -2   4  -4    0.97    0.04
  -2   4  -4    0.98    0.07
   2  -4   4    0.90    0.06
   2  -4   4    0.93    0.07
   2  -4   4    0.87    0.06
   2  -4   4    0.99    0.06
  -3   4  -4    4.19    0.11
  -3   4  -4    4.25    0.14
  -3   4  -4    4.32    0.15
  -3   4  -4    4.07    0.14
  -3   4  -4    4.05    0.11
  -3   4  -4    4.07    0.15
   3  -4   4    4.10    0.15
   3  -4   4    4.13    0.14
   3  -4   4    4.27    0.14
   3  -4   4    4.17    0.14
  -4   4  -4    2.46    0.12
  -4   4  -4    2.65    0.08
  -4   4  -4    2.61    0.08
  -4   4  -4    2.62    0.12
  -4   4  -4    2.58    0.11
  -4   4  -4    2.65    0.12
   4  -4   4    2.69    0.12
   4  -4   4    2.61    0.11
   4  -4   4    2.68    0.12
   4  -4   4    2.61    0.12
  -5   4  -4    0.41    0.06
  -5   4  -4    0.32    0.04
  -5   4  -4    0.21    0.05
  -5   4  -4    0.35    0.06
  -5   4  -4    0.29    0.06
  -5   4  -4    0.34    0.04
   5  -4   4    0.34    0.06
   5  -4   4    0.33    0.06
   5  -4   4    0.35    0.06
   5  -4   4    0.35    0.07
  -6   4  -4    4.27    0.19
  -6   4  -4    4.30    0.14
  -6   4  -4    4.22    0.13
  -6   4  -4    4.64    0.17
   6  -4   4    4.16    0.17
   6  -4   4    4.24    0.18
  -7   4  -4    3.55    0.13
  -7   4  -4    3.49    0.16
  -7   4  -4    3.40    0.20
   7  -4   4    3.65    0.13
   7  -4   4    3.84    0.18
   7  -4   4    4.55    0.24
   7  -4   4    3.60    0.17
  -8   4  -4    2.76    0.21
  -8   4  -4    2.68    0.14
  -8   4  -4    3.06    0.18
  -8   4  -4    2.99    0.15
   8  -4   4    3.02    0.17
   8  -4   4    2.45    0.20
   8  -4   4    2.83    0.12
   8  -4   4    2.97    0.17
  -9   4  -4    0.78    0.10
  -9   4  -4    1.03    0.13
  -9   4  -4    1.13    0.14
   9  -4   4    1.08    0.11
   9  -4   4    1.28    0.16
   9  -4   4    1.17    0.14
 -10   4  -4   -0.09    0.08
 -10   4  -4    0.09    0.09
  10  -4   4    0.13    0.11
  10  -4   4   -0.05    0.07
  10  -4   4   -0.02    0.09
 -11   4  -4   -0.02    0.10
  11  -4   4   -0.12    0.11
  12   3  -4    0.85    0.14
 -12  -3   4    1.17    0.17
 -12  -3   4    1.15    0.17
  11   3  -4    0.74    0.12
  11   3  -4    0.52    0.10
 -11  -3   4    0.84    0.13
 -11  -3   4    0.83    0.13
  10   3  -4   -0.05    0.08
  10   3  -4    0.01    0.07
 -10  -3   4    0.04    0.07
 -10  -3   4    0.05    0.08
   9   3  -4    5.92    0.20
   9   3  -4    5.55    0.22
   9   3  -4    5.88    0.24
  -9  -3   4    5.71    0.21
  -9  -3   4    5.93    0.24
  -9  -3   4    5.78    0.23
  -9  -3   4    5.27    0.25
   8   3  -4    0.65    0.09
   8   3  -4    0.61    0.08
   8   3  -4    0.79    0.09
  -8  -3   4    0.62    0.10
  -8  -3   4    0.72    0.09
  -8  -3   4    0.72    0.09
  -8  -3   4    0.51    0.07
   7   3  -4    9.45    0.30
   7   3  -4    9.82    0.29
   7   3  -4   10.03    0.29
   7   3  -4    9.71    0.26
  -7  -3   4    9.80    0.29
  -7  -3   4   10.17    0.26
  -7  -3   4   10.03    0.30
  -7  -3   4    9.77    0.30
   6   3  -4    8.13    0.24
   6   3  -4    7.54    0.25
   6   3  -4    7.76    0.24
   6   3  -4    8.33    0.24
   6   3  -4    7.96    0.21
  -6  -3   4    8.34    0.21
  -6  -3   4    8.30    0.24
  -6  -3   4    8.36    0.25
  -6  -3   4    7.78    0.24
  -6  -3   4    8.17    0.25
   5   3  -4    0.77    0.08
   5   3  -4    0.77    0.08
   5   3  -4    0.70    0.05
   5   3  -4    0.74    0.06
   5   3  -4    0.68    0.08
  -5  -3   4    0.66    0.08
  -5  -3   4    0.62    0.07
  -5  -3   4    0.77    0.05
  -5  -3   4    0.69    0.07
  -5  -3   4    0.72    0.07
   4   3  -4    6.55    0.20
   4   3  -4    6.81    0.20
   4   3  -4    6.62    0.19
   4   3  -4    6.74    0.19
   4   3  -4    6.66    0.16
  -4  -3   4    6.78    0.20
  -4  -3   4    6.75    0.16
  -4  -3   4    6.63    0.20
  -4  -3   4    6.72    0.20
  -4  -3   4    6.66    0.19
   3   3  -4    6.73    0.19
   3   3  -4    6.58    0.19
   3   3  -4    6.61    0.19
   3   3  -4    6.58    0.18
  -3  -3   4    6.83    0.18
  -3  -3   4    6.60    0.19
  -3  -3   4    6.69    0.19
  -3  -3   4    6.70    0.19
   2   3  -4    5.97    0.16
   2   3  -4    6.20    0.17
   2   3  -4    6.20    0.18
   2   3  -4    6.37    0.17
  -2  -3   4    5.94    0.17
  -2  -3   4    6.07    0.17
  -2  -3   4    6.13    0.17
  -2  -3   4    6.13    0.16
   1   3  -4   16.63    0.39
   1   3  -4   17.01    0.37
   1   3  -4   16.59    0.38
   1   3  -4   17.47    0.40
  -1  -3   4   16.99    0.39
  -1  -3   4   16.66    0.37
  -1  -3   4   17.00    0.38
  -1  -3   4   16.70    0.39
  -1  -3   4   16.66    0.39
  -1  -3   4   16.98    0.39
   0   3  -4    6.55    0.18
   0   3  -4    6.90    0.17
   0   3  -4    6.74    0.17
   0  -3   4    6.73    0.18
   0  -3   4    6.85    0.18
   0  -3   4    6.94    0.19
   0  -3   4    6.68    0.19
   0  -3   4    7.02    0.17
   0  -3   4    6.93    0.17
  -1   3  -4   17.38    0.39
  -1   3  -4   16.84    0.39
  -1   3  -4   16.93    0.37
  -1   3  -4   17.02    0.39
   1  -3   4   16.94    0.40
   1  -3   4   16.18    0.39
   1  -3   4   17.63    0.37
   1  -3   4   15.45    0.40
  -2   3  -4    0.47    0.03
  -2   3  -4    0.49    0.03
  -2   3  -4    0.52    0.06
  -2   3  -4    0.49    0.06
  -2   3  -4    0.48    0.04
  -2   3  -4    0.48    0.05
   2  -3   4    0.50    0.05
   2  -3   4    0.47    0.05
   2  -3   4    0.48    0.05
   2  -3   4    0.45    0.05
  -3   3  -4    0.04    0.03
  -3   3  -4    0.08    0.03
  -3   3  -4    0.03    0.02
  -3   3  -4    0.06    0.02
  -3   3  -4    0.04    0.02
  -3   3  -4    0.07    0.03
   3  -3   4    0.05    0.03
   3  -3   4    0.02    0.02
   3  -3   4    0.04    0.03
   3  -3   4    0.03    0.03
  -4   3  -4    3.33    0.13
  -4   3  -4    3.41    0.10
  -4   3  -4    3.31    0.12
  -4   3  -4    3.20    0.13
  -4   3  -4    3.36    0.13
  -4   3  -4    3.51    0.10
   4  -3   4    3.32    0.13
   4  -3   4    3.39    0.12
   4  -3   4    3.12    0.13
   4  -3   4    3.39    0.13
  -5   3  -4    1.66    0.10
  -5   3  -4    1.83    0.11
  -5   3  -4    1.77    0.09
  -5   3  -4    1.70    0.08
   5  -3   4    1.70    0.11
   5  -3   4    1.76    0.11
   5  -3   4    1.81    0.10
   5  -3   4    1.73    0.10
   5  -3   4    1.74    0.08
  -6   3  -4   -0.04    0.06
  -6   3  -4    0.00    0.05
  -6   3  -4   -0.02    0.03
  -6   3  -4   -0.03    0.04
   6  -3   4   -0.02    0.03
   6  -3   4    0.01    0.04
   6  -3   4    0.04    0.06
   6  -3   4    0.04    0.04
   6  -3   4    0.06    0.05
  -7   3  -4    2.38    0.12
  -7   3  -4    2.35    0.16
  -7   3  -4    2.24    0.14
  -7   3  -4    2.18    0.12
   7  -3   4    2.49    0.15
   7  -3   4    2.15    0.15
   7  -3   4    2.01    0.14
   7  -3   4    2.31    0.11
   7  -3   4    2.40    0.14
  -8   3  -4    0.02    0.05
  -8   3  -4   -0.03    0.10
  -8   3  -4   -0.04    0.06
  -8   3  -4    0.01    0.07
   8  -3   4   -0.05    0.06
   8  -3   4   -0.05    0.06
   8  -3   4    0.00    0.05
   8  -3   4    0.01    0.08
  -9   3  -4    7.35    0.27
  -9   3  -4    7.20    0.32
  -9   3  -4    7.34    0.29
   9  -3   4    7.33    0.29
   9  -3   4    7.27    0.28
   9  -3   4    7.78    0.24
 -10   3  -4    0.58    0.12
 -10   3  -4    0.32    0.10
  10  -3   4    0.48    0.13
  10  -3   4    0.54    0.10
  10  -3   4    0.33    0.11
 -11   3  -4    1.22    0.18
 -11   3  -4    0.88    0.13
  11  -3   4    1.15    0.13
  11  -3   4    1.19    0.16
 -12   3  -4    0.09    0.14
  12   2  -4    0.07    0.11
  12   2  -4   -0.04    0.12
 -12  -2   4   -0.09    0.11
 -12  -2   4    0.01    0.13
  11   2  -4    0.24    0.10
  11   2  -4    0.17    0.09
 -11  -2   4    0.33    0.10
 -11  -2   4    0.35    0.10
  10   2  -4    0.39    0.09
  10   2  -4    0.42    0.08
  10   2  -4    0.50    0.08
 -10  -2   4    0.55    0.10
 -10  -2   4    0.67    0.11
   9   2  -4    0.29    0.06
   9   2  -4    0.21    0.07
   9   2  -4    0.21    0.07
  -9  -2   4    0.26    0.07
  -9  -2   4    0.26    0.07
  -9  -2   4    0.17    0.09
  -9  -2   4    0.18    0.07
   8   2  -4    1.76    0.10
   8   2  -4    1.51    0.15
   8   2  -4    1.57    0.11
   8   2  -4    1.43    0.12
  -8  -2   4    1.69    0.12
  -8  -2   4    1.43    0.12
  -8  -2   4    1.74    0.12
  -8  -2   4    1.78    0.14
   7   2  -4   23.17    0.57
   7   2  -4   23.30    0.56
   7   2  -4   23.16    0.57
   7   2  -4   23.12    0.54
  -7  -2   4   23.16    0.57
  -7  -2   4   23.12    0.58
  -7  -2   4   24.05    0.55
   6   2  -4   13.36    0.35
   6   2  -4   13.62    0.36
   6   2  -4   13.44    0.36
   6   2  -4   13.37    0.35
   6   2  -4   13.64    0.33
  -6  -2   4   13.32    0.35
  -6  -2   4   13.76    0.36
  -6  -2   4   13.44    0.33
  -6  -2   4   13.50    0.36
  -6  -2   4   13.30    0.36
   5   2  -4    0.14    0.04
   5   2  -4    0.06    0.04
   5   2  -4    0.14    0.05
   5   2  -4    0.08    0.04
   5   2  -4    0.13    0.03
  -5  -2   4    0.12    0.04
  -5  -2   4    0.11    0.04
  -5  -2   4    0.10    0.04
  -5  -2   4    0.10    0.03
  -5  -2   4    0.12    0.04
   4   2  -4    5.10    0.16
   4   2  -4    5.00    0.16
   4   2  -4    5.25    0.16
   4   2  -4    4.99    0.15
   4   2  -4    4.94    0.13
  -4  -2   4    4.85    0.16
  -4  -2   4    5.13    0.16
  -4  -2   4    4.95    0.13
  -4  -2   4    5.14    0.15
  -4  -2   4    5.07    0.16
   3   2  -4    0.19    0.03
   3   2  -4    0.17    0.04
   3   2  -4    0.24    0.04
   3   2  -4    0.19    0.03
   3   2  -4    0.19    0.04
   3   2  -4    0.19    0.02
  -3  -2   4    0.12    0.03
  -3  -2   4    0.17    0.04
  -3  -2   4    0.20    0.04
  -3  -2   4    0.26    0.03
   2   2  -4   10.61    0.26
   2   2  -4   10.75    0.26
   2   2  -4   10.89    0.27
   2   2  -4   10.89    0.24
   2   2  -4   11.08    0.24
  -2  -2   4   10.93    0.26
  -2  -2   4   10.91    0.26
  -2  -2   4   10.75    0.27
  -2  -2   4    9.79    0.28
   1   2  -4    0.31    0.04
   1   2  -4    0.25    0.03
   1   2  -4    0.31    0.04
   1   2  -4    0.29    0.03
   1   2  -4    0.33    0.04
  -1  -2   4    0.31    0.03
  -1  -2   4    0.28    0.04
  -1  -2   4    0.34    0.04
  -1  -2   4    0.31    0.03
  -1  -2   4    0.31    0.03
   0   2  -4    5.97    0.15
   0   2  -4    5.89    0.15
   0   2  -4    5.55    0.16
   0   2  -4    6.05    0.16
   0  -2   4    5.61    0.16
   0  -2   4    5.94    0.15
   0  -2   4    5.91    0.15
   0  -2   4    5.63    0.15
   0  -2   4    5.87    0.16
   0  -2   4    5.93    0.15
  -1   2  -4    2.50    0.09
  -1   2  -4    2.51    0.08
  -1   2  -4    2.54    0.09
  -1   2  -4    2.63    0.08
   1  -2   4    2.65    0.09
   1  -2   4    2.43    0.09
   1  -2   4    2.31    0.10
   1  -2   4    2.59    0.08
   1  -2   4    2.59    0.08
  -2   2  -4    1.71    0.08
  -2   2  -4    1.60    0.06
  -2   2  -4    1.68    0.08
  -2   2  -4    1.71    0.06
  -2   2  -4    1.68    0.07
  -2   2  -4    1.65    0.06
   2  -2   4    1.54    0.08
   2  -2   4    1.74    0.08
   2  -2   4    1.62    0.06
[truncated: 596,208 more chars]
