# Supplementary material for: Crystal structure of (n-but­yl)[2-(2,6-di­meth­oxy­phen­yl)-6-methyl­phen­yl](2-meth­oxy­phen­yl)phospho­nium chloride monohydrate
Source: Acta Crystallogr E Crystallogr Commun. 2016 Jan 13;72(Pt 2):174–7. doi: 10.1107/S2056989015024780 (PMC4770974; doi:10.1107/S2056989015024780)
Supplement: Supplementary file 2 [file e-72-00174-Isup2.hkl]

data_I                                                                          
_shelx_title ' numerical_abs'                                                   
_shelx_refln_list_code          4                                               
_shelx_F_calc_maximum      268.78                                               
_exptl_crystal_F_000       508.00                                               
_reflns_d_resolution_high  0.7386                                               
                                                                                
loop_                                                                           
 _space_group_symop_operation_xyz                                               
 'x, y, z'                                                                      
 '-x, -y, -z'                                                                   
                                                                                
_cell_length_a     9.6920                                                       
_cell_length_b    10.2790                                                       
_cell_length_c    12.4154                                                       
_cell_angle_alpha  96.836                                                       
_cell_angle_beta   98.481                                                       
_cell_angle_gamma  94.188                                                       
                                                                                
_shelx_F_squared_multiplier     1.000                                           
                                                                                
loop_                                                                           
 _refln_index_h                                                                 
 _refln_index_k                                                                 
 _refln_index_l                                                                 
 _refln_F_squared_calc                                                          
 _refln_F_squared_meas                                                          
 _refln_F_squared_sigma                                                         
 _refln_observed_status                                                         
   1   0   0        333.93        300.55         8.33 o                         
   2   0   0        550.36        511.97         3.92 o                         
   3   0   0       1872.59       1985.06        14.52 o                         
   4   0   0         32.18         35.38         1.12 o                         
   5   0   0       2381.33       2485.13        17.59 o                         
   6   0   0        120.13        152.12         2.64 o                         
   7   0   0        262.32        263.48         4.24 o                         
   8   0   0       1136.36       1040.64         9.90 o                         
   9   0   0          7.22          9.71         2.09 o                         
  10   0   0        186.27        178.92         5.94 o                         
  11   0   0         14.55         13.88         3.45 o                         
  12   0   0         15.32          4.10         4.46 o                         
 -12   1   0        565.16        586.62        12.96 o                         
 -11   1   0          1.16          2.51         3.33 o                         
 -10   1   0        116.80        107.96         6.56 o                         
  -9   1   0        399.48        399.17         8.67 o                         
  -8   1   0          1.11         -1.41         1.41 o                         
  -7   1   0        143.17        121.85         2.66 o                         
  -6   1   0          5.03          4.63         0.87 o                         
  -5   1   0        745.06        778.59         6.52 o                         
  -4   1   0       9241.91      10141.10        67.29 o                         
  -3   1   0       1751.65       2029.02        18.22 o                         
  -2   1   0       1153.74       1166.65         9.66 o                         
  -1   1   0         15.39         10.53         0.39 o                         
   1   1   0       8689.44       9748.09        64.95 o                         
   2   1   0       5159.07       5629.90        39.40 o                         
   3   1   0         84.10         88.48         1.65 o                         
   4   1   0         86.40        111.11         1.72 o                         
   5   1   0        146.18        122.46         2.04 o                         
   6   1   0       1844.58       1918.68        14.27 o                         
   7   1   0        282.17        311.01         4.00 o                         
   8   1   0          4.58          3.95         1.61 o                         
   9   1   0        491.58        498.40         8.02 o                         
  10   1   0        479.43        472.22        10.51 o                         
  11   1   0          9.10         14.11         3.71 o                         
  12   1   0         27.61         17.13         4.88 o                         
 -12   2   0          4.58         -7.45         7.45 o                         
 -11   2   0        334.97        331.11         8.23 o                         
 -10   2   0         35.08         35.81         3.08 o                         
  -9   2   0         35.57         40.17         2.64 o                         
  -8   2   0         72.80         86.89         2.98 o                         
  -7   2   0        225.19        203.48         3.23 o                         
  -6   2   0        141.44        129.08         2.37 o                         
  -5   2   0        989.50       1032.02         8.10 o                         
  -4   2   0        289.04        282.86         3.12 o                         
  -3   2   0      11306.41      12340.13        82.03 o                         
  -2   2   0        106.49         85.93         1.20 o                         
  -1   2   0        803.48        819.29         5.83 o                         
   0   2   0        277.16        236.29         1.91 o                         
   1   2   0       1225.96       1265.73         8.63 o                         
   2   2   0        441.32        426.35         3.69 o                         
   3   2   0         13.33         12.05         0.67 o                         
   4   2   0         66.04         75.22         1.68 o                         
   5   2   0         93.94         75.53         1.80 o                         
   6   2   0        484.76        398.08         4.28 o                         
   7   2   0         64.20         59.96         2.18 o                         
   8   2   0          6.76          7.13         1.69 o                         
   9   2   0         11.09         12.54         2.29 o                         
  10   2   0        107.74        114.87         6.11 o                         
  11   2   0        247.92        240.44         8.20 o                         
  12   2   0         62.22         62.69         5.71 o                         
 -12   3   0          1.45          8.76         5.11 o                         
 -11   3   0         11.86         12.79         4.13 o                         
 -10   3   0        105.30        107.51         4.89 o                         
  -9   3   0         22.53         25.63         2.37 o                         
  -8   3   0         41.63         39.68         2.17 o                         
  -7   3   0        356.53        392.40         5.08 o                         
  -6   3   0         41.97         37.07         1.52 o                         
  -5   3   0         68.43         70.88         1.66 o                         
  -4   3   0        637.42        693.65         5.72 o                         
  -3   3   0        554.09        525.99         4.65 o                         
  -2   3   0        130.16        136.53         1.61 o                         
  -1   3   0       1057.39       1130.06         8.86 o                         
   0   3   0       1539.05       1582.49        10.81 o                         
   1   3   0       1165.92       1227.48        14.11 o                         
   2   3   0       1758.12       1873.30        13.00 o                         
   3   3   0        448.50        492.04         4.14 o                         
   4   3   0        168.65        200.09         2.61 o                         
   5   3   0         21.91         25.83         1.13 o                         
   6   3   0         43.47         47.03         2.03 o                         
   7   3   0        109.78        111.42         3.93 o                         
   8   3   0         80.72         77.89         3.38 o                         
   9   3   0        154.17        150.05         5.28 o                         
  10   3   0         11.74         10.73         3.42 o                         
  11   3   0        482.02        502.08        11.23 o                         
  12   3   0         38.90         39.07         6.25 o                         
 -12   4   0         30.23         25.68         5.84 o                         
 -11   4   0        132.92        137.36         6.97 o                         
 -10   4   0         72.58         85.83         4.50 o                         
  -9   4   0         16.41         15.67         2.27 o                         
  -8   4   0        485.60        480.76         6.17 o                         
  -7   4   0        304.04        298.98         4.52 o                         
  -6   4   0        218.81        221.82         3.09 o                         
  -5   4   0         35.74         32.62         1.68 o                         
  -4   4   0         25.41         28.36         1.24 o                         
  -3   4   0         65.12         88.37         1.43 o                         
  -2   4   0         80.78         97.40         1.34 o                         
  -1   4   0         77.30         67.08         1.05 o                         
   0   4   0        856.52        819.34         6.01 o                         
   1   4   0        628.74        666.36         5.02 o                         
   2   4   0        389.43        418.83         3.50 o                         
   3   4   0        402.64        372.19         3.47 o                         
   4   4   0        553.27        596.83         5.21 o                         
   5   4   0         21.90         23.36         1.22 o                         
   6   4   0        453.65        431.42         5.23 o                         
   7   4   0        263.21        259.49         4.53 o                         
   8   4   0          7.30          9.27         2.13 o                         
   9   4   0        140.40        122.33         6.97 o                         
  10   4   0         59.82         60.19         4.36 o                         
  11   4   0         78.97         93.93         5.67 o                         
  12   4   0          0.25          4.54         6.99 o                         
 -12   5   0         71.92         55.87         7.04 o                         
 -11   5   0        207.35        226.53         8.67 o                         
 -10   5   0          2.54          6.93         2.88 o                         
  -9   5   0         57.80         55.35         3.08 o                         
  -8   5   0        339.26        318.52         6.20 o                         
  -7   5   0         15.16         16.52         1.64 o                         
  -6   5   0        416.86        399.28         4.56 o                         
  -5   5   0         55.79         67.52         1.93 o                         
  -4   5   0         19.10         15.95         0.80 o                         
  -3   5   0         66.66         99.71         1.54 o                         
  -2   5   0       2559.86       2725.84        18.81 o                         
  -1   5   0         73.99         81.09         1.23 o                         
   0   5   0        448.10        453.08         4.19 o                         
   1   5   0          4.13          1.62         0.59 o                         
   2   5   0        756.34        855.56         7.38 o                         
   3   5   0        200.86        189.90         2.47 o                         
   4   5   0        740.54        787.84         6.51 o                         
   5   5   0         13.95         11.74         1.11 o                         
   6   5   0        799.45        801.54         8.52 o                         
   7   5   0         14.41         12.52         1.65 o                         
   8   5   0          0.72         -1.42         1.88 o                         
   9   5   0        128.67        124.30         5.77 o                         
  10   5   0        120.51        120.64         6.50 o                         
  11   5   0          9.50          9.39         4.48 o                         
 -12   6   0          1.00         -5.83        10.82 o                         
 -11   6   0         62.79         63.77         6.25 o                         
 -10   6   0        232.39        224.47         7.34 o                         
  -9   6   0        110.47        126.67         6.40 o                         
  -8   6   0         25.99         28.32         2.15 o                         
  -7   6   0         36.00         38.19         2.20 o                         
  -6   6   0       1689.82       1677.30        16.42 o                         
  -5   6   0          1.73          2.38         1.06 o                         
  -4   6   0         10.13          7.91         0.95 o                         
  -3   6   0          1.62          3.98         0.70 o                         
  -2   6   0       1030.37        943.29         7.21 o                         
  -1   6   0        614.34        573.02         4.74 o                         
   0   6   0        255.77        246.57         2.97 o                         
   1   6   0          0.21          0.04         0.70 o                         
   2   6   0        266.63        275.05         3.38 o                         
   3   6   0        147.40        127.73         1.95 o                         
   4   6   0          0.02          0.92         0.83 o                         
   5   6   0          5.89          5.32         1.31 o                         
   6   6   0        381.46        364.41         5.17 o                         
   7   6   0         12.12         10.79         2.05 o                         
   8   6   0         11.40         11.01         2.71 o                         
   9   6   0          2.38         -2.68         3.48 o                         
  10   6   0         60.79         66.11         5.99 o                         
  11   6   0         39.92         16.65        11.66 o                         
 -11   7   0         27.11         21.68         6.08 o                         
 -10   7   0         54.63         63.13         5.84 o                         
  -9   7   0        198.80        184.28        10.92 o                         
  -8   7   0         14.79         11.73         2.52 o                         
  -7   7   0          0.32          2.28         1.55 o                         
  -6   7   0        358.24        346.89         6.69 o                         
  -5   7   0        796.28        778.79        10.25 o                         
  -4   7   0        465.11        470.61         6.40 o                         
  -3   7   0        294.39        282.41         3.11 o                         
  -2   7   0         11.25          5.99         0.76 o                         
  -1   7   0        471.00        457.07         4.17 o                         
   0   7   0        995.09        991.01         8.29 o                         
   1   7   0          1.56          3.41         0.84 o                         
   2   7   0         68.56         70.26         1.93 o                         
   3   7   0        531.75        505.28         5.50 o                         
   4   7   0        569.40        536.70         6.44 o                         
   5   7   0         18.18         18.77         1.64 o                         
   6   7   0          0.02         -1.16         1.86 o                         
   7   7   0        143.85        145.30         6.33 o                         
   8   7   0        188.75        191.56         6.64 o                         
   9   7   0         10.85          8.52         4.75 o                         
  10   7   0         13.30         15.25         5.24 o                         
 -11   8   0          0.15         11.66        10.82 o                         
 -10   8   0          5.80          1.65         5.50 o                         
  -9   8   0         88.92         86.42         6.63 o                         
  -8   8   0         66.50         79.15         5.43 o                         
  -7   8   0          2.78          2.04         2.62 o                         
  -6   8   0         13.57          9.48         3.05 o                         
  -5   8   0        354.35        350.96         6.45 o                         
  -4   8   0       1051.02       1042.96        14.19 o                         
  -3   8   0          4.74          6.10         1.10 o                         
  -2   8   0          1.73          2.32         1.00 o                         
  -1   8   0         72.38         62.75         2.11 o                         
   0   8   0        886.21        870.11         8.53 o                         
   1   8   0        172.87        162.04         2.87 o                         
   2   8   0        891.78        865.43         8.64 o                         
   3   8   0        518.17        527.77         6.10 o                         
   4   8   0         69.90         70.16         2.74 o                         
   5   8   0        449.03        416.07         6.12 o                         
   6   8   0         22.86         28.23         2.12 o                         
   7   8   0          2.14         -0.21         2.46 o                         
   8   8   0         50.82         69.57         9.53 o                         
   9   8   0         52.45         45.51         5.45 o                         
 -10   9   0          0.33          7.67         6.00 o                         
  -9   9   0         43.60         57.23         8.33 o                         
  -8   9   0         65.76         73.87         5.87 o                         
  -7   9   0         91.19         94.18         6.25 o                         
  -6   9   0          7.47          4.23         3.02 o                         
  -5   9   0          6.12          8.65         3.61 o                         
  -4   9   0        521.58        462.41         7.73 o                         
  -3   9   0          0.40          2.54         1.15 o                         
  -2   9   0        144.47        133.96         2.79 o                         
  -1   9   0        301.66        307.09         4.34 o                         
   0   9   0         23.78         22.01         1.55 o                         
   1   9   0        324.56        313.04         4.23 o                         
   2   9   0          6.13          7.73         1.32 o                         
   3   9   0         75.17         72.85         4.16 o                         
   4   9   0         56.05         46.45         2.44 o                         
   5   9   0        454.78        445.58         7.18 o                         
   6   9   0         55.17         63.28         3.34 o                         
   7   9   0        149.38        163.35         7.78 o                         
   8   9   0         68.80         76.95         5.95 o                         
   9   9   0        169.19        181.49        20.81 o                         
  -9  10   0         37.59         29.17         6.33 o                         
  -8  10   0         74.66         72.93         6.33 o                         
  -7  10   0        144.77        153.78         8.41 o                         
  -6  10   0         35.36         37.66         4.37 o                         
  -5  10   0        199.35        198.60         6.47 o                         
  -4  10   0        472.73        462.98         7.61 o                         
  -3  10   0        471.36        470.95         8.19 o                         
  -2  10   0         85.48         83.71         2.77 o                         
  -1  10   0        726.54        730.07         7.48 o                         
   0  10   0        257.95        253.21         4.03 o                         
   1  10   0          5.50          6.40         1.36 o                         
   2  10   0        716.75        711.85         8.29 o                         
   3  10   0          4.81          2.95         2.54 o                         
   4  10   0          7.25          4.07         2.00 o                         
   5  10   0         42.12         42.94         3.19 o                         
   6  10   0          0.05          6.13         3.81 o                         
   7  10   0        157.97        173.21         8.29 o                         
   8  10   0         86.95         95.64        11.66 o                         
  -8  11   0          0.16          9.65         5.94 o                         
  -7  11   0        135.17        143.74         9.40 o                         
  -6  11   0         79.51         79.79         7.88 o                         
  -5  11   0        164.37        156.44        12.15 o                         
  -4  11   0        498.01        496.52         9.40 o                         
  -3  11   0         85.85         86.47         5.01 o                         
  -2  11   0       1676.81       1731.44        18.97 o                         
  -1  11   0        107.02        106.17         4.21 o                         
   0  11   0         30.49         30.33         2.66 o                         
   1  11   0          0.51         -2.09         2.09 o                         
   2  11   0         51.24         47.59         4.27 o                         
   3  11   0        160.35        175.83         4.41 o                         
   4  11   0         57.60         62.60         4.50 o                         
   5  11   0          5.48         11.93         5.23 o                         
   6  11   0         95.78        117.84         6.66 o                         
  -7  12   0          5.54          1.67        10.82 o                         
  -6  12   0        140.69        121.57        10.21 o                         
  -5  12   0         63.04         75.48        11.64 o                         
  -4  12   0         79.58         80.95         5.69 o                         
  -3  12   0        302.78        303.01         7.56 o                         
  -2  12   0        168.63        172.88         9.38 o                         
  -1  12   0        198.87        210.00         8.41 o                         
   0  12   0         28.49         29.85         2.65 o                         
   1  12   0         19.67         26.01         4.76 o                         
   2  12   0         56.64         55.78        10.82 o                         
   3  12   0         53.14         68.00         7.93 o                         
   4  12   0         52.00         61.40        10.41 o                         
   5  12   0          8.37          0.72         2.95 o                         
  -5  13   0        277.67        324.69        21.65 o                         
  -4  13   0         18.65         16.71         7.67 o                         
  -3  13   0         93.05         87.07         8.75 o                         
  -2  13   0        294.77        293.36         7.72 o                         
  -1  13   0          2.26          4.78         2.70 o                         
   0  13   0          7.61          9.16        10.82 o                         
   1  13   0         20.81         20.81        11.66 o                         
   2  13   0         73.66         63.27        12.49 o                         
   3  13   0          8.98        -10.82        12.49 o                         
  -3 -13   1         72.83         82.42        14.99 o                         
  -2 -13   1         77.75         83.25        12.49 o                         
  -1 -13   1        295.84        312.92         9.78 o                         
   0 -13   1         94.99         98.86         5.38 o                         
   1 -13   1         74.17         85.67        12.90 o                         
   2 -13   1         70.00         60.05         8.61 o                         
   3 -13   1         44.49         41.55        10.18 o                         
   4 -13   1        557.20        550.03        13.47 o                         
   5 -13   1          8.37          4.16        10.82 o                         
  -5 -12   1        138.43        141.63        13.37 o                         
  -4 -12   1         12.99          6.87         3.03 o                         
  -3 -12   1         34.40         43.36         3.82 o                         
  -2 -12   1          6.99          4.02         3.10 o                         
  -1 -12   1          0.24         -1.97         2.33 o                         
   0 -12   1        403.02        415.38         7.70 o                         
   1 -12   1         16.00         16.52         2.72 o                         
   2 -12   1          1.55         -1.50         2.53 o                         
   3 -12   1        356.40        337.28        16.46 o                         
   4 -12   1          8.50         15.91         4.31 o                         
   5 -12   1        333.58        345.23        10.76 o                         
   6 -12   1        111.91         88.12         6.36 o                         
   7 -12   1         34.01         27.47        11.66 o                         
  -7 -11   1        283.32        370.60        28.31 o                         
  -6 -11   1          9.28          7.70         4.66 o                         
  -5 -11   1        132.63        150.24         6.25 o                         
  -4 -11   1        183.04        187.74        10.22 o                         
  -3 -11   1        233.29        218.76         6.55 o                         
  -2 -11   1         44.61         40.41         2.47 o                         
  -1 -11   1         39.55         48.98         3.46 o                         
   0 -11   1         69.89         82.25         4.18 o                         
   1 -11   1         73.55         72.75         3.43 o                         
   2 -11   1          2.21          3.97         2.20 o                         
   3 -11   1         50.90         59.52         3.50 o                         
   4 -11   1        180.43        176.58        11.76 o                         
   5 -11   1         75.65         68.21         6.88 o                         
   6 -11   1         85.42         89.01         7.28 o                         
   7 -11   1         12.72         24.13         5.19 o                         
   8 -11   1          1.66         -2.68         6.00 o                         
  -8 -10   1         45.53         56.72         8.83 o                         
  -7 -10   1        176.09        207.38         8.65 o                         
  -6 -10   1          0.06          5.76         3.33 o                         
  -5 -10   1          0.39          0.09         2.57 o                         
  -4 -10   1         42.80         38.58         2.42 o                         
  -3 -10   1        160.06        155.86         4.65 o                         
  -2 -10   1         26.46         25.82         1.93 o                         
  -1 -10   1        667.90        661.34         7.35 o                         
   0 -10   1         83.65         83.63         3.91 o                         
   1 -10   1          7.29          9.38         1.46 o                         
   2 -10   1        180.21        180.52         3.12 o                         
   3 -10   1         65.07         57.41         3.16 o                         
   4 -10   1        109.76        114.19         5.26 o                         
   5 -10   1         87.89         64.84         4.44 o                         
   6 -10   1        338.03        367.13        10.27 o                         
   7 -10   1        153.47        183.77        11.33 o                         
   8 -10   1         58.49         54.60         6.21 o                         
   9 -10   1          0.87          1.71         5.73 o                         
  -9  -9   1         30.12         42.46        11.66 o                         
  -8  -9   1         82.80         92.93         6.64 o                         
  -7  -9   1        108.29        100.24         6.10 o                         
  -6  -9   1         69.36         72.52         4.10 o                         
  -5  -9   1         56.64         54.15         3.83 o                         
  -4  -9   1         25.22         23.55         1.85 o                         
  -3  -9   1        112.98        107.97         3.33 o                         
  -2  -9   1        133.16        125.56         2.86 o                         
  -1  -9   1        691.93        683.11         7.24 o                         
   0  -9   1         83.30         80.06         2.47 o                         
   1  -9   1        204.08        201.85         3.37 o                         
   2  -9   1        292.55        294.27         3.74 o                         
   3  -9   1        226.50        207.45         6.33 o                         
   4  -9   1          9.83         11.18         2.20 o                         
   5  -9   1         45.16         46.92         3.15 o                         
   6  -9   1        213.42        205.53         6.76 o                         
   7  -9   1        348.53        393.49        10.84 o                         
   8  -9   1         26.03         23.53         4.76 o                         
   9  -9   1          6.11          8.56         7.79 o                         
  10  -9   1          0.23         -6.62         6.62 o                         
  -9  -8   1          0.39         -4.35         4.35 o                         
  -8  -8   1         56.45         52.89         4.85 o                         
  -7  -8   1          2.22          6.21         2.65 o                         
  -6  -8   1         47.27         39.55         2.58 o                         
  -5  -8   1         79.11         67.45         2.71 o                         
  -4  -8   1         79.83         83.15         2.51 o                         
  -3  -8   1         15.97         23.21         1.29 o                         
  -2  -8   1         35.37         34.60         1.65 o                         
  -1  -8   1        288.95        271.50         3.88 o                         
   0  -8   1          0.26          0.11         0.99 o                         
   1  -8   1          1.10          0.61         0.88 o                         
   2  -8   1        151.72        138.17         2.51 o                         
   3  -8   1         76.88         72.62         3.18 o                         
   4  -8   1        590.56        553.65         7.64 o                         
   5  -8   1        148.41        132.53         4.47 o                         
   6  -8   1         28.61         29.30         3.52 o                         
   7  -8   1         73.93         70.55         4.40 o                         
   8  -8   1        302.12        314.67        18.05 o                         
   9  -8   1          9.06          4.10         5.48 o                         
  10  -8   1         56.76         68.92         9.18 o                         
  11  -8   1         78.59         51.62        12.49 o                         
 -10  -7   1         11.05         10.46         5.58 o                         
  -9  -7   1         39.77         51.35         5.39 o                         
  -8  -7   1         42.61         39.87         3.38 o                         
  -7  -7   1        231.00        221.80         6.27 o                         
  -6  -7   1        173.70        152.01         3.93 o                         
  -5  -7   1        149.86        148.33         3.15 o                         
  -4  -7   1         23.79         31.68         1.74 o                         
  -3  -7   1          0.94          1.67         0.89 o                         
  -2  -7   1        676.16        712.63         6.77 o                         
  -1  -7   1         14.58         11.64         0.75 o                         
   0  -7   1        455.35        458.83         3.95 o                         
   1  -7   1         79.49         78.07         1.55 o                         
   2  -7   1          4.42          6.85         0.79 o                         
   3  -7   1          6.97          5.17         1.10 o                         
   4  -7   1        228.69        218.46         4.76 o                         
   5  -7   1         51.63         51.53         2.84 o                         
   6  -7   1        249.87        244.86         6.76 o                         
   7  -7   1         57.76         54.91         3.39 o                         
   8  -7   1         26.04         20.27         2.44 o                         
   9  -7   1         10.07         11.06         4.37 o                         
  10  -7   1         23.83         17.38         5.11 o                         
  11  -7   1         25.03         15.14         6.24 o                         
 -11  -6   1          0.52          4.85         7.49 o                         
 -10  -6   1         54.34         69.94         6.67 o                         
  -9  -6   1         65.11         72.92         8.53 o                         
  -8  -6   1          0.30          0.24         2.49 o                         
  -7  -6   1        113.72         94.44         3.65 o                         
  -6  -6   1        328.88        329.83         5.25 o                         
  -5  -6   1        122.82        120.01         2.81 o                         
  -4  -6   1        225.68        217.13         2.94 o                         
  -3  -6   1         48.93         50.82         1.50 o                         
  -2  -6   1        675.87        660.95         5.75 o                         
  -1  -6   1        648.07        596.15         7.46 o                         
   0  -6   1         72.45         72.36         1.40 o                         
   1  -6   1        102.04        106.28         1.65 o                         
   2  -6   1         73.32         83.70         1.99 o                         
   3  -6   1         27.88         37.45         1.55 o                         
   4  -6   1          0.41          1.87         1.05 o                         
   5  -6   1         29.92         22.32         1.69 o                         
   6  -6   1         46.67         46.33         2.88 o                         
   7  -6   1        203.51        197.83         3.78 o                         
   8  -6   1        181.29        182.00         4.92 o                         
   9  -6   1         88.53         83.89         5.35 o                         
  10  -6   1        125.85        138.03         8.48 o                         
  11  -6   1        166.96        167.80        10.73 o                         
  12  -6   1          6.36        -12.49        12.49 o                         
 -11  -5   1          0.71         -1.71         5.43 o                         
 -10  -5   1        201.17        193.98         7.52 o                         
  -9  -5   1        470.59        457.13         9.42 o                         
  -8  -5   1         60.58         63.60         3.03 o                         
  -7  -5   1         80.61         70.81         2.80 o                         
  -6  -5   1        209.45        201.37         3.63 o                         
  -5  -5   1        422.29        433.80         4.42 o                         
  -4  -5   1         12.16          9.76         0.89 o                         
  -3  -5   1        201.48        221.68         2.56 o                         
  -2  -5   1        264.54        268.00         2.64 o                         
  -1  -5   1       1493.18       1610.88        11.44 o                         
   0  -5   1        149.02        120.15         1.58 o                         
   1  -5   1        120.57        120.72         1.61 o                         
   2  -5   1       1070.48       1144.84         9.67 o                         
   3  -5   1        435.28        422.85         4.62 o                         
   4  -5   1        417.96        419.08         5.21 o                         
   5  -5   1        529.23        487.22         4.69 o                         
   6  -5   1         33.75         25.16         1.48 o                         
   7  -5   1        445.54        434.41         5.54 o                         
   8  -5   1          0.41         -1.62         1.83 o                         
   9  -5   1        680.09        676.73         8.60 o                         
  10  -5   1         10.35         11.05         3.97 o                         
  11  -5   1          0.11         15.16         4.76 o                         
  12  -5   1        158.65        140.44        12.20 o                         
 -12  -4   1         91.84        105.00        14.57 o                         
 -11  -4   1          1.35         -0.17         4.13 o                         
 -10  -4   1        225.53        234.37         7.69 o                         
  -9  -4   1       1030.41        998.33        13.29 o                         
  -8  -4   1          4.37          7.78         1.79 o                         
  -7  -4   1        298.03        287.88         4.67 o                         
  -6  -4   1        175.43        139.71         2.97 o                         
  -5  -4   1        665.76        648.63         5.76 o                         
  -4  -4   1        442.03        326.88         3.33 o                         
  -3  -4   1        298.17        288.27         2.97 o                         
  -2  -4   1         19.45         26.84         0.94 o                         
  -1  -4   1        263.20        263.98         2.48 o                         
   0  -4   1       1474.19       1532.50        10.73 o                         
   1  -4   1          4.38          6.61         0.42 o                         
   2  -4   1        538.28        596.18         5.47 o                         
   3  -4   1          4.18          6.39         0.69 o                         
   4  -4   1        441.45        399.39         3.81 o                         
   5  -4   1       6550.28       6931.32        46.80 o                         
   6  -4   1        434.27        414.46         4.41 o                         
   7  -4   1          1.07         -1.23         1.23 o                         
   8  -4   1        179.04        169.28         3.81 o                         
   9  -4   1         80.39         82.77         3.42 o                         
  10  -4   1         82.84         95.15         5.01 o                         
  11  -4   1          5.98          2.26         4.65 o                         
  12  -4   1         72.99         54.24         9.16 o                         
 -12  -3   1          0.47         -0.57         5.84 o                         
 -11  -3   1          0.19         -1.80         3.80 o                         
 -10  -3   1         89.01         89.08         5.19 o                         
  -9  -3   1        111.92        102.73         4.50 o                         
  -8  -3   1        360.83        346.90         5.46 o                         
  -7  -3   1       1420.82       1425.05        14.66 o                         
  -6  -3   1        145.99        131.63         2.60 o                         
  -5  -3   1        699.12        770.17         6.52 o                         
  -4  -3   1       3807.17       4111.95        28.01 o                         
  -3  -3   1        292.97        390.36         3.46 o                         
  -2  -3   1          2.64          6.36         0.46 o                         
  -1  -3   1         33.15         38.71         0.73 o                         
   0  -3   1       1050.52       1124.59         8.88 o                         
   1  -3   1       9064.76       9884.67        98.74 o                         
   2  -3   1         72.43        100.19         2.14 o                         
   3  -3   1         13.76          8.63         0.50 o                         
   4  -3   1        274.12        331.60         3.43 o                         
   5  -3   1        507.66        599.42         5.94 o                         
   6  -3   1       3655.18       3864.08        27.08 o                         
   7  -3   1          1.06          1.39         1.17 o                         
   8  -3   1        232.36        249.51         4.44 o                         
   9  -3   1        467.27        435.18         6.47 o                         
  10  -3   1         34.50         39.20         3.48 o                         
  11  -3   1         48.83         50.94         4.77 o                         
  12  -3   1         10.30         -5.24         5.24 o                         
 -12  -2   1        287.26        281.68         9.76 o                         
 -11  -2   1        186.61        198.19         7.91 o                         
 -10  -2   1        137.91        156.41         6.50 o                         
  -9  -2   1        124.03        112.58         4.40 o                         
  -8  -2   1        184.26        202.79         4.38 o                         
  -7  -2   1         76.76         54.19         2.11 o                         
  -6  -2   1       1207.99       1140.19         9.18 o                         
  -5  -2   1       1021.18       1101.13         8.68 o                         
  -4  -2   1          3.97         -0.06         0.54 o                         
  -3  -2   1       3968.57       4200.32        29.78 o                         
  -2  -2   1        169.15        192.87         1.89 o                         
  -1  -2   1        175.07        179.25         1.78 o                         
   0  -2   1        798.20        764.80         5.42 o                         
   1  -2   1        816.24        858.78         7.32 o                         
   2  -2   1      72244.72      81630.27      1093.89 o                         
   3  -2   1        555.14        538.82         4.40 o                         
   4  -2   1       1078.18       1149.39         9.17 o                         
   5  -2   1       1848.35       1864.98        14.39 o                         
   6  -2   1         88.40         94.95         2.15 o                         
   7  -2   1        519.78        530.34         5.77 o                         
   8  -2   1         74.66         85.64         3.15 o                         
   9  -2   1        139.96        134.37         6.32 o                         
  10  -2   1        379.59        371.95         7.43 o                         
  11  -2   1         29.52         32.81         3.73 o                         
  12  -2   1         21.60         13.96         5.77 o                         
 -12  -1   1          8.20          2.95         6.01 o                         
 -11  -1   1         95.81         83.28         5.19 o                         
 -10  -1   1        316.95        309.03         7.22 o                         
  -9  -1   1          4.36          8.66         2.65 o                         
  -8  -1   1        251.39        228.66         4.52 o                         
  -7  -1   1        638.41        662.34         6.39 o                         
  -6  -1   1         54.93         79.63         2.02 o                         
  -5  -1   1        218.45        177.03         2.42 o                         
  -4  -1   1          7.35          3.50         0.54 o                         
  -3  -1   1       1743.42       1809.43        25.49 o                         
  -2  -1   1       7411.03       7998.15        56.64 o                         
  -1  -1   1         45.21         39.77         0.78 o                         
   0  -1   1       4007.38       4104.28        99.89 o                         
   1  -1   1       2032.12       2282.28        15.22 o                         
   2  -1   1        425.91        473.87         4.35 o                         
   3  -1   1       7303.72       7896.53        62.57 o                         
   4  -1   1       2376.71       2633.99        21.97 o                         
   5  -1   1        126.10        134.30         2.20 o                         
   6  -1   1        105.84         89.29         2.77 o                         
   7  -1   1        163.12        143.49         2.87 o                         
   8  -1   1        366.75        403.21         5.60 o                         
   9  -1   1        251.24        236.79         6.69 o                         
  10  -1   1         28.70         15.52         2.95 o                         
  11  -1   1        410.33        384.60        10.36 o                         
  12  -1   1        124.83        130.92         9.49 o                         
 -13   0   1          8.26         -0.48         6.56 o                         
 -12   0   1        193.83        198.84         8.93 o                         
 -11   0   1        144.73        130.98         6.86 o                         
 -10   0   1          3.29          6.95         2.88 o                         
  -9   0   1        153.18        140.17         4.59 o                         
  -8   0   1        136.75        118.68         3.12 o                         
  -7   0   1        613.44        616.50         6.02 o                         
  -6   0   1         21.56         25.53         1.64 o                         
  -5   0   1       1078.56       1161.56         8.97 o                         
  -4   0   1       1396.62       1536.78        11.81 o                         
  -3   0   1       1748.27       1768.11        15.17 o                         
  -2   0   1        500.90        493.72         4.03 o                         
  -1   0   1       5623.85       5973.48        57.11 o                         
   1   0   1       3617.55       3822.89        26.79 o                         
   2   0   1        292.38        310.01         2.63 o                         
   3   0   1       1671.98       1850.05        15.30 o                         
   4   0   1         67.80         84.95         1.55 o                         
   5   0   1        564.29        596.44         5.32 o                         
   6   0   1          3.03          4.36         0.95 o                         
   7   0   1         12.65          8.29         1.27 o                         
   8   0   1        105.58         98.35         3.64 o                         
   9   0   1         88.14         91.53         4.00 o                         
  10   0   1         23.94         22.12         3.03 o                         
  11   0   1         25.44         25.34         4.05 o                         
  12   0   1        137.70        154.40         9.03 o                         
 -13   1   1        106.46         87.64         9.70 o                         
 -12   1   1         19.90         13.73         4.46 o                         
 -11   1   1        226.67        232.35         7.27 o                         
 -10   1   1         10.91          7.95         2.52 o                         
  -9   1   1         22.73         16.18         2.21 o                         
  -8   1   1         75.88         57.19         2.58 o                         
  -7   1   1        227.54        217.07         3.25 o                         
  -6   1   1        299.81        272.25         3.36 o                         
  -5   1   1        224.73        253.94         4.00 o                         
  -4   1   1        263.86        281.97         3.20 o                         
  -3   1   1        412.55        435.60         3.82 o                         
  -2   1   1       2833.14       3131.10        21.01 o                         
  -1   1   1        877.05        902.48         6.66 o                         
   0   1   1       2969.12       3126.89        23.97 o                         
   1   1   1        644.22        681.74         4.84 o                         
   2   1   1        221.07        222.89         2.81 o                         
   3   1   1       1447.46       1510.25        13.94 o                         
   4   1   1        932.58        938.50         7.77 o                         
   5   1   1         25.83         25.16         1.19 o                         
   6   1   1         22.05         14.93         1.16 o                         
   7   1   1        116.77        121.45         3.27 o                         
   8   1   1          1.99         -1.05         1.66 o                         
   9   1   1         41.15         47.14         3.11 o                         
  10   1   1         18.16         17.87         3.08 o                         
  11   1   1         93.87         94.96         5.48 o                         
  12   1   1          5.59          5.10         4.86 o                         
 -13   2   1        219.73        210.67        22.48 o                         
 -12   2   1        128.45        116.39         6.51 o                         
 -11   2   1         19.12         15.66         3.54 o                         
 -10   2   1        240.18        226.86         8.91 o                         
  -9   2   1         89.67         75.18         3.52 o                         
  -8   2   1        180.50        172.71         3.74 o                         
  -7   2   1         62.37         51.92         2.01 o                         
  -6   2   1       1585.40       1535.38        13.09 o                         
  -5   2   1        305.56        320.15         3.41 o                         
  -4   2   1         81.31         99.18         1.98 o                         
  -3   2   1        198.00        211.47         2.30 o                         
  -2   2   1          5.00          4.50         0.39 o                         
  -1   2   1         24.81         17.11         0.56 o                         
   0   2   1       2042.71       2153.38        17.40 o                         
   1   2   1       2137.52       2382.98        16.03 o                         
   2   2   1       2321.31       2378.42        16.22 o                         
   3   2   1        304.97        302.36         3.12 o                         
   4   2   1        101.22        104.91         1.78 o                         
   5   2   1       1101.33       1159.39         9.62 o                         
   6   2   1         71.05         78.40         2.25 o                         
   7   2   1        106.58         97.30         2.74 o                         
   8   2   1         78.84         76.62         3.50 o                         
   9   2   1          0.14          0.43         2.41 o                         
  10   2   1          5.43          3.44         3.00 o                         
  11   2   1        247.44        246.30         8.63 o                         
  12   2   1         66.01         54.08         7.69 o                         
 -12   3   1          2.39          2.36         5.11 o                         
 -11   3   1          2.99          6.84         3.56 o                         
 -10   3   1        488.64        503.15         8.47 o                         
  -9   3   1        210.40        203.81         4.93 o                         
  -8   3   1        108.51        102.78         3.29 o                         
  -7   3   1        390.91        387.33         4.70 o                         
  -6   3   1        237.64        215.97         3.00 o                         
  -5   3   1        356.77        329.12         3.74 o                         
  -4   3   1        246.68        228.77         2.71 o                         
  -3   3   1        656.92        709.03         5.90 o                         
  -2   3   1         14.12          9.38         0.59 o                         
  -1   3   1        171.75        153.20         1.46 o                         
   0   3   1       4793.59       5039.33        43.39 o                         
   1   3   1        126.22        121.47         1.62 o                         
   2   3   1        551.17        575.43         4.72 o                         
   3   3   1        588.25        561.85         4.95 o                         
   4   3   1        743.79        785.12         6.41 o                         
   5   3   1        418.12        400.78         4.12 o                         
   6   3   1       1050.32       1046.08         8.71 o                         
   7   3   1        508.01        468.78         5.90 o                         
   8   3   1        330.44        316.00         5.98 o                         
   9   3   1         63.09         58.55         3.80 o                         
  10   3   1         82.90         80.93         4.67 o                         
  11   3   1          2.89         -0.04         4.02 o                         
  12   3   1        178.90        168.93         9.46 o                         
 -12   4   1         53.26         55.80         5.56 o                         
 -11   4   1          5.40          9.61         3.87 o                         
 -10   4   1          2.55          1.83         2.80 o                         
  -9   4   1        537.86        550.38         7.95 o                         
  -8   4   1        149.56        141.95         3.64 o                         
  -7   4   1        754.51        729.12         7.61 o                         
  -6   4   1          0.03          0.74         0.95 o                         
  -5   4   1        119.21        105.49         2.01 o                         
  -4   4   1       1652.40       1582.64        12.25 o                         
  -3   4   1         12.83         16.13         0.74 o                         
  -2   4   1          9.65          5.29         0.53 o                         
  -1   4   1        293.18        267.50         2.40 o                         
   0   4   1       1221.14       1190.40         9.57 o                         
   1   4   1       2360.00       2432.52        21.68 o                         
   2   4   1        820.30        874.58         7.63 o                         
   3   4   1        466.56        497.04         4.31 o                         
   4   4   1        281.09        270.46         3.01 o                         
   5   4   1        469.70        439.92         4.44 o                         
   6   4   1         59.97         57.19         2.30 o                         
   7   4   1        350.22        335.63         5.21 o                         
   8   4   1         81.67         75.68         3.50 o                         
   9   4   1         90.41         92.42         5.14 o                         
  10   4   1         43.69         42.89         4.30 o                         
  11   4   1         21.06         19.19         4.40 o                         
 -12   5   1         30.33         35.41        10.51 o                         
 -11   5   1        112.86        144.01         7.53 o                         
 -10   5   1          7.33          3.80         3.13 o                         
  -9   5   1          7.03          0.60         2.12 o                         
  -8   5   1         35.19         40.88         4.21 o                         
  -7   5   1        814.86        789.07         8.68 o                         
  -6   5   1         43.06         37.98         1.79 o                         
  -5   5   1         15.62         16.24         1.15 o                         
  -4   5   1        705.81        711.53         5.98 o                         
  -3   5   1        899.45        820.60         6.54 o                         
  -2   5   1       1908.64       2007.54        14.07 o                         
  -1   5   1        288.33        248.57         2.35 o                         
   0   5   1        110.74         85.36         1.34 o                         
   1   5   1       1002.01       1062.39         8.85 o                         
   2   5   1        160.67        116.81         1.92 o                         
   3   5   1         11.76          9.95         0.69 o                         
   4   5   1         21.27         20.67         1.41 o                         
   5   5   1        701.48        662.78         6.77 o                         
   6   5   1        747.80        736.23         8.82 o                         
   7   5   1         21.07         23.28         2.31 o                         
   8   5   1         13.44         13.49         2.36 o                         
   9   5   1        285.47        283.46         7.76 o                         
  10   5   1         96.27        108.12         6.46 o                         
  11   5   1          7.78          8.13         5.23 o                         
 -12   6   1         23.28          6.66         9.99 o                         
 -11   6   1        478.80        523.09        14.25 o                         
 -10   6   1         28.48         26.25         4.21 o                         
  -9   6   1         27.74         27.41         3.06 o                         
  -8   6   1         55.64         54.07         2.56 o                         
  -7   6   1         53.69         50.34         2.34 o                         
  -6   6   1         77.73         76.42         3.21 o                         
  -5   6   1        107.18        108.11         2.24 o                         
  -4   6   1         20.08         22.76         1.13 o                         
  -3   6   1        566.14        514.46         4.58 o                         
  -2   6   1       2247.13       2323.94        16.30 o                         
  -1   6   1         46.27         45.08         1.34 o                         
   0   6   1         81.46         85.94         1.64 o                         
   1   6   1        502.02        490.40         4.87 o                         
   2   6   1        384.61        371.08         3.78 o                         
   3   6   1         14.16         16.83         1.14 o                         
   4   6   1        604.67        565.85         5.14 o                         
   5   6   1        375.65        387.61         4.95 o                         
   6   6   1        178.40        178.38         5.09 o                         
   7   6   1        260.76        256.97         6.62 o                         
   8   6   1         43.03         39.49         3.60 o                         
   9   6   1          3.16          3.99         3.29 o                         
  10   6   1         47.79         46.11         4.89 o                         
 -11   7   1         96.20         99.14         8.06 o                         
 -10   7   1        122.77        131.01        11.90 o                         
  -9   7   1          1.97          2.13         2.75 o                         
  -8   7   1          6.91          2.46         2.23 o                         
  -7   7   1         20.33         18.30         2.79 o                         
  -6   7   1        156.51        157.45         3.33 o                         
  -5   7   1         27.18         30.69         1.63 o                         
  -4   7   1        271.38        259.59         3.44 o                         
  -3   7   1          5.82          3.78         0.93 o                         
  -2   7   1        789.46        759.33         6.54 o                         
  -1   7   1         76.44         74.78         1.81 o                         
   0   7   1         22.58         21.21         1.06 o                         
   1   7   1        512.46        483.05         5.56 o                         
   2   7   1         20.04         17.96         1.08 o                         
   3   7   1        851.44        807.60        10.30 o                         
   4   7   1         59.53         63.48         2.42 o                         
   5   7   1         56.64         60.74         2.48 o                         
   6   7   1         25.53         29.38         1.99 o                         
   7   7   1         36.21         41.60         2.78 o                         
   8   7   1         78.42         73.03         4.81 o                         
   9   7   1        115.76        122.12         6.56 o                         
  10   7   1          8.53          9.16        10.82 o                         
 -11   8   1         79.37         61.61        10.82 o                         
 -10   8   1         53.60         51.23        10.31 o                         
  -9   8   1        123.89        120.39         7.71 o                         
  -8   8   1        237.75        225.61        14.72 o                         
  -7   8   1          1.12          0.49         3.86 o                         
  -6   8   1        402.15        389.01         7.85 o                         
  -5   8   1         29.07         27.79         1.74 o                         
  -4   8   1         26.18         24.98         1.52 o                         
  -3   8   1        188.54        194.34         3.44 o                         
  -2   8   1        268.93        261.01         3.22 o                         
  -1   8   1        574.83        560.10         6.09 o                         
   0   8   1        229.84        225.97         3.30 o                         
   1   8   1         91.65         91.59         3.83 o                         
   2   8   1        175.16        168.64         2.88 o                         
   3   8   1        486.07        470.80         5.96 o                         
   4   8   1       1499.50       1471.48        14.95 o                         
   5   8   1         98.85         92.87         3.58 o                         
   6   8   1         65.23         65.95         3.35 o                         
   7   8   1          8.84          6.76         2.62 o                         
   8   8   1          0.74         -0.05         4.13 o                         
   9   8   1         49.47         39.88         5.45 o                         
 -10   9   1          2.17          0.66         8.79 o                         
  -9   9   1         59.61         56.45         5.87 o                         
  -8   9   1         34.31         42.46         5.02 o                         
  -7   9   1        194.02        201.28         8.20 o                         
  -6   9   1         12.99         11.98         3.12 o                         
  -5   9   1        362.38        346.47         7.75 o                         
  -4   9   1        107.69        105.16         2.74 o                         
  -3   9   1          1.00         -1.31         1.38 o                         
  -2   9   1        568.54        571.40         6.55 o                         
  -1   9   1        734.74        743.13         7.78 o                         
   0   9   1       5080.50       5230.18        42.85 o                         
   1   9   1         47.83         49.83         2.98 o                         
   2   9   1          6.80          3.78         2.40 o                         
   3   9   1          4.88          3.76         1.87 o                         
   4   9   1          2.25          5.11         2.26 o                         
   5   9   1         67.88         78.45         3.62 o                         
   6   9   1        116.51        121.72         7.76 o                         
   7   9   1          6.86          7.64         3.81 o                         
   8   9   1        165.29        164.31         8.75 o                         
  -9  10   1          7.59          1.34         6.00 o                         
  -8  10   1         63.39         53.87         5.74 o                         
  -7  10   1         74.01         65.92         5.35 o                         
  -6  10   1        205.81        212.18         8.31 o                         
  -5  10   1        210.75        199.78         6.28 o                         
  -4  10   1        269.97        236.89         5.62 o                         
  -3  10   1        321.55        323.50         4.92 o                         
  -2  10   1        181.42        171.80         3.65 o                         
  -1  10   1        917.54        908.53         9.37 o                         
   0  10   1        270.62        269.16         6.97 o                         
   1  10   1        152.44        144.03         5.05 o                         
   2  10   1        106.25         86.85         4.86 o                         
   3  10   1        103.30        102.88         6.10 o                         
   4  10   1        161.57        156.12         4.95 o                         
   5  10   1          1.63         10.95         2.18 o                         
   6  10   1          0.34         -2.89         2.89 o                         
   7  10   1         38.30         34.82         7.49 o                         
  -8  11   1         25.29         26.31         5.83 o                         
  -7  11   1          2.37         -1.17         4.69 o                         
  -6  11   1          1.32          1.37         4.25 o                         
  -5  11   1        503.52        488.65        11.75 o                         
  -4  11   1        324.39        352.13         7.76 o                         
  -3  11   1        195.58        199.51         5.63 o                         
  -2  11   1          1.17          1.35         1.95 o                         
  -1  11   1        293.84        293.24         5.13 o                         
   0  11   1        449.99        432.35        10.22 o                         
   1  11   1         22.84         19.33         3.79 o                         
   2  11   1          9.30          7.94         3.82 o                         
   3  11   1        166.21        174.67         8.16 o                         
   4  11   1        143.92        164.47        11.14 o                         
   5  11   1         16.28         21.08         2.89 o                         
   6  11   1         12.89         13.85         4.18 o                         
  -7  12   1          0.70          6.66        10.82 o                         
  -6  12   1          4.13         -4.53         4.53 o                         
  -5  12   1         16.72         19.71         8.18 o                         
  -4  12   1        181.36        202.98        19.78 o                         
  -3  12   1         63.51         63.38         4.06 o                         
  -2  12   1          0.49         -3.34         3.34 o                         
  -1  12   1          1.29          7.49         8.33 o                         
   0  12   1         47.78         57.18         7.98 o                         
   1  12   1         70.16         69.50         9.12 o                         
   2  12   1          0.06         10.15         6.16 o                         
   3  12   1         35.46         33.24         7.93 o                         
   4  12   1         15.62         23.87         6.25 o                         
   5  12   1        127.82        122.38        14.99 o                         
  -5  13   1          1.01         -3.33         9.99 o                         
  -4  13   1        173.13        178.27        13.57 o                         
  -3  13   1         11.84          8.82         4.10 o                         
  -2  13   1          8.95         14.14         2.88 o                         
  -1  13   1         23.97         32.92         7.39 o                         
   0  13   1         88.33         92.41        13.32 o                         
   1  13   1        209.24        218.96        21.65 o                         
   2  13   1          0.32         -5.83        10.82 o                         
  -3 -13   2         40.41         49.88         5.59 o                         
  -2 -13   2        121.17        119.80        28.72 o                         
  -1 -13   2         68.94         70.56         7.06 o                         
   0 -13   2         14.77         17.94         4.47 o                         
   1 -13   2          3.40          1.84         5.00 o                         
   2 -13   2        134.40        150.23        19.98 o                         
   3 -13   2          0.15         -4.05         4.05 o                         
   4 -13   2          5.22          1.88         8.78 o                         
   5 -13   2         32.33         16.65        11.66 o                         
  -5 -12   2         92.90        102.53         6.96 o                         
  -4 -12   2         25.65         27.95         4.06 o                         
  -3 -12   2         24.35         31.57         5.41 o                         
  -2 -12   2          5.66          6.26         2.72 o                         
  -1 -12   2         75.30         71.61         4.26 o                         
   0 -12   2         35.67         42.25         6.73 o                         
   1 -12   2         43.02         37.39         3.21 o                         
   2 -12   2        110.31        111.49         6.55 o                         
   3 -12   2          9.90          6.56         3.88 o                         
   4 -12   2         86.26         97.93         6.96 o                         
   5 -12   2          0.09          3.48         4.64 o                         
   6 -12   2        108.36        104.23         8.99 o                         
   7 -12   2         34.61         14.99        11.66 o                         
  -7 -11   2          1.51          8.33        10.82 o                         
  -6 -11   2         58.93         72.23         9.27 o                         
  -5 -11   2         60.16         65.83         6.10 o                         
  -4 -11   2         17.65         27.65         3.23 o                         
  -3 -11   2          2.23          2.23         2.44 o                         
  -2 -11   2         35.51         36.14         2.93 o                         
  -1 -11   2         38.55         41.16         2.63 o                         
   0 -11   2        173.39        174.26         4.52 o                         
   1 -11   2         18.63         20.05         2.12 o                         
   2 -11   2         14.89         14.74         2.39 o                         
   3 -11   2          6.25          4.27         2.68 o                         
   4 -11   2        161.96        164.50         7.33 o                         
   5 -11   2         37.32         46.32         8.76 o                         
   6 -11   2          2.84         -1.79         4.48 o                         
   7 -11   2         13.34         17.03         5.02 o                         
   8 -11   2         95.94         88.80         8.16 o                         
  -8 -10   2         60.02         64.72         8.52 o                         
  -7 -10   2          0.06         -1.93         3.88 o                         
  -6 -10   2         56.14         57.85         4.85 o                         
  -5 -10   2         90.17         78.97         4.55 o                         
  -4 -10   2          0.93          1.44         2.50 o                         
  -3 -10   2          0.06          0.83         1.82 o                         
  -2 -10   2         16.59         16.67         2.28 o                         
  -1 -10   2        239.98        246.31         4.20 o                         
   0 -10   2          5.25          1.84         1.95 o                         
   1 -10   2         63.98         60.55         2.31 o                         
   2 -10   2          1.92          0.82         2.11 o                         
   3 -10   2         20.63         27.65         2.52 o                         
   4 -10   2         98.02         79.44         4.81 o                         
   5 -10   2         47.26         41.86         4.76 o                         
   6 -10   2         32.69         38.72         4.52 o                         
   7 -10   2        129.21        157.84         9.30 o                         
   8 -10   2         34.86         38.04         5.51 o                         
   9 -10   2         28.19         27.10         7.76 o                         
  -9  -9   2        121.41        102.65         9.42 o                         
  -8  -9   2          1.93          4.25         4.23 o                         
  -7  -9   2         55.96         50.07         4.74 o                         
  -6  -9   2          3.27          3.11         2.75 o                         
  -5  -9   2        407.29        371.92         6.62 o                         
  -4  -9   2         71.65         66.22         2.90 o                         
  -3  -9   2         66.93         68.91         2.61 o                         
  -2  -9   2         62.83         55.39         2.48 o                         
  -1  -9   2          9.22          9.06         1.16 o                         
   0  -9   2        923.66        898.22         8.28 o                         
   1  -9   2         22.01         21.93         1.86 o                         
   2  -9   2          6.85          7.88         1.95 o                         
   3  -9   2         73.36         79.04         3.42 o                         
   4  -9   2         88.53         66.40         3.49 o                         
   5  -9   2         18.21         15.86         2.64 o                         
   6  -9   2         17.29          9.91         4.14 o                         
   7  -9   2         98.01         88.02         5.92 o                         
   8  -9   2        182.33        196.22         9.59 o                         
   9  -9   2          5.67         16.22         5.99 o                         
  10  -9   2         23.97         27.28         7.18 o                         
  -9  -8   2          4.33          4.01         4.31 o                         
  -8  -8   2        255.63        274.16         9.17 o                         
  -7  -8   2         10.24         10.07         3.43 o                         
  -6  -8   2          6.36          8.16         1.90 o                         
  -5  -8   2          8.65         14.23         1.56 o                         
  -4  -8   2        393.60        373.73         4.66 o                         
  -3  -8   2        121.14        125.55         2.51 o                         
  -2  -8   2         12.76          8.71         1.27 o                         
  -1  -8   2        116.58        110.28         2.32 o                         
   0  -8   2       1699.99       1676.25        14.84 o                         
   1  -8   2         34.09         28.31         1.35 o                         
   2  -8   2         68.21         65.58         2.72 o                         
   3  -8   2          4.23          2.90         1.44 o                         
   4  -8   2         98.40         96.42         4.03 o                         
   5  -8   2         91.11         94.40         4.27 o                         
   6  -8   2         22.60         18.40         3.04 o                         
   7  -8   2         59.70         69.00         7.43 o                         
   8  -8   2        222.31        232.68         9.28 o                         
   9  -8   2        173.84        196.46         9.90 o                         
  10  -8   2         89.62        103.01        16.82 o                         
  11  -8   2         15.43         14.15        13.32 o                         
 -10  -7   2          1.77         -1.21         4.86 o                         
  -9  -7   2        133.37        119.06         7.22 o                         
  -8  -7   2        190.66        177.38         7.57 o                         
  -7  -7   2        264.38        246.05         5.46 o                         
  -6  -7   2         33.68         36.65         1.96 o                         
  -5  -7   2        112.77         88.75         2.49 o                         
  -4  -7   2        473.01        439.51         5.51 o                         
  -3  -7   2        399.64        388.16         4.25 o                         
  -2  -7   2         94.47         92.15         1.89 o                         
  -1  -7   2         58.33         59.88         1.64 o                         
   0  -7   2       1385.51       1434.76        11.34 o                         
   1  -7   2        526.50        531.83         4.68 o                         
   2  -7   2         43.23         27.97         1.43 o                         
   3  -7   2          2.60          2.34         1.04 o                         
   4  -7   2        225.70        243.14         4.67 o                         
   5  -7   2        539.86        541.05         9.26 o                         
   6  -7   2        377.72        366.99         7.06 o                         
   7  -7   2         88.14         83.22         6.16 o                         
   8  -7   2          2.52          0.30         3.66 o                         
   9  -7   2         46.77         58.27         6.09 o                         
  10  -7   2         69.89         79.67         6.56 o                         
  11  -7   2        265.42        272.40        28.61 o                         
 -11  -6   2        176.41        184.48        13.39 o                         
 -10  -6   2         11.72         10.96         6.90 o                         
  -9  -6   2          0.03          0.36         3.36 o                         
  -8  -6   2        375.42        366.17         7.85 o                         
  -7  -6   2       1099.57       1029.75        10.63 o                         
  -6  -6   2         42.61         40.12         2.29 o                         
  -5  -6   2         15.95         11.58         1.31 o                         
  -4  -6   2          0.02         -0.49         0.93 o                         
  -3  -6   2        278.22        268.20         2.93 o                         
  -2  -6   2        449.30        366.28         3.49 o                         
  -1  -6   2         15.52          7.05         0.65 o                         
   0  -6   2        139.69        142.13         2.08 o                         
   1  -6   2        197.59        200.57         2.34 o                         
   2  -6   2       2283.00       2343.85        20.13 o                         
   3  -6   2         11.62          8.59         1.04 o                         
   4  -6   2        307.42        324.66         4.81 o                         
   5  -6   2         20.65         18.80         1.77 o                         
   6  -6   2        974.25        984.98        12.65 o                         
   7  -6   2       1301.21       1320.62        12.82 o                         
   8  -6   2         13.70         15.61         1.96 o                         
   9  -6   2         17.09         21.90         2.77 o                         
  10  -6   2        420.83        406.87        16.35 o                         
  11  -6   2          0.57          7.30         7.70 o                         
 -11  -5   2        192.78        194.70        10.20 o                         
 -10  -5   2          2.97          5.86         3.71 o                         
  -9  -5   2         42.72         40.78         3.45 o                         
  -8  -5   2         18.08         16.68         2.33 o                         
  -7  -5   2          1.42         -0.25         1.49 o                         
  -6  -5   2       1249.33       1196.14        11.50 o                         
  -5  -5   2        272.15        262.60         3.21 o                         
  -4  -5   2         14.65         13.12         0.93 o                         
  -3  -5   2        386.87        441.31         4.01 o                         
  -2  -5   2       2681.62       2902.09        19.91 o                         
  -1  -5   2        393.56        519.86         4.52 o                         
   0  -5   2        311.60        351.24         3.18 o                         
   1  -5   2         29.43         30.59         0.86 o                         
   2  -5   2        304.04        359.06         3.96 o                         
   3  -5   2       1525.59       1480.51        13.39 o                         
   4  -5   2        160.94        144.42         2.86 o                         
   5  -5   2        293.61        305.05         3.37 o                         
   6  -5   2          7.66          8.46         1.25 o                         
   7  -5   2        267.40        267.09         4.40 o                         
   8  -5   2       1986.53       2005.35        20.08 o                         
   9  -5   2          0.81          3.18         2.22 o                         
  10  -5   2        311.52        321.95         7.59 o                         
  11  -5   2        675.18        719.70        20.30 o                         
  12  -5   2          0.07         16.65        10.82 o                         
 -12  -4   2         11.33         23.87        12.07 o                         
 -11  -4   2         31.42         35.59         4.55 o                         
 -10  -4   2        603.96        603.40        11.39 o                         
  -9  -4   2         43.19         42.39         3.24 o                         
  -8  -4   2        216.54        219.33         6.53 o                         
  -7  -4   2        447.81        427.79         8.81 o                         
  -6  -4   2        146.35        161.84         2.81 o                         
  -5  -4   2        214.17        192.12         2.72 o                         
  -4  -4   2        405.18        378.62         3.69 o                         
  -3  -4   2       2296.45       2662.19        18.41 o                         
  -2  -4   2        320.80        347.44         3.69 o                         
  -1  -4   2       4645.90       5058.24        33.75 o                         
   0  -4   2        175.84        190.43         2.03 o                         
   1  -4   2       1237.69       1398.75         9.94 o                         
   2  -4   2        612.26        672.53         6.65 o                         
   3  -4   2         12.35          8.88         0.91 o                         
   4  -4   2      11332.48      12296.14        81.53 o                         
   5  -4   2        153.45        145.82         2.37 o                         
   6  -4   2       1296.96       1279.30        13.00 o                         
   7  -4   2       1493.81       1441.68        12.89 o                         
   8  -4   2        149.22        134.73         4.09 o                         
   9  -4   2         54.58         60.82         2.96 o                         
  10  -4   2         26.42         22.81         3.78 o                         
  11  -4   2         26.43         37.45         4.41 o                         
  12  -4   2         66.94         65.38         8.83 o                         
 -12  -3   2         19.71         15.58         6.61 o                         
 -11  -3   2        149.86        178.28         9.13 o                         
 -10  -3   2         39.66         38.48         3.90 o                         
  -9  -3   2        266.31        243.00         5.11 o                         
  -8  -3   2          7.38         10.02         1.72 o                         
  -7  -3   2         22.90         16.71         1.57 o                         
  -6  -3   2        844.25        796.71         7.80 o                         
  -5  -3   2        472.98        480.94         4.91 o                         
  -4  -3   2        302.80        360.11         3.98 o                         
  -3  -3   2        231.60        231.99         2.40 o                         
  -2  -3   2          6.72          1.55         0.56 o                         
  -1  -3   2       2211.40       2312.78        24.54 o                         
   0  -3   2       1886.04       1972.44        15.21 o                         
   1  -3   2        247.08        222.23         2.37 o                         
   2  -3   2        404.71        443.72         3.95 o                         
   3  -3   2        432.42        460.72         4.43 o                         
   4  -3   2        134.42        112.24         1.84 o                         
   5  -3   2       3032.21       3236.70        23.95 o                         
   6  -3   2         28.95         44.57         1.75 o                         
   7  -3   2          8.39          9.31         1.45 o                         
   8  -3   2         86.79         87.69         4.08 o                         
   9  -3   2        116.19        110.03         3.97 o                         
  10  -3   2        101.22        102.47         5.14 o                         
  11  -3   2          6.03          4.56         3.89 o                         
  12  -3   2          0.01          2.79         5.82 o                         
 -12  -2   2          6.37         -2.16         4.67 o                         
 -11  -2   2         14.07         17.64         3.90 o                         
 -10  -2   2        285.12        273.71         8.72 o                         
  -9  -2   2        233.69        216.45         4.89 o                         
  -8  -2   2        158.57        168.31         3.91 o                         
  -7  -2   2        367.04        355.73         4.33 o                         
  -6  -2   2          6.22          2.38         0.89 o                         
  -5  -2   2       1184.65       1281.35         9.89 o                         
  -4  -2   2          0.84          0.86         0.60 o                         
  -3  -2   2         53.16         50.22         1.01 o                         
  -2  -2   2       2999.39       3205.45        30.09 o                         
  -1  -2   2       3370.61       3676.64        29.49 o                         
   0  -2   2        505.22        549.59         4.31 o                         
   1  -2   2        399.58        390.87         3.12 o                         
   2  -2   2       3856.00       4276.28        30.12 o                         
   3  -2   2       2743.17       3043.46        23.32 o                         
   4  -2   2        317.44        306.31         3.92 o                         
   5  -2   2        154.34        163.19         2.56 o                         
   6  -2   2        231.85        216.41         3.05 o                         
   7  -2   2         94.40         84.10         2.55 o                         
   8  -2   2         61.49         67.95         2.76 o                         
   9  -2   2          2.11         -1.63         2.11 o                         
  10  -2   2         80.98         82.91         4.53 o                         
  11  -2   2          0.73         -3.71         3.71 o                         
  12  -2   2         22.51         28.68         5.17 o                         
 -12  -1   2          0.68          0.71         4.46 o                         
 -11  -1   2         46.06         44.31         4.36 o                         
 -10  -1   2         34.13         32.47         3.19 o                         
  -9  -1   2        324.14        320.50         6.38 o                         
  -8  -1   2         25.44         16.10         1.84 o                         
  -7  -1   2          1.30         -0.19         1.01 o                         
  -6  -1   2         22.16         19.19         1.15 o                         
  -5  -1   2        314.12        298.93         3.48 o                         
  -4  -1   2        762.37        737.63         8.14 o                         
  -3  -1   2         98.56         95.70         1.64 o                         
  -2  -1   2        432.64        485.00         3.86 o                         
  -1  -1   2        682.30        715.70         5.45 o                         
   0  -1   2          4.95          9.36         0.36 o                         
   1  -1   2        435.85        404.19         3.13 o                         
   2  -1   2         73.48         74.16         1.19 o                         
   3  -1   2        456.09        434.74         3.99 o                         
   4  -1   2       1296.43       1413.51        11.03 o                         
   5  -1   2        439.62        404.67         4.30 o                         
   6  -1   2        117.20        108.64         2.47 o                         
   7  -1   2          0.02         -1.03         1.19 o                         
   8  -1   2        575.88        553.88         7.63 o                         
   9  -1   2         77.57         82.36         4.34 o                         
  10  -1   2          2.68         -2.98         2.98 o                         
  11  -1   2          5.06          7.08         4.02 o                         
  12  -1   2        186.44        186.94        10.45 o                         
 -13   0   2         94.02         83.34         7.84 o                         
 -12   0   2        189.16        207.54         8.94 o                         
 -11   0   2         28.49         27.20         3.60 o                         
 -10   0   2         13.87         21.12         2.72 o                         
  -9   0   2          0.11          0.16         2.01 o                         
  -8   0   2        547.63        518.50         6.39 o                         
  -7   0   2          3.25          0.29         0.96 o                         
  -6   0   2         75.42         71.57         3.01 o                         
  -5   0   2        320.40        280.03         3.09 o                         
  -4   0   2       5959.43       6173.52        43.72 o                         
  -3   0   2        153.44        156.72         1.84 o                         
  -2   0   2        931.93        978.00         7.43 o                         
  -1   0   2         18.87         15.44         0.53 o                         
   0   0   2       1567.13       1654.33        13.53 o                         
   1   0   2       2300.31       2588.09        18.31 o                         
   2   0   2        358.63        350.33         3.78 o                         
   3   0   2        913.17        957.98         8.50 o                         
   4   0   2       1036.17        958.98         7.47 o                         
   5   0   2        299.49        281.33         3.26 o                         
   6   0   2        140.68        129.50         2.52 o                         
   7   0   2        503.37        499.74         5.66 o                         
   8   0   2         27.79         18.03         2.23 o                         
   9   0   2         55.61         62.88         3.82 o                         
  10   0   2        143.82        125.28        10.70 o                         
  11   0   2          0.61         -1.16         3.94 o                         
  12   0   2         13.07         15.04         5.28 o                         
 -13   1   2         10.88         -7.65         7.65 o                         
 -12   1   2        670.68        714.20        16.33 o                         
 -11   1   2        443.35        446.19         9.25 o                         
 -10   1   2         11.94          9.46         2.55 o                         
  -9   1   2         19.31         19.40         2.26 o                         
  -8   1   2        695.00        696.80         7.30 o                         
  -7   1   2        378.88        349.78         4.52 o                         
  -6   1   2        405.76        428.42         4.44 o                         
  -5   1   2        223.10        195.83         2.67 o                         
  -4   1   2       1808.26       1925.08        14.43 o                         
  -3   1   2        825.60        818.22         8.64 o                         
  -2   1   2        841.92        864.49         6.66 o                         
  -1   1   2        512.45        563.23         4.78 o                         
   0   1   2       1288.76       1369.74         9.86 o                         
   1   1   2         82.45         79.06         1.11 o                         
   2   1   2       6917.18       7524.55        73.24 o                         
   3   1   2        741.07        752.38         6.19 o                         
   4   1   2          1.27          5.51         0.74 o                         
   5   1   2       2375.04       2516.01        17.95 o                         
   6   1   2        316.23        311.57         3.81 o                         
   7   1   2         71.61         68.08         2.41 o                         
   8   1   2        201.98        201.71         4.78 o                         
   9   1   2         98.47         94.55         4.47 o                         
  10   1   2        660.57        647.40        11.86 o                         
  11   1   2          3.59         -2.18         3.84 o                         
  12   1   2         63.02         62.96         7.09 o                         
 -13   2   2         88.19         93.32         9.70 o                         
 -12   2   2        115.38        148.20         8.65 o                         
 -11   2   2        798.28        785.15        12.34 o                         
 -10   2   2          5.41          3.96         2.48 o                         
  -9   2   2         12.91          5.96         2.15 o                         
  -8   2   2          2.71          3.23         1.45 o                         
  -7   2   2       1331.16       1324.62        10.73 o                         
  -6   2   2        381.63        346.62         3.88 o                         
  -5   2   2        318.07        298.22         3.33 o                         
  -4   2   2       1215.99       1321.80         9.87 o                         
  -3   2   2         40.80         47.39         1.11 o                         
  -2   2   2       1702.73       1663.10        12.27 o                         
  -1   2   2        948.59       1047.50         7.37 o                         
   0   2   2        422.97        460.56         3.44 o                         
   1   2   2       1301.51       1339.54        16.36 o                         
   2   2   2       1389.72       1398.31         9.95 o                         
   3   2   2        912.82        882.20         6.78 o                         
   4   2   2        144.17        134.85         1.99 o                         
   5   2   2        553.42        546.00         5.10 o                         
   6   2   2        524.81        486.45         5.77 o                         
   7   2   2        202.48        191.17         5.07 o                         
   8   2   2          2.67          2.27         1.77 o                         
   9   2   2         41.60         39.23         3.24 o                         
  10   2   2        189.31        193.45         7.17 o                         
  11   2   2         16.75         16.85         5.29 o                         
  12   2   2         28.19         27.39         5.30 o                         
 -12   3   2        110.00        131.68         7.36 o                         
 -11   3   2         10.07          5.29         3.49 o                         
 -10   3   2         71.28         63.45         3.80 o                         
  -9   3   2         22.02         21.14         2.59 o                         
  -8   3   2          6.53          3.69         1.62 o                         
  -7   3   2         48.75         50.89         2.19 o                         
  -6   3   2        201.60        183.93         2.86 o                         
  -5   3   2        629.65        612.47         5.46 o                         
  -4   3   2         23.06         19.61         0.96 o                         
  -3   3   2         82.88         85.54         1.52 o                         
  -2   3   2        958.65        932.02         6.99 o                         
  -1   3   2       1655.37       1664.38        12.87 o                         
   0   3   2        825.85        857.14         9.08 o                         
   1   3   2        798.02        803.40         6.67 o                         
   2   3   2        478.35        439.77         3.71 o                         
   3   3   2        408.69        412.38         3.71 o                         
   4   3   2         50.64         39.34         1.27 o                         
   5   3   2        305.27        310.06         3.56 o                         
   6   3   2        136.81        134.54         2.90 o                         
   7   3   2        621.82        593.26         6.90 o                         
   8   3   2        338.03        331.39         6.23 o                         
   9   3   2         31.91         32.32         4.09 o                         
  10   3   2         13.57         13.32         3.52 o                         
  11   3   2        340.87        369.31        11.90 o                         
 -12   4   2         22.80         26.54         5.02 o                         
 -11   4   2          9.53          7.70         4.11 o                         
 -10   4   2         89.87         96.19         7.70 o                         
  -9   4   2        225.01        222.32         6.36 o                         
  -8   4   2          8.24          7.85         1.78 o                         
  -7   4   2         75.02         75.04         2.68 o                         
  -6   4   2         30.77         28.80         1.38 o                         
  -5   4   2        138.57        129.89         2.42 o                         
  -4   4   2         54.12         52.89         1.41 o                         
  -3   4   2        108.44        105.10         1.69 o                         
  -2   4   2          8.19          7.19         0.56 o                         
  -1   4   2       1769.52       1834.41        13.41 o                         
   0   4   2        740.73        765.85         7.93 o                         
   1   4   2         91.18         80.80         2.04 o                         
   2   4   2        381.40        415.14         4.19 o                         
   3   4   2        283.49        272.46         3.08 o                         
   4   4   2        348.80        341.01         3.56 o                         
   5   4   2          1.51          2.14         0.92 o                         
   6   4   2          5.14          3.46         1.25 o                         
   7   4   2        676.51        675.54         7.99 o                         
   8   4   2         12.18          9.83         2.14 o                         
   9   4   2        584.85        591.26        11.00 o                         
  10   4   2         10.19         14.67         3.84 o                         
  11   4   2          4.73         11.38         4.72 o                         
 -12   5   2          0.80         12.47         6.40 o                         
 -11   5   2        121.51        116.76         6.55 o                         
 -10   5   2          7.09          3.13         3.40 o                         
  -9   5   2        444.08        432.76         6.88 o                         
  -8   5   2          3.69          5.14         2.25 o                         
  -7   5   2         53.67         50.18         2.66 o                         
  -6   5   2        492.97        461.72         6.57 o                         
  -5   5   2         11.34          8.65         0.98 o                         
  -4   5   2         33.02         37.60         1.31 o                         
  -3   5   2          1.08          1.70         0.67 o                         
  -2   5   2       1189.80       1271.27         9.40 o                         
  -1   5   2         44.88         35.98         1.18 o                         
   0   5   2       1380.06       1514.60        14.50 o                         
   1   5   2        354.57        362.64         4.81 o                         
   2   5   2       1165.74       1186.96         9.97 o                         
   3   5   2        408.15        348.76         3.21 o                         
   4   5   2          1.97          2.29         0.81 o                         
   5   5   2       1323.26       1285.73        12.32 o                         
   6   5   2        707.57        701.58         7.60 o                         
   7   5   2        374.53        364.03         5.84 o                         
   8   5   2          0.50          1.91         2.39 o                         
   9   5   2          0.04         -3.19         3.19 o                         
  10   5   2         37.98         46.49         4.77 o                         
  11   5   2        150.75        145.68         9.06 o                         
 -12   6   2         46.39         44.12        12.49 o                         
 -11   6   2         74.40         83.86        10.94 o                         
 -10   6   2        354.52        374.63         9.06 o                         
  -9   6   2         62.06         59.70         3.87 o                         
  -8   6   2          0.20          0.58         1.79 o                         
  -7   6   2        392.34        366.49         5.75 o                         
  -6   6   2       1481.21       1438.72        13.56 o                         
  -5   6   2          0.52          0.49         1.07 o                         
  -4   6   2        861.28        881.95         7.79 o                         
  -3   6   2        285.46        316.52         3.37 o                         
  -2   6   2        121.66        105.49         1.69 o                         
  -1   6   2        370.24        363.48         3.90 o                         
   0   6   2          7.74          5.10         1.10 o                         
   1   6   2       1102.58       1096.95        11.38 o                         
   2   6   2       1396.40       1462.62        12.27 o                         
   3   6   2         32.62         34.15         1.53 o                         
   4   6   2        492.76        514.74         5.49 o                         
   5   6   2       1135.60       1132.06        11.07 o                         
   6   6   2       1300.52       1303.15        12.80 o                         
   7   6   2         82.69         78.69         3.47 o                         
   8   6   2        476.79        475.03         9.72 o                         
   9   6   2         75.40         73.34         5.51 o                         
  10   6   2          0.01          1.74         5.91 o                         
 -11   7   2         45.58         42.78         6.21 o                         
 -10   7   2        387.91        409.28        12.15 o                         
  -9   7   2        409.65        408.68         8.86 o                         
  -8   7   2         19.82         23.61         2.75 o                         
  -7   7   2        120.14        131.18         3.94 o                         
  -6   7   2          5.87          5.51         2.12 o                         
  -5   7   2        263.99        258.75         3.96 o                         
  -4   7   2        118.54        110.09         2.57 o                         
  -3   7   2        705.40        706.09         7.26 o                         
  -2   7   2         78.01         68.24         2.36 o                         
  -1   7   2        290.03        280.33         3.43 o                         
   0   7   2        948.51        887.66         9.20 o                         
   1   7   2        706.37        704.34         7.72 o                         
   2   7   2       3388.05       3389.73        31.15 o                         
   3   7   2          5.69          3.22         1.30 o                         
   4   7   2        294.39        294.39         4.60 o                         
   5   7   2         13.04         15.08         1.74 o                         
   6   7   2         23.72         27.42         2.27 o                         
   7   7   2          3.82          4.83         2.41 o                         
   8   7   2        146.40        148.48         6.38 o                         
   9   7   2          3.19          8.22         4.24 o                         
  10   7   2         25.31         37.46        13.32 o                         
 -11   8   2          0.46         -6.66         9.16 o                         
 -10   8   2         18.58         21.99         5.35 o                         
  -9   8   2        239.75        256.12         9.88 o                         
  -8   8   2        416.69        436.30         8.93 o                         
  -7   8   2          0.10         -0.85         2.25 o                         
  -6   8   2        209.78        210.46         4.52 o                         
  -5   8   2        227.69        222.79         3.88 o                         
  -4   8   2        369.76        366.97         5.55 o                         
  -3   8   2        332.18        333.19         4.32 o                         
  -2   8   2         51.71         52.50         1.99 o                         
  -1   8   2        193.30        193.71         3.29 o                         
   0   8   2        862.70        833.11         9.85 o                         
   1   8   2        786.08        759.27        10.03 o                         
   2   8   2        824.20        790.54        13.44 o                         
   3   8   2        505.09        482.03         5.99 o                         
   4   8   2         38.88         32.07         3.12 o                         
   5   8   2        355.51        345.91         5.66 o                         
   6   8   2         19.92         22.47         2.48 o                         
   7   8   2          8.18         14.71         3.25 o                         
   8   8   2         41.52         47.67         4.40 o                         
   9   8   2         11.57         10.82         8.33 o                         
 -10   9   2         28.27         31.54        10.62 o                         
  -9   9   2         10.90         18.17         6.64 o                         
  -8   9   2         79.97         75.00         6.10 o                         
  -7   9   2        227.52        217.47         8.31 o                         
  -6   9   2         12.75         12.00         3.02 o                         
  -5   9   2          9.50          7.92         1.83 o                         
  -4   9   2        274.41        260.30         4.20 o                         
  -3   9   2        472.14        460.97         6.76 o                         
  -2   9   2        657.33        665.90         7.66 o                         
  -1   9   2         75.52         69.55         2.40 o                         
   0   9   2         41.58         43.35         2.95 o                         
   1   9   2        956.57        934.44        18.28 o                         
   2   9   2        157.75        148.28         6.15 o                         
   3   9   2         97.57         88.88         4.75 o                         
   4   9   2         40.41         38.74         2.13 o                         
   5   9   2        481.33        488.23         7.07 o                         
   6   9   2         60.23         63.23         4.61 o                         
   7   9   2         88.14         94.94         6.24 o                         
   8   9   2         20.79         22.91         5.35 o                         
  -9  10   2         95.88         91.15         7.36 o                         
  -8  10   2          5.97          4.92         4.75 o                         
  -7  10   2         36.62         38.85         4.82 o                         
  -6  10   2        123.48        110.06         6.59 o                         
  -5  10   2          0.02          0.26         3.66 o                         
  -4  10   2          1.50         -0.95         2.68 o                         
  -3  10   2         36.26         33.45         2.16 o                         
  -2  10   2        117.13        115.51         3.21 o                         
  -1  10   2        233.68        221.33         5.70 o                         
   0  10   2        214.55        218.57         7.21 o                         
   1  10   2        151.60        152.63         6.81 o                         
   2  10   2         29.78         35.38         4.15 o                         
   3  10   2        111.08        103.63         5.58 o                         
   4  10   2         21.19         27.26         4.27 o                         
   5  10   2         67.24         66.88         3.62 o                         
   6  10   2         54.46         65.38         3.94 o                         
   7  10   2        194.96        167.06         8.52 o                         
  -8  11   2         46.40         51.53         8.46 o                         
  -7  11   2          1.09         -4.69         4.69 o                         
  -6  11   2        146.02        174.68        13.70 o                         
  -5  11   2        159.46        138.61         7.07 o                         
  -4  11   2         19.59         16.60         2.80 o                         
  -3  11   2         23.43         20.84         2.52 o                         
  -2  11   2        219.89        226.74         4.86 o                         
  -1  11   2         21.69         31.94         5.96 o                         
   0  11   2        233.93        240.79         8.38 o                         
   1  11   2        172.61        162.73        10.90 o                         
   2  11   2         73.31         82.08         5.92 o                         
   3  11   2        121.01        117.88         7.57 o                         
   4  11   2         36.60         40.15         5.73 o                         
   5  11   2         20.52         24.71         7.34 o                         
   6  11   2          8.22         20.54        14.99 o                         
  -7  12   2         10.66         15.82        10.82 o                         
  -6  12   2          9.00          2.90         6.57 o                         
  -5  12   2         42.03         42.55         4.93 o                         
  -4  12   2          1.96          6.82         3.94 o                         
  -3  12   2         16.96         16.83         2.82 o                         
  -2  12   2         10.84          9.75         7.08 o                         
  -1  12   2          0.47          6.94         5.20 o                         
   0  12   2         52.60         47.06         5.17 o                         
   1  12   2         15.00         15.82         6.16 o                         
   2  12   2          0.12          3.15         5.26 o                         
   3  12   2         55.42         70.19         8.40 o                         
   4  12   2        226.01        201.85        15.00 o                         
  -4  13   2          6.54          2.90         5.98 o                         
  -3  13   2         17.17         19.62         4.28 o                         
  -2  13   2         49.80         57.65         7.80 o                         
  -1  13   2          5.26         10.14         7.49 o                         
   0  13   2         37.65         38.30        11.66 o                         
   1  13   2          0.03         19.15        11.66 o                         
   2  13   2         92.38         77.43        14.15 o                         
  -3 -13   3          0.15          5.83         6.66 o                         
  -2 -13   3         27.21         27.13         5.21 o                         
  -1 -13   3         68.13         71.38        22.48 o                         
   0 -13   3         12.96         16.30         4.54 o                         
   1 -13   3         35.60         39.16         5.67 o                         
   2 -13   3          1.96          4.03         5.83 o                         
   3 -13   3          9.12         14.30         4.81 o                         
   4 -13   3         12.37         11.53         5.40 o                         
   5 -13   3         23.02          3.33        10.82 o                         
  -5 -12   3         11.31          9.22         4.56 o                         
  -4 -12   3         74.38         76.37         5.59 o                         
  -3 -12   3         65.93         73.41         5.71 o                         
  -2 -12   3          0.26          0.60         3.60 o                         
  -1 -12   3         20.96         18.71         3.88 o                         
   0 -12   3          5.21          5.83         3.72 o                         
   1 -12   3        221.20        234.47         7.84 o                         
   2 -12   3         27.22         21.07         3.72 o                         
   3 -12   3         41.80         47.22         4.85 o                         
   4 -12   3         10.24         13.59         4.33 o                         
   5 -12   3         73.52         78.66        12.46 o                         
   6 -12   3          8.13          5.28         5.24 o                         
   7 -12   3         13.05         53.28        11.66 o                         
  -7 -11   3        277.77        299.71        21.65 o                         
  -6 -11   3         21.20         20.55         6.41 o                         
  -5 -11   3        106.58        117.46         6.76 o                         
  -4 -11   3        188.06        197.82         7.64 o                         
  -3 -11   3         73.43         79.95         4.56 o                         
  -2 -11   3        141.67        156.14         5.52 o                         
  -1 -11   3         19.99         24.76         2.42 o                         
   0 -11   3         37.62         35.61         2.55 o                         
   1 -11   3         78.19         80.14         3.77 o                         
   2 -11   3        273.34        263.46         6.61 o                         
   3 -11   3        118.18        113.41         6.42 o                         
   4 -11   3          0.81          5.15         3.94 o                         
   5 -11   3        179.13        178.54         8.45 o                         
   6 -11   3         20.52         17.28         6.72 o                         
   7 -11   3          0.24         -5.14         5.14 o                         
   8 -11   3         12.51         14.97         7.06 o                         
  -8 -10   3         14.45          9.00        18.32 o                         
  -7 -10   3         26.28         26.55         4.82 o                         
  -6 -10   3        109.80        132.14         7.17 o                         
  -5 -10   3          5.90          5.86         3.60 o                         
  -4 -10   3         16.72         18.43         2.93 o                         
  -3 -10   3        116.33        112.02         4.13 o                         
  -2 -10   3        310.20        288.60         4.19 o                         
  -1 -10   3        227.61        217.15         3.67 o                         
   0 -10   3        156.27        143.80         3.18 o                         
   1 -10   3         49.60         55.79         2.36 o                         
   2 -10   3        430.25        410.51         8.07 o                         
   3 -10   3         97.81         99.39         5.61 o                         
   4 -10   3          1.26         -0.44         2.87 o                         
   5 -10   3         98.20         94.83         7.05 o                         
   6 -10   3         98.65        105.26         6.95 o                         
   7 -10   3        155.94        191.18        11.65 o                         
   8 -10   3         53.26         59.57         6.81 o                         
   9 -10   3          5.03          4.75         6.33 o                         
  -9  -9   3          9.51          4.48         9.57 o                         
  -8  -9   3          0.28         -0.27         4.23 o                         
  -7  -9   3        305.94        295.15        16.00 o                         
  -6  -9   3         44.50         50.31         5.02 o                         
  -5  -9   3        258.12        245.10         8.63 o                         
  -4  -9   3        158.54        143.29         4.50 o                         
  -3  -9   3         50.60         45.89         2.49 o                         
  -2  -9   3        231.26        223.10         3.45 o                         
  -1  -9   3        754.05        699.64         6.81 o                         
   0  -9   3         93.36         99.63         2.48 o                         
   1  -9   3        296.07        293.58         3.89 o                         
   2  -9   3        507.53        512.25         7.06 o                         
   3  -9   3        283.73        308.11         6.04 o                         
   4  -9   3         61.38         54.02         3.21 o                         
   5  -9   3         66.75         69.70         3.79 o                         
   6  -9   3        141.67        141.20         7.46 o                         
   7  -9   3        303.91        337.58        10.55 o                         
   8  -9   3         89.66         74.18         6.04 o                         
   9  -9   3        124.53        151.32         9.88 o                         
  10  -9   3         55.71         64.10        10.46 o                         
  -9  -8   3         43.84         44.94         5.33 o                         
  -8  -8   3          6.94          1.41         3.92 o                         
  -7  -8   3         22.09         21.45         3.92 o                         
  -6  -8   3        210.69        201.86         5.64 o                         
  -5  -8   3       1901.01       1743.75        21.79 o                         
  -4  -8   3         61.66         47.59         2.87 o                         
  -3  -8   3         71.47         63.22         2.71 o                         
  -2  -8   3         18.99         21.49         1.28 o                         
  -1  -8   3         67.67         72.11         2.31 o                         
   0  -8   3        262.37        227.39         3.25 o                         
   1  -8   3         38.17         42.25         1.63 o                         
   2  -8   3         61.67         59.09         2.65 o                         
   3  -8   3        133.27        162.79         3.92 o                         
   4  -8   3       1758.42       1710.97        26.81 o                         
   5  -8   3         18.14         15.16         2.54 o                         
   6  -8   3        160.88        167.82         7.84 o                         
   7  -8   3         78.70         87.30         6.06 o                         
   8  -8   3        203.40        219.91         9.28 o                         
   9  -8   3        623.08        650.60        15.54 o                         
  10  -8   3          0.02          9.34         6.08 o                         
 -10  -7   3         80.77         81.35         6.62 o                         
  -9  -7   3        122.37        120.55         9.97 o                         
  -8  -7   3         23.71         28.08         5.35 o                         
  -7  -7   3         73.03         72.21         6.61 o                         
  -6  -7   3        146.89        151.35         5.00 o                         
  -5  -7   3         54.58         53.78         3.38 o                         
  -4  -7   3        558.31        486.94         6.70 o                         
  -3  -7   3         30.17         25.71         1.79 o                         
  -2  -7   3          1.79          2.65         0.87 o                         
  -1  -7   3          0.76          4.56         0.86 o                         
   0  -7   3       1874.90       1905.15        18.37 o                         
   1  -7   3        334.69        385.13         3.82 o                         
   2  -7   3        375.31        386.13         6.88 o                         
   3  -7   3          0.69         -0.77         1.20 o                         
   4  -7   3          0.21          1.78         1.67 o                         
   5  -7   3        648.58        654.49        10.71 o                         
   6  -7   3         62.92         61.65         3.53 o                         
   7  -7   3        278.06        296.95         7.36 o                         
   8  -7   3         19.96         15.39         4.58 o                         
   9  -7   3         10.41          3.05         4.33 o                         
  10  -7   3        440.63        456.34        13.77 o                         
  11  -7   3          0.40         15.57         7.93 o                         
 -11  -6   3          6.33          4.90         5.95 o                         
 -10  -6   3        210.88        236.62        13.30 o                         
  -9  -6   3         51.66         59.29         4.22 o                         
  -8  -6   3        533.67        520.06         9.38 o                         
  -7  -6   3         11.31          9.00         1.70 o                         
  -6  -6   3        469.89        440.75         5.45 o                         
  -5  -6   3        290.67        272.49         5.78 o                         
  -4  -6   3          6.37          4.70         1.19 o                         
  -3  -6   3        294.54        279.97         3.98 o                         
  -2  -6   3         54.11         56.10         1.88 o                         
  -1  -6   3         93.86         99.70         1.73 o                         
   0  -6   3          7.56         10.91         0.84 o                         
   1  -6   3       1243.50       1327.06         9.81 o                         
   2  -6   3          8.47          7.82         1.00 o                         
   3  -6   3        789.62        814.66         8.53 o                         
   4  -6   3         45.30         49.64         2.09 o                         
   5  -6   3         25.34         22.86         1.81 o                         
   6  -6   3       1734.51       1833.94        20.62 o                         
   7  -6   3          6.83          2.46         1.67 o                         
   8  -6   3        478.50        470.10         8.03 o                         
   9  -6   3        300.05        285.65         6.80 o                         
  10  -6   3         33.70         22.52         5.88 o                         
  11  -6   3         16.34         13.78         6.59 o                         
 -11  -5   3         26.74         26.61         5.68 o                         
 -10  -5   3          4.54          6.76         3.73 o                         
  -9  -5   3         85.00        109.66         5.50 o                         
  -8  -5   3        129.42        122.18         3.90 o                         
  -7  -5   3         63.87         51.22         3.18 o                         
  -6  -5   3         48.07         45.99         2.15 o                         
  -5  -5   3        239.39        221.42         3.06 o                         
  -4  -5   3        174.82        147.72         2.99 o                         
  -3  -5   3         10.59         13.78         1.10 o                         
  -2  -5   3         22.09         21.40         1.05 o                         
  -1  -5   3         96.55        100.95         1.52 o                         
   0  -5   3         66.18         94.71         1.47 o                         
   1  -5   3       1960.07       2044.29        15.99 o                         
   2  -5   3        295.43        305.03         3.90 o                         
   3  -5   3        114.31        116.92         2.49 o                         
   4  -5   3        482.97        495.46         5.59 o                         
   5  -5   3         11.78         15.39         1.22 o                         
   6  -5   3        928.44        895.19         9.52 o                         
   7  -5   3        110.90        109.45         3.03 o                         
   8  -5   3         27.34         26.45         2.27 o                         
   9  -5   3        198.99        192.20         6.39 o                         
  10  -5   3        152.49        147.07         7.11 o                         
  11  -5   3         18.22          7.92         6.26 o                         
 -12  -4   3        265.36        300.55        22.48 o                         
 -11  -4   3         64.47         64.34         5.06 o                         
 -10  -4   3          0.03          0.22         5.17 o                         
  -9  -4   3        232.74        242.94         6.27 o                         
  -8  -4   3          7.96          4.88         1.84 o                         
  -7  -4   3       1285.16       1267.29        13.38 o                         
  -6  -4   3         21.91         18.02         1.61 o                         
  -5  -4   3         22.35         16.05         1.14 o                         
  -4  -4   3         32.05         26.79         1.11 o                         
  -3  -4   3       1379.10       1587.60        13.09 o                         
  -2  -4   3         29.63         27.47         1.12 o                         
  -1  -4   3         44.24         43.72         0.97 o                         
   0  -4   3       2346.95       2458.47        17.84 o                         
   1  -4   3       2727.44       2863.12        20.68 o                         
   2  -4   3         29.21         41.42         1.10 o                         
   3  -4   3        317.07        357.33         3.38 o                         
   4  -4   3       1948.99       2011.66        14.61 o                         
   5  -4   3       1653.10       1687.82        13.44 o                         
   6  -4   3        477.65        479.63         6.22 o                         
   7  -4   3        341.47        326.98         4.80 o                         
   8  -4   3          3.69          5.66         2.12 o                         
   9  -4   3         97.69        110.54         6.02 o                         
  10  -4   3        153.92        162.16         6.40 o                         
  11  -4   3          7.10         15.91         4.82 o                         
  12  -4   3          0.23         14.15        10.82 o                         
 -12  -3   3          8.32         14.08         4.91 o                         
 -11  -3   3        662.16        679.28        13.94 o                         
 -10  -3   3          2.42          1.36         3.10 o                         
  -9  -3   3         32.11         36.21         2.99 o                         
  -8  -3   3         78.55         76.20         3.23 o                         
  -7  -3   3       1022.36        992.29         9.53 o                         
  -6  -3   3          2.28         12.34         1.09 o                         
  -5  -3   3         10.29          7.40         0.93 o                         
  -4  -3   3        329.07        307.22         3.15 o                         
  -3  -3   3          5.80          0.68         0.63 o                         
  -2  -3   3       3207.92       3643.75        29.94 o                         
  -1  -3   3        106.96        104.32         1.45 o                         
   0  -3   3        259.86        267.27         3.00 o                         
   1  -3   3        955.47        976.31         7.20 o                         
   2  -3   3        175.70        237.87         2.62 o                         
   3  -3   3          9.94         24.07         0.95 o                         
   4  -3   3         52.88         48.50         1.46 o                         
   5  -3   3       1157.31       1147.01        10.19 o                         
   6  -3   3       1353.84       1384.66        11.03 o                         
   7  -3   3        232.92        231.17         3.82 o                         
   8  -3   3         45.53         46.05         2.60 o                         
   9  -3   3         55.50         57.49         3.03 o                         
  10  -3   3        712.35        745.24        11.62 o                         
  11  -3   3         21.19         11.38         4.30 o                         
  12  -3   3         10.06         17.92         6.21 o                         
 -12  -2   3          0.02          2.25         4.64 o                         
 -11  -2   3        281.71        285.64        10.41 o                         
 -10  -2   3        129.66        125.28         8.45 o                         
  -9  -2   3          5.61         10.11         2.27 o                         
  -8  -2   3         17.85         16.67         1.79 o                         
  -7  -2   3         32.94         33.80         1.75 o                         
  -6  -2   3        678.35        688.55         6.25 o                         
  -5  -2   3          8.76         11.53         0.92 o                         
  -4  -2   3        125.79        127.24         1.91 o                         
  -3  -2   3        799.46        780.17         6.08 o                         
  -2  -2   3       8467.61       9227.37        64.44 o                         
  -1  -2   3        711.90        747.21         5.62 o                         
   0  -2   3        403.83        402.56         3.48 o                         
   1  -2   3       1548.17       1656.89        11.63 o                         
   2  -2   3        598.53        627.39         5.70 o                         
   3  -2   3          9.90         27.59         1.01 o                         
   4  -2   3        161.18        169.97         2.35 o                         
   5  -2   3        107.91         97.53         2.01 o                         
   6  -2   3       1022.14        965.18         8.22 o                         
   7  -2   3         60.13         62.79         2.34 o                         
   8  -2   3         27.12         28.31         2.15 o                         
   9  -2   3         29.09         31.20         2.85 o                         
  10  -2   3          9.88         12.42         3.09 o                         
  11  -2   3        193.18        226.84         8.54 o                         
  12  -2   3         29.41         27.51         5.53 o                         
 -12  -1   3         17.50         21.91         5.96 o                         
 -11  -1   3        201.38        210.92         8.46 o                         
 -10  -1   3        563.80        573.25         9.74 o                         
  -9  -1   3        344.36        327.48         6.39 o                         
  -8  -1   3          7.22          6.09         1.48 o                         
  -7  -1   3        111.97        101.28         2.57 o                         
  -6  -1   3       1176.52       1118.65         9.05 o                         
  -5  -1   3        630.29        639.28         5.62 o                         
  -4  -1   3          0.43          0.93         0.59 o                         
  -3  -1   3       1448.58       1469.82        10.60 o                         
  -2  -1   3       1133.71       1232.45        11.38 o                         
  -1  -1   3       2710.37       2986.85        20.11 o                         
   0  -1   3        394.18        387.71         3.31 o                         
   1  -1   3        248.20        282.80         2.64 o                         
   2  -1   3        566.87        599.84         4.98 o                         
   3  -1   3        156.38        124.84         1.77 o                         
   4  -1   3       2357.95       2490.74        18.53 o                         
   5  -1   3         77.86         67.91         1.86 o                         
   6  -1   3         65.14         53.41         2.34 o                         
   7  -1   3       1174.82       1160.66        11.28 o                         
   8  -1   3         92.32         94.45         3.55 o                         
   9  -1   3         12.20          7.72         2.23 o                         
  10  -1   3        199.20        197.87         6.68 o                         
  11  -1   3        135.78        134.14         8.65 o                         
  12  -1   3        307.22        319.43        15.86 o                         
 -13   0   3         37.13         39.07         8.52 o                         
 -12   0   3         20.21         23.39         6.97 o                         
 -11   0   3        111.45        123.08         6.12 o                         
 -10   0   3        415.32        407.72         7.52 o                         
  -9   0   3        905.98        893.66        13.58 o                         
  -8   0   3         33.35         31.38         1.93 o                         
  -7   0   3          5.69          6.27         1.19 o                         
  -6   0   3         70.65         73.97         1.94 o                         
  -5   0   3       1884.22       1998.44        16.33 o                         
  -4   0   3        146.29        137.34         2.05 o                         
  -3   0   3        726.96        804.34         6.91 o                         
  -2   0   3       2398.13       2666.67        18.32 o                         
  -1   0   3       1717.02       1872.98        12.85 o                         
   0   0   3       3954.31       4099.04        35.35 o                         
   1   0   3        291.22        284.14         2.62 o                         
   2   0   3         14.31         14.91         0.85 o                         
   3   0   3        365.23        353.43         3.33 o                         
   4   0   3       1479.46       1525.23        11.26 o                         
   5   0   3          1.79         -0.72         0.72 o                         
   6   0   3         21.76         29.65         1.42 o                         
   7   0   3        316.62        300.08         4.72 o                         
   8   0   3        469.55        436.47         7.08 o                         
   9   0   3        165.46        167.52         5.40 o                         
  10   0   3          3.79          3.12         3.33 o                         
  11   0   3          0.42         -2.53         4.47 o                         
  12   0   3        197.59        240.60        10.29 o                         
 -13   1   3          6.02          7.86        12.49 o                         
 -12   1   3         67.30         77.63         5.61 o                         
 -11   1   3        273.33        265.95         7.55 o                         
 -10   1   3         99.68        107.15         5.46 o                         
  -9   1   3         18.71          8.01         2.18 o                         
  -8   1   3        123.56        101.31         3.19 o                         
  -7   1   3        205.84        200.91         3.25 o                         
  -6   1   3          0.34         -0.72         0.87 o                         
  -5   1   3         21.16         29.57         1.75 o                         
  -4   1   3        117.34        108.77         1.78 o                         
  -3   1   3        508.24        509.81         5.79 o                         
  -2   1   3          3.72          0.54         0.35 o                         
  -1   1   3       6346.59       7214.60        50.35 o                         
   0   1   3       7406.95       8110.66        56.82 o                         
   1   1   3        486.16        522.42         5.55 o                         
   2   1   3        451.72        484.18         3.94 o                         
   3   1   3        146.29        135.87         1.89 o                         
   4   1   3        252.43        231.87         2.89 o                         
   5   1   3        353.63        337.23         3.94 o                         
   6   1   3        104.64         99.11         2.42 o                         
   7   1   3        635.47        619.24         7.54 o                         
   8   1   3        252.56        243.64         5.31 o                         
   9   1   3        249.63        267.16         7.37 o                         
  10   1   3        111.66        107.83         6.37 o                         
  11   1   3         39.54         33.37         4.67 o                         
  12   1   3         39.67         31.70        12.88 o                         
 -13   2   3          1.18         11.81         7.93 o                         
 -12   2   3        159.49        187.42        15.13 o                         
 -11   2   3        160.37        166.68         6.73 o                         
 -10   2   3        197.66        198.98         6.76 o                         
  -9   2   3          0.77         -0.99         2.00 o                         
  -8   2   3          0.78          2.91         1.52 o                         
  -7   2   3         15.15         13.10         1.32 o                         
  -6   2   3         16.70         30.45         1.43 o                         
  -5   2   3        933.79       1014.47         8.11 o                         
  -4   2   3         20.93         16.14         0.83 o                         
  -3   2   3          3.53          4.40         0.56 o                         
  -2   2   3        793.92        752.66         6.13 o                         
  -1   2   3        670.41        675.22         7.39 o                         
   0   2   3       1785.28       1885.01        13.04 o                         
   1   2   3        222.76        211.06         2.01 o                         
   2   2   3         63.20         58.13         1.14 o                         
   3   2   3        133.45        110.14         1.71 o                         
   4   2   3          0.01         -0.62         0.62 o                         
   5   2   3        376.55        358.34         3.94 o                         
   6   2   3        162.69        159.05         2.85 o                         
   7   2   3        108.21        101.37         3.29 o                         
   8   2   3          2.61          2.65         2.43 o                         
   9   2   3         30.72         30.21         4.14 o                         
  10   2   3          0.46          0.00         3.85 o                         
  11   2   3        205.40        222.64         8.84 o                         
 -12   3   3         18.32         15.05         4.82 o                         
 -11   3   3          3.06         -3.89         4.16 o                         
 -10   3   3        171.73        154.28         5.71 o                         
  -9   3   3        161.09        175.29         5.43 o                         
  -8   3   3         32.81         28.10         1.99 o                         
  -7   3   3        799.32        800.20         7.84 o                         
  -6   3   3         78.20         86.91         2.19 o                         
  -5   3   3        490.29        436.98         4.36 o                         
  -4   3   3        381.00        347.82         3.70 o                         
  -3   3   3        243.06        259.45         2.73 o                         
  -2   3   3        630.88        646.28         5.22 o                         
  -1   3   3        269.63        239.22         2.41 o                         
   0   3   3       1922.75       2090.51        16.24 o                         
   1   3   3         19.26         19.88         0.66 o                         
   2   3   3       3659.48       4181.59        29.75 o                         
   3   3   3       1132.86       1214.65         9.15 o                         
   4   3   3       2077.76       2141.88        15.45 o                         
   5   3   3        335.12        306.61         3.66 o                         
   6   3   3         13.84         11.88         1.43 o                         
   7   3   3        339.10        323.95         5.43 o                         
   8   3   3        131.45        132.17         4.46 o                         
   9   3   3          0.70         -3.00         3.00 o                         
  10   3   3        103.23        104.56         5.71 o                         
  11   3   3        123.77        121.64         6.53 o                         
 -12   4   3         37.64         54.13         5.77 o                         
 -11   4   3          0.79         -1.42         4.09 o                         
 -10   4   3         96.23         83.54         4.63 o                         
  -9   4   3        325.20        312.84         5.80 o                         
  -8   4   3        674.65        671.97         8.67 o                         
  -7   4   3        350.45        326.58         4.68 o                         
  -6   4   3        210.10        216.41         3.35 o                         
  -5   4   3         20.18         18.07         1.11 o                         
  -4   4   3       1666.03       1598.19        11.92 o                         
  -3   4   3        190.18        167.34         2.22 o                         
  -2   4   3       1228.46       1357.73         9.90 o                         
  -1   4   3       1352.22       1500.73        11.57 o                         
   0   4   3       1742.48       1785.22        14.06 o                         
   1   4   3        896.68        873.35         7.50 o                         
   2   4   3          1.19          0.35         0.55 o                         
   3   4   3        216.56        210.09         2.53 o                         
   4   4   3        668.41        623.92         6.88 o                         
   5   4   3        412.55        389.49         4.78 o                         
   6   4   3        323.57        335.28         4.78 o                         
   7   4   3       1496.33       1491.03        16.23 o                         
   8   4   3        904.53        916.58        12.49 o                         
   9   4   3        135.94        136.28         9.33 o                         
  10   4   3        616.49        641.84        12.58 o                         
  11   4   3        181.77        191.24         9.61 o                         
 -12   5   3        206.66        195.52        11.39 o                         
 -11   5   3        348.70        358.84        10.07 o                         
 -10   5   3        297.47        298.36         8.22 o                         
  -9   5   3          0.31         -2.36         2.36 o                         
  -8   5   3        643.26        630.81         8.00 o                         
  -7   5   3       1103.98       1058.51        10.88 o                         
  -6   5   3         60.47         53.47         2.24 o                         
  -5   5   3        187.65        202.36         2.96 o                         
  -4   5   3        265.50        244.92         3.67 o                         
  -3   5   3         93.70         73.53         1.57 o                         
  -2   5   3        678.31        675.26         6.18 o                         
  -1   5   3       3346.52       3787.76        29.01 o                         
   0   5   3        337.44        345.23         4.75 o                         
   1   5   3       1752.35       1785.26        17.11 o                         
   2   5   3        192.61        144.20         2.31 o                         
   3   5   3       1670.48       1759.93        14.55 o                         
   4   5   3       1987.92       1995.42        16.51 o                         
   5   5   3          3.30          2.02         1.17 o                         
   6   5   3        862.15        826.69        14.57 o                         
   7   5   3        162.52        153.63         4.37 o                         
   8   5   3        292.67        303.22         8.91 o                         
   9   5   3         22.36         26.20         3.80 o                         
  10   5   3        150.68        180.65         8.46 o                         
 -12   6   3          0.33         17.48        13.32 o                         
 -11   6   3        325.00        349.44        12.50 o                         
 -10   6   3        115.18        105.77         5.95 o                         
  -9   6   3         88.56         84.21         4.97 o                         
  -8   6   3         62.87         65.99         4.35 o                         
  -7   6   3         74.19         78.38         4.23 o                         
  -6   6   3       1404.74       1407.84        13.40 o                         
  -5   6   3         59.96         59.00         2.80 o                         
  -4   6   3        669.43        709.52         6.27 o                         
  -3   6   3        336.31        326.24         3.48 o                         
  -2   6   3        259.14        241.09         2.87 o                         
  -1   6   3        499.06        489.22         4.93 o                         
   0   6   3          4.94          4.66         1.21 o                         
   1   6   3         21.52         15.43         1.41 o                         
   2   6   3       1016.99        996.12        10.88 o                         
   3   6   3        893.98        855.38        13.93 o                         
   4   6   3        332.57        337.58         4.72 o                         
   5   6   3        700.97        690.36         8.86 o                         
   6   6   3         65.40         72.95         3.20 o                         
   7   6   3         65.38         66.97         3.46 o                         
   8   6   3         37.63         35.98         3.77 o                         
   9   6   3          1.06         -1.17         4.69 o                         
  10   6   3         43.20         54.60         6.11 o                         
 -11   7   3          2.31         14.18         8.04 o                         
 -10   7   3        156.23        186.81        15.03 o                         
  -9   7   3        107.91        105.30         7.33 o                         
  -8   7   3        143.44        145.85         5.58 o                         
  -7   7   3         19.55         21.29         2.08 o                         
  -6   7   3        499.70        481.04         6.29 o                         
  -5   7   3        235.72        238.55         4.12 o                         
  -4   7   3          9.41         14.80         1.56 o                         
  -3   7   3          8.76         13.32         1.06 o                         
  -2   7   3        442.17        419.97         4.80 o                         
  -1   7   3        623.14        599.93         6.04 o                         
   0   7   3        820.06        781.37         9.16 o                         
   1   7   3         13.84         14.45         1.79 o                         
   2   7   3        472.15        482.71         6.15 o                         
   3   7   3       1038.25       1003.54        11.38 o                         
   4   7   3         50.10         39.21         2.19 o                         
   5   7   3         17.50         20.15         2.16 o                         
   6   7   3        197.86        195.97         5.07 o                         
   7   7   3        196.89        209.72         6.92 o                         
   8   7   3        141.54        153.33         6.83 o                         
   9   7   3         64.32         61.94         5.07 o                         
 -11   8   3         78.23         54.95        11.66 o                         
 -10   8   3          0.25          0.03         6.66 o                         
  -9   8   3         66.19         84.96         6.21 o                         
  -8   8   3         17.13         15.61         4.93 o                         
  -7   8   3         12.76         14.83         3.03 o                         
  -6   8   3         85.57         96.00         3.56 o                         
  -5   8   3          7.28          9.75         1.75 o                         
  -4   8   3         68.27         69.90         4.12 o                         
  -3   8   3         29.76         35.75         1.81 o                         
  -2   8   3         65.72         67.13         2.42 o                         
  -1   8   3         24.76         23.05         2.03 o                         
   0   8   3        380.01        347.68         6.07 o                         
   1   8   3         44.85         45.64         2.71 o                         
   2   8   3         13.29         15.27         2.44 o                         
   3   8   3         53.50         55.45         3.61 o                         
   4   8   3        225.48        219.61         4.33 o                         
   5   8   3         44.31         42.92         3.21 o                         
   6   8   3         67.16         69.39         3.71 o                         
   7   8   3         46.27         44.32         4.21 o                         
   8   8   3        213.29        206.93         7.90 o                         
 -10   9   3          2.99         -1.39         7.45 o                         
  -9   9   3         29.63         35.54         5.51 o                         
  -8   9   3          6.12          6.99         5.42 o                         
  -7   9   3          0.42          0.69         4.35 o                         
  -6   9   3        161.26        160.42         4.85 o                         
  -5   9   3         30.33         25.03         2.07 o                         
  -4   9   3        370.27        366.08         5.46 o                         
  -3   9   3          1.80          1.86         1.86 o                         
  -2   9   3          1.38          2.22         1.16 o                         
  -1   9   3          0.08          0.09         2.33 o                         
   0   9   3        550.30        556.47        12.95 o                         
   1   9   3        205.79        203.63        10.32 o                         
   2   9   3        313.15        320.49         8.32 o                         
   3   9   3          3.37          3.06         3.02 o                         
   4   9   3         73.12         75.76         5.11 o                         
   5   9   3         63.46         60.70         6.01 o                         
   6   9   3          5.75          2.85         3.53 o                         
   7   9   3         60.19         63.91         4.81 o                         
   8   9   3         16.51         23.31        11.66 o                         
  -9  10   3         18.13         26.34         5.95 o                         
  -8  10   3          1.21          7.18         4.82 o                         
  -7  10   3         13.06         17.06         7.56 o                         
  -6  10   3          6.42          8.40         4.69 o                         
  -5  10   3        217.35        211.91         5.28 o                         
  -4  10   3         55.66         56.95         3.86 o                         
  -3  10   3         15.98         18.12         2.04 o                         
  -2  10   3         31.31         36.10         2.04 o                         
  -1  10   3          9.08          5.20         2.88 o                         
   0  10   3         60.24         49.44         4.47 o                         
   1  10   3          7.17          2.59         3.30 o                         
   2  10   3         30.88         37.10         4.98 o                         
   3  10   3         48.49         41.25         6.16 o                         
   4  10   3         76.99         71.12         4.86 o                         
   5  10   3        234.17        240.19        10.11 o                         
   6  10   3         61.65         66.46         4.64 o                         
   7  10   3          2.21          5.16         9.70 o                         
  -8  11   3        152.89        127.38        14.99 o                         
  -7  11   3         26.62         17.13         5.41 o                         
  -6  11   3         14.37          8.79         4.43 o                         
  -5  11   3        127.81        122.08         7.19 o                         
  -4  11   3          2.59          3.50         2.74 o                         
  -3  11   3          5.92          4.31         3.21 o                         
  -2  11   3         18.20         15.95         5.13 o                         
  -1  11   3         10.45         13.36         3.99 o                         
   0  11   3        398.01        398.74        17.67 o                         
   1  11   3          0.03          1.78         5.99 o                         
   2  11   3          3.42          6.75         7.09 o                         
   3  11   3         17.04         23.03         5.29 o                         
   4  11   3        114.51        109.67         9.42 o                         
   5  11   3         13.81         35.33         7.93 o                         
  -6  12   3         50.24         38.97         6.64 o                         
  -5  12   3          7.40         11.72         7.67 o                         
  -4  12   3         99.22        106.73        13.70 o                         
  -3  12   3         71.73         78.65         4.25 o                         
  -2  12   3          1.65          5.00         5.99 o                         
  -1  12   3          0.02          1.00         4.76 o                         
   0  12   3        107.56        109.64         9.70 o                         
   1  12   3         45.43         46.70         5.84 o                         
   2  12   3         19.32         26.84         5.87 o                         
   3  12   3          0.38          5.00        10.41 o                         
  -4  13   3         89.35         99.99         7.33 o                         
  -3  13   3        157.67        162.36        10.07 o                         
  -2  13   3         44.81         45.44         8.18 o                         
  -1  13   3          4.63          1.90         7.20 o                         
   0  13   3         10.68         13.38         7.59 o                         
   1  13   3         18.48         41.63        11.66 o                         
  -2 -13   4        175.66        172.95        10.17 o                         
  -1 -13   4         21.27         18.24         5.78 o                         
   0 -13   4        138.84        152.62         9.42 o                         
   1 -13   4         44.38         40.86         5.78 o                         
   2 -13   4         76.29         70.50         6.77 o                         
   3 -13   4         51.93         40.58        15.82 o                         
   4 -13   4        183.53        208.97        26.64 o                         
  -5 -12   4         46.11         46.63         6.09 o                         
  -4 -12   4          3.23          2.95         5.98 o                         
  -3 -12   4         22.53         27.91         4.56 o                         
  -2 -12   4         10.45         18.84         4.18 o                         
  -1 -12   4        281.10        277.97        11.08 o                         
   0 -12   4        258.10        249.50        10.32 o                         
   1 -12   4          0.35          5.20         9.16 o                         
   2 -12   4          0.11         -0.50         3.60 o                         
   3 -12   4          8.68          2.50         4.11 o                         
   4 -12   4        185.86        201.20        12.10 o                         
   5 -12   4         54.02         66.34         6.10 o                         
   6 -12   4         27.36         29.52         5.87 o                         
  -7 -11   4          2.36          5.00         9.99 o                         
  -6 -11   4         14.63         23.72         4.82 o                         
  -5 -11   4        214.72        201.38         8.55 o                         
  -4 -11   4         36.26         38.28         5.49 o                         
  -3 -11   4         86.26         89.53         5.35 o                         
  -2 -11   4        154.53        141.28         5.42 o                         
  -1 -11   4         81.45         82.38         5.77 o                         
   0 -11   4        231.23        225.87         5.04 o                         
   1 -11   4        190.65        181.79         5.74 o                         
   2 -11   4         18.57         16.36         3.31 o                         
   3 -11   4          7.71          1.61         3.09 o                         
   4 -11   4        254.70        270.78        15.82 o                         
   5 -11   4        144.89        176.26         9.87 o                         
   6 -11   4          2.35          2.58         4.76 o                         
   7 -11   4         16.73         19.70         5.73 o                         
   8 -11   4         21.01         18.06         7.59 o                         
  -8 -10   4         20.26         44.12        10.82 o                         
  -7 -10   4         59.26         55.00         5.40 o                         
  -6 -10   4         46.09         58.26         4.74 o                         
  -5 -10   4        138.34        139.90         8.23 o                         
  -4 -10   4        315.71        299.66         7.38 o                         
  -3 -10   4        904.71        825.15        10.98 o                         
  -2 -10   4        100.18         93.37         3.73 o                         
  -1 -10   4        155.89        145.68         3.37 o                         
   0 -10   4         31.60         32.61         1.82 o                         
   1 -10   4         10.59          8.20         2.07 o                         
   2 -10   4         76.42         70.15         3.38 o                         
   3 -10   4         27.31         28.18         3.24 o                         
   4 -10   4          4.69         -2.89         3.18 o                         
   5 -10   4        209.26        215.31         8.43 o                         
   6 -10   4        466.09        473.41        12.43 o                         
   7 -10   4          1.57          6.96         5.62 o                         
   8 -10   4        100.15        112.16        16.62 o                         
   9 -10   4         31.68         35.73         7.57 o                         
  -9  -9   4         21.84         19.98        10.82 o                         
  -8  -9   4          2.09          5.61         5.94 o                         
  -7  -9   4        310.00        318.09        10.03 o                         
  -6  -9   4          1.05         -0.44         3.30 o                         
  -5  -9   4        142.31        128.85         6.43 o                         
  -4  -9   4         91.11         99.89         4.24 o                         
  -3  -9   4          2.67          4.09         1.81 o                         
  -2  -9   4        157.27        126.13         4.87 o                         
  -1  -9   4         46.31         39.06         1.81 o                         
   0  -9   4        327.88        300.32         4.02 o                         
   1  -9   4         67.98         69.34         2.16 o                         
   2  -9   4        140.00        164.07         4.20 o                         
   3  -9   4         36.16         40.33         3.29 o                         
   4  -9   4        440.75        414.36         7.71 o                         
   5  -9   4          3.46          3.68         2.78 o                         
   6  -9   4         28.72         29.48         4.10 o                         
   7  -9   4        231.34        254.55         9.72 o                         
   8  -9   4          4.89          9.42         4.95 o                         
   9  -9   4        194.06        172.82        11.07 o                         
  -9  -8   4         59.27         61.94         7.38 o                         
  -8  -8   4        418.42        436.01        11.61 o                         
  -7  -8   4         31.54         23.85         3.79 o                         
  -6  -8   4        200.44        200.65         7.33 o                         
  -5  -8   4         66.88         58.36         3.27 o                         
  -4  -8   4        718.20        659.46        10.39 o                         
  -3  -8   4         43.82         47.00         2.40 o                         
  -2  -8   4        330.45        288.53         4.92 o                         
  -1  -8   4        688.88        678.59         6.58 o                         
   0  -8   4        400.13        385.61         4.50 o                         
   1  -8   4         28.33         31.11         1.44 o                         
   2  -8   4         11.07         11.18         1.63 o                         
   3  -8   4        121.93        132.63         4.00 o                         
   4  -8   4          0.80          3.13         2.01 o                         
   5  -8   4        643.96        645.91        14.30 o                         
   6  -8   4          3.11          6.74         2.87 o                         
   7  -8   4          7.68          4.74         3.99 o                         
   8  -8   4         40.84         48.37         5.29 o                         
   9  -8   4          4.95         11.27         6.19 o                         
  10  -8   4        313.34        324.80        13.46 o                         
 -10  -7   4        214.96        219.86        12.77 o                         
  -9  -7   4          0.71         -3.92         3.92 o                         
  -8  -7   4         16.31         20.43         4.03 o                         
  -7  -7   4         11.18         22.19         3.17 o                         
  -6  -7   4        627.00        582.17         9.05 o                         
  -5  -7   4        157.08        124.81         4.14 o                         
  -4  -7   4        414.91        385.52         7.38 o                         
  -3  -7   4        460.58        438.88         6.09 o                         
  -2  -7   4        106.00         95.94         2.54 o                         
  -1  -7   4          4.89          4.78         0.97 o                         
   0  -7   4         75.78         75.54         1.96 o                         
   1  -7   4         47.58         51.51         1.80 o                         
   2  -7   4          0.08          2.12         1.20 o                         
   3  -7   4        720.88        703.45         8.08 o                         
   4  -7   4        141.26        119.83         3.92 o                         
   5  -7   4         16.03         14.32         2.25 o                         
   6  -7   4        312.61        325.98         7.11 o                         
   7  -7   4         31.19         29.00         3.65 o                         
   8  -7   4        193.86        210.01        10.55 o                         
   9  -7   4         78.51         74.68         6.40 o                         
  10  -7   4        101.08        123.96         8.48 o                         
  11  -7   4         73.02         69.72        12.90 o                         
 -11  -6   4        257.51        274.72        13.68 o                         
 -10  -6   4        109.74        113.64         8.54 o                         
  -9  -6   4         14.30          4.84         3.99 o                         
  -8  -6   4          0.50         -2.44         2.58 o                         
  -7  -6   4        263.37        253.99         6.17 o                         
  -6  -6   4         68.75         78.33         4.36 o                         
  -5  -6   4        300.17        301.85         5.70 o                         
  -4  -6   4         84.62         71.95         2.68 o                         
  -3  -6   4         56.28         47.18         1.86 o                         
  -2  -6   4        344.52        349.14         4.24 o                         
  -1  -6   4       1006.25       1074.04         8.33 o                         
   0  -6   4         20.52         19.27         0.97 o                         
   1  -6   4         96.03         96.79         1.74 o                         
   2  -6   4       1629.38       1640.65        14.92 o                         
   3  -6   4        598.07        561.49         6.21 o                         
   4  -6   4          0.47          3.02         1.34 o                         
   5  -6   4        192.11        197.90         4.68 o                         
   6  -6   4       1424.27       1417.90        17.05 o                         
   7  -6   4        263.28        257.67         4.41 o                         
   8  -6   4         30.06         29.44         2.73 o                         
   9  -6   4         10.47         14.00         3.94 o                         
  10  -6   4         29.91         39.42         6.08 o                         
  11  -6   4         27.24         53.19        16.23 o                         
 -11  -5   4          6.99         13.10         8.10 o                         
 -10  -5   4         33.96         43.56         5.07 o                         
  -9  -5   4        556.58        539.64         9.90 o                         
  -8  -5   4          7.77          7.99         2.99 o                         
  -7  -5   4         32.43         34.16         2.21 o                         
  -6  -5   4        674.66        626.02         6.97 o                         
  -5  -5   4        319.69        302.30         4.69 o                         
  -4  -5   4         37.36         29.68         2.06 o                         
  -3  -5   4          6.30          7.01         0.98 o                         
  -2  -5   4        189.04        167.45         2.67 o                         
  -1  -5   4        373.06        307.19         2.98 o                         
   0  -5   4       1070.28       1103.52         8.79 o                         
   1  -5   4         12.56          8.24         0.72 o                         
   2  -5   4        801.39        807.46         6.98 o                         
   3  -5   4        456.87        406.85         4.85 o                         
   4  -5   4         95.78         82.55         1.73 o                         
   5  -5   4          1.80          1.69         1.00 o                         
   6  -5   4        188.35        174.33         3.52 o                         
   7  -5   4       1045.53       1027.14        11.78 o                         
   8  -5   4        704.55        679.99        10.51 o                         
   9  -5   4         91.41         92.15         4.97 o                         
  10  -5   4         23.74         26.40         4.64 o                         
  11  -5   4        203.46        216.92        43.71 o                         
 -12  -4   4         36.21         23.31        10.82 o                         
 -11  -4   4         62.50         74.86         6.40 o                         
 -10  -4   4         32.87         30.74         3.73 o                         
  -9  -4   4        201.62        183.74         5.03 o                         
  -8  -4   4         54.90         51.62         2.64 o                         
  -7  -4   4         12.14         13.14         1.67 o                         
  -6  -4   4          5.73          3.69         1.30 o                         
  -5  -4   4        273.79        258.54         3.42 o                         
  -4  -4   4        192.43        184.51         3.27 o                         
  -3  -4   4          4.12          5.47         0.91 o                         
  -2  -4   4        382.54        463.07         5.15 o                         
  -1  -4   4       1118.51       1223.19        10.09 o                         
   0  -4   4       2412.13       2428.69        16.92 o                         
   1  -4   4        118.91        133.44         1.87 o                         
   2  -4   4         69.98         79.94         1.48 o                         
   3  -4   4        365.95        346.25         3.54 o                         
   4  -4   4        208.96        218.06         2.78 o                         
   5  -4   4         38.45         27.63         1.40 o                         
   6  -4   4        370.96        358.24         5.40 o                         
   7  -4   4        321.41        305.88         8.36 o                         
   8  -4   4        240.94        238.32         5.19 o                         
   9  -4   4         86.12         88.19         4.54 o                         
  10  -4   4          3.59          0.17         3.18 o                         
  11  -4   4          0.12         -5.63         6.16 o                         
 -12  -3   4         99.74         87.53         8.22 o                         
 -11  -3   4         42.19         60.76         5.17 o                         
 -10  -3   4          0.09          1.11         3.10 o                         
  -9  -3   4        491.43        477.83         7.09 o                         
  -8  -3   4         53.36         54.91         2.70 o                         
  -7  -3   4        872.61        820.87         8.38 o                         
  -6  -3   4        702.89        672.86         6.73 o                         
  -5  -3   4         65.46         59.87         1.73 o                         
  -4  -3   4        601.75        557.27         4.92 o                         
  -3  -3   4        488.77        555.07         5.51 o                         
  -2  -3   4        482.03        509.98         4.96 o                         
  -1  -3   4       1377.20       1404.37        10.13 o                         
   0  -3   4        580.18        568.03         4.92 o                         
   1  -3   4       1336.82       1402.08        14.74 o                         
   2  -3   4         52.75         40.09         1.13 o                         
   3  -3   4          1.13          3.71         0.64 o                         
   4  -3   4        271.31        279.12         3.16 o                         
   5  -3   4        165.22        145.08         2.65 o                         
   6  -3   4          0.21          0.14         1.13 o                         
   7  -3   4        204.77        190.31         3.71 o                         
   8  -3   4          0.31         -1.29         1.82 o                         
   9  -3   4        604.13        617.36         9.46 o                         
  10  -3   4         38.95         39.07         4.11 o                         
  11  -3   4         93.10         91.84         6.07 o                         
  12  -3   4         33.65          7.49        11.66 o                         
 -12  -2   4          4.62         -1.07         4.86 o                         
 -11  -2   4         18.76         22.83         4.05 o                         
 -10  -2   4         42.27         42.07         3.46 o                         
  -9  -2   4         18.59         19.66         2.21 o                         
  -8  -2   4        133.42        135.82         4.05 o                         
  -7  -2   4       1956.69       1940.43        17.70 o                         
  -6  -2   4       1129.52       1122.00         9.23 o                         
  -5  -2   4         10.42          9.25         1.00 o                         
  -4  -2   4        389.99        419.28         3.96 o                         
  -3  -2   4         18.81         16.48         0.83 o                         
  -2  -2   4        781.60        896.36         7.19 o                         
  -1  -2   4         20.09         25.24         0.89 o                         
   0  -2   4        454.92        486.43         4.05 o                         
   1  -2   4        203.39        211.55         2.38 o                         
   2  -2   4        157.51        137.80         1.80 o                         
   3  -2   4        453.04        480.23         4.83 o                         
   4  -2   4          6.85          6.19         0.73 o                         
   5  -2   4        372.50        349.66         3.96 o                         
   6  -2   4        244.43        237.08         3.60 o                         
   7  -2   4          0.11          0.62         1.40 o                         
   8  -2   4         14.26         12.59         2.11 o                         
   9  -2   4        230.60        220.68         5.87 o                         
  10  -2   4        321.97        320.42        10.38 o                         
  11  -2   4         37.04         30.31         4.80 o                         
  12  -2   4          8.37          3.49         6.53 o                         
 -12  -1   4        117.14        148.26         8.34 o                         
 -11  -1   4         44.74         44.15         4.50 o                         
 -10  -1   4        294.33        291.14         6.96 o                         
  -9  -1   4        564.61        587.17         8.62 o                         
  -8  -1   4        135.79        128.13         3.51 o                         
  -7  -1   4          8.36          6.38         1.24 o                         
  -6  -1   4          0.76          1.69         0.93 o                         
  -5  -1   4        905.87        889.55         7.36 o                         
  -4  -1   4          0.19          0.90         0.64 o                         
  -3  -1   4         47.56         45.37         1.42 o                         
  -2  -1   4         61.62         57.65         1.47 o                         
  -1  -1   4        300.70        296.38         3.56 o                         
   0  -1   4       1236.65       1254.27         9.13 o                         
   1  -1   4       1127.11       1195.76         8.72 o                         
   2  -1   4         54.26         46.89         1.09 o                         
   3  -1   4          0.09         -0.56         0.56 o                         
   4  -1   4        154.27        150.62         2.38 o                         
   5  -1   4          0.02         -0.51         0.86 o                         
   6  -1   4        140.96        129.31         2.71 o                         
   7  -1   4        136.19        130.78         3.25 o                         
   8  -1   4        486.83        478.84         8.04 o                         
   9  -1   4        317.10        316.09         7.05 o                         
  10  -1   4         87.46         87.90         6.01 o                         
  11  -1   4        135.23        146.92         7.86 o                         
  12  -1   4          1.74          5.80         5.88 o                         
 -13   0   4          9.69          1.11         7.93 o                         
 -12   0   4          0.60          5.49         7.07 o                         
 -11   0   4         22.60         19.33         3.55 o                         
 -10   0   4          2.52         -0.15         3.13 o                         
  -9   0   4        873.54        871.58        10.27 o                         
  -8   0   4        479.80        476.80         6.19 o                         
  -7   0   4          2.26          2.88         1.17 o                         
  -6   0   4        217.19        209.51         3.09 o                         
  -5   0   4          4.76          8.60         0.94 o                         
  -4   0   4        787.54        729.50         6.64 o                         
  -3   0   4       1824.03       1911.60        14.31 o                         
  -2   0   4        380.54        400.75         3.52 o                         
  -1   0   4        299.55        302.17         2.76 o                         
   0   0   4       5096.85       5506.49        47.58 o                         
   1   0   4        127.68         97.18         1.97 o                         
   2   0   4        274.54        286.64         2.95 o                         
   3   0   4        300.35        293.38         3.04 o                         
   4   0   4          6.64          5.72         0.77 o                         
   5   0   4        664.91        623.74         5.71 o                         
   6   0   4          2.13          2.12         1.12 o                         
   7   0   4         73.77         58.48         3.17 o                         
   8   0   4         14.61         23.23         2.43 o                         
   9   0   4         12.84         13.26         3.17 o                         
  10   0   4        262.43        257.25         8.31 o                         
  11   0   4         17.37         13.13         4.44 o                         
  12   0   4          7.63         -5.53         5.53 o                         
 -13   1   4          9.82         12.90         8.24 o                         
 -12   1   4         23.40         34.88         5.04 o                         
 -11   1   4          0.08          1.11         3.01 o                         
 -10   1   4        168.05        160.21         5.82 o                         
  -9   1   4         61.22         51.70         2.94 o                         
  -8   1   4        506.69        479.74         6.27 o                         
  -7   1   4        616.82        611.01         6.37 o                         
  -6   1   4         38.50         36.54         1.70 o                         
  -5   1   4       3232.13       3590.39        26.33 o                         
  -4   1   4        283.79        258.20         2.90 o                         
  -3   1   4       1416.89       1334.64         9.82 o                         
  -2   1   4        685.29        666.37         5.54 o                         
  -1   1   4       1738.83       1954.59        16.22 o                         
   0   1   4       1103.39       1116.53         9.23 o                         
   1   1   4       1924.28       1933.42        16.27 o                         
   2   1   4       1413.33       1422.51        10.28 o                         
   3   1   4         30.32         34.24         1.14 o                         
   4   1   4       3753.13       4153.07        30.12 o                         
   5   1   4       1548.54       1612.80        12.97 o                         
   6   1   4       1468.47       1395.67        22.19 o                         
   7   1   4        102.62        102.60         4.28 o                         
   8   1   4         25.10         21.23         2.61 o                         
   9   1   4        210.51        212.38         7.02 o                         
  10   1   4        139.02        132.29         7.00 o                         
  11   1   4          2.34         -2.76         4.64 o                         
 -13   2   4        236.75        243.60        15.31 o                         
 -12   2   4        284.89        290.06         9.97 o                         
 -11   2   4        359.27        357.54         8.52 o                         
 -10   2   4          2.65          5.67         3.03 o                         
  -9   2   4          6.36          1.32         2.04 o                         
  -8   2   4         38.61         45.85         2.35 o                         
  -7   2   4        646.51        619.50         7.55 o                         
  -6   2   4       1455.31       1431.65        11.24 o                         
  -5   2   4        191.63        193.13         2.75 o                         
  -4   2   4        384.21        427.64         4.10 o                         
  -3   2   4         43.36         32.41         1.16 o                         
  -2   2   4       1803.48       1773.76        12.58 o                         
  -1   2   4       2613.37       2845.24        20.50 o                         
   0   2   4       4707.65       5351.32        35.75 o                         
   1   2   4       3395.91       3959.85        26.72 o                         
   2   2   4       3253.42       3406.12        23.26 o                         
   3   2   4        807.18        749.86         6.14 o                         
   4   2   4        276.11        293.89         3.33 o                         
   5   2   4         51.01         51.68         1.79 o                         
   6   2   4        226.41        206.25         3.97 o                         
   7   2   4        838.42        840.30         9.44 o                         
   8   2   4        304.31        310.85         6.36 o                         
   9   2   4        698.27        708.22        12.48 o                         
  10   2   4        165.37        177.03         7.67 o                         
  11   2   4         74.24         75.97         5.90 o                         
 -12   3   4          8.74         -2.41         4.50 o                         
 -11   3   4         77.73         78.45         5.39 o                         
 -10   3   4        744.66        760.94        11.66 o                         
  -9   3   4        530.80        512.20         8.77 o                         
  -8   3   4        618.93        597.56         8.17 o                         
  -7   3   4         66.71         67.63         3.32 o                         
  -6   3   4        993.75        988.15         8.36 o                         
  -5   3   4       1495.60       1490.16        11.39 o                         
  -4   3   4        322.23        311.87         3.45 o                         
  -3   3   4        133.51        139.48         2.01 o                         
  -2   3   4        641.63        590.80         4.91 o                         
  -1   3   4        967.01        955.47         7.14 o                         
   0   3   4         20.21         30.91         0.92 o                         
   1   3   4       3296.38       3856.90        26.08 o                         
   2   3   4        207.85        228.09         2.47 o                         
   3   3   4       1661.35       1662.32        12.20 o                         
   4   3   4        265.93        226.58         2.96 o                         
   5   3   4        627.65        645.57         6.18 o                         
   6   3   4        419.93        428.41         5.83 o                         
   7   3   4         11.25         13.31         2.08 o                         
   8   3   4        381.90        371.41         8.11 o                         
   9   3   4          4.08          0.42         3.33 o                         
  10   3   4        141.84        137.44        11.78 o                         
  11   3   4         87.55         94.07         6.22 o                         
 -12   4   4         86.03         87.61         6.22 o                         
 -11   4   4         11.58         10.84         4.13 o                         
 -10   4   4          2.86          8.62         2.99 o                         
  -9   4   4        191.72        188.55         5.79 o                         
  -8   4   4        181.96        171.00         4.59 o                         
  -7   4   4        228.27        227.10         4.28 o                         
  -6   4   4         42.82         40.73         1.73 o                         
  -5   4   4        483.24        474.04         5.00 o                         
  -4   4   4        863.57        845.09         7.04 o                         
  -3   4   4          1.25          2.60         0.66 o                         
  -2   4   4        417.26        457.68         4.08 o                         
  -1   4   4        911.37       1000.59         7.46 o                         
   0   4   4         15.34         45.39         1.34 o                         
   1   4   4       1084.16       1112.93         9.46 o                         
   2   4   4         10.67          6.18         0.66 o                         
   3   4   4         11.65         20.26         1.00 o                         
   4   4   4        778.18        745.55         6.48 o                         
   5   4   4        579.21        547.66         6.18 o                         
   6   4   4         32.13         29.21         2.08 o                         
   7   4   4         59.64         59.25         3.01 o                         
   8   4   4          4.80          4.70         3.00 o                         
   9   4   4        262.01        269.83        11.03 o                         
  10   4   4         45.41         52.48         4.97 o                         
  11   4   4          0.19         25.81        10.82 o                         
 -12   5   4        264.73        261.73        12.26 o                         
 -11   5   4         89.03         78.76         6.25 o                         
 -10   5   4          8.49          6.32         4.09 o                         
  -9   5   4         11.87         15.02         2.91 o                         
  -8   5   4          0.31          0.10         1.90 o                         
  -7   5   4        327.17        321.73         5.50 o                         
  -6   5   4         81.52         64.25         2.62 o                         
  -5   5   4        244.51        216.01         3.14 o                         
  -4   5   4        216.70        192.88         2.74 o                         
  -3   5   4        201.23        224.71         2.72 o                         
  -2   5   4         43.94         50.61         1.36 o                         
  -1   5   4          0.56          0.92         1.01 o                         
   0   5   4        284.74        275.80         3.15 o                         
   1   5   4        814.11        802.17         7.18 o                         
   2   5   4        172.77        144.51         2.44 o                         
   3   5   4        211.68        209.40         3.22 o                         
   4   5   4        341.53        354.01         4.16 o                         
   5   5   4       1261.65       1232.60        11.20 o                         
   6   5   4         67.01         67.78         2.87 o                         
   7   5   4         57.02         54.86         3.39 o                         
   8   5   4         10.47          2.89         3.30 o                         
   9   5   4        177.40        179.57         7.66 o                         
  10   5   4         86.48         94.47         5.98 o                         
 -12   6   4          0.17         14.99        12.49 o                         
 -11   6   4        202.17        202.59        11.03 o                         
 -10   6   4        109.63        115.05         6.40 o                         
  -9   6   4         15.70          8.21         3.10 o                         
  -8   6   4         40.55         37.22         2.73 o                         
  -7   6   4        196.43        194.95         4.36 o                         
  -6   6   4        251.01        250.32         4.44 o                         
  -5   6   4          0.12          0.31         1.22 o                         
  -4   6   4         84.92         92.80         2.63 o                         
  -3   6   4        396.78        442.29         4.62 o                         
  -2   6   4        115.63        122.66         2.35 o                         
  -1   6   4          3.72          3.16         0.87 o                         
   0   6   4        193.21        196.35         3.54 o                         
   1   6   4        101.55         91.81         3.02 o                         
   2   6   4         28.83         20.59         1.28 o                         
   3   6   4        131.56        130.90         2.67 o                         
   4   6   4         78.45         77.78         2.57 o                         
   5   6   4        164.23        158.71         3.61 o                         
   6   6   4        301.34        297.33         5.31 o                         
   7   6   4          0.45         -0.24         2.36 o                         
   8   6   4        120.23        131.21         6.43 o                         
   9   6   4         49.35         57.92         5.29 o                         
 -11   7   4         33.12         52.44         8.24 o                         
 -10   7   4         28.55         33.52         5.59 o                         
  -9   7   4        166.95        159.81         6.66 o                         
  -8   7   4          0.60         -1.97         2.87 o                         
  -7   7   4         83.48         87.07         3.61 o                         
  -6   7   4          0.14         -1.72         1.72 o                         
  -5   7   4         77.12         69.09         2.72 o                         
  -4   7   4        341.26        312.30         4.50 o                         
  -3   7   4        354.31        366.82         4.38 o                         
  -2   7   4        540.83        551.40         6.19 o                         
  -1   7   4        265.95        271.85         4.10 o                         
   0   7   4         60.73         63.64         2.96 o                         
   1   7   4         80.07         89.45         3.40 o                         
   2   7   4         19.33         17.32         2.68 o                         
   3   7   4        144.09        140.62         3.23 o                         
   4   7   4        983.46       1035.34        15.38 o                         
   5   7   4         65.60         65.93         3.26 o                         
   6   7   4        162.07        164.11         5.07 o                         
   7   7   4         24.52         22.51         5.06 o                         
   8   7   4          1.21         -0.36         3.69 o                         
   9   7   4         44.20         47.30         9.99 o                         
 -10   8   4          7.35          9.92         5.51 o                         
  -9   8   4          0.20         -2.58         6.46 o                         
  -8   8   4          5.97          8.52         3.23 o                         
  -7   8   4        421.69        418.52        15.09 o                         
  -6   8   4         20.60         17.45         2.09 o                         
  -5   8   4          5.73          5.70         1.65 o                         
  -4   8   4        360.67        334.45         6.14 o                         
  -3   8   4        219.24        215.61         3.98 o                         
  -2   8   4          1.21         -0.40         1.14 o                         
  -1   8   4         70.34         68.65         4.71 o                         
   0   8   4        238.08        226.15         5.33 o                         
   1   8   4         75.21         75.81         6.97 o                         
   2   8   4         73.45         71.89         4.95 o                         
   3   8   4         22.65         22.47         3.53 o                         
   4   8   4          5.92          5.51         1.81 o                         
   5   8   4        158.29        164.46         4.48 o                         
   6   8   4         38.37         40.03         3.26 o                         
   7   8   4         82.98         84.67         5.24 o                         
   8   8   4         25.89         20.24         4.36 o                         
 -10   9   4          0.55         -4.16         9.16 o                         
  -9   9   4         87.34         75.03         6.19 o                         
  -8   9   4         70.19         84.24         9.06 o                         
  -7   9   4        207.80        225.67         7.02 o                         
  -6   9   4        181.81        189.25         5.43 o                         
  -5   9   4         22.94         27.15         2.30 o                         
  -4   9   4        151.18        140.02         3.90 o                         
  -3   9   4        238.70        235.34         4.65 o                         
  -2   9   4          0.46         -0.66         2.60 o                         
  -1   9   4         65.51         68.56         4.02 o                         
   0   9   4          5.01          4.73         3.01 o                         
   1   9   4        252.60        278.01         8.14 o                         
   2   9   4        207.72        210.45         9.38 o                         
   3   9   4         73.89         68.49         5.11 o                         
   4   9   4         12.20          8.34         3.38 o                         
   5   9   4        127.03        135.41         5.03 o                         
   6   9   4         52.38         56.17         4.03 o                         
   7   9   4          0.05         -5.05         5.05 o                         
  -9  10   4         53.78         64.11        16.65 o                         
  -8  10   4         15.12         12.01         5.19 o                         
  -7  10   4        213.22        244.21        16.81 o                         
  -6  10   4        258.91        263.24        16.25 o                         
  -5  10   4         67.20         66.31         3.63 o                         
  -4  10   4         36.25         32.55         2.67 o                         
  -3  10   4         94.11         95.92         4.10 o                         
  -2  10   4         51.01         58.30         7.10 o                         
  -1  10   4        413.68        439.10        10.49 o                         
   0  10   4         72.89         85.96         6.40 o                         
   1  10   4        277.83        288.63         9.93 o                         
   2  10   4         69.88         83.56         7.72 o                         
   3  10   4        174.19        182.42        23.31 o                         
   4  10   4          9.05          5.62         4.66 o                         
   5  10   4          0.01         -4.76         4.76 o                         
   6  10   4         54.35         50.08         6.88 o                         
  -7  11   4         34.78         30.23        10.46 o                         
  -6  11   4         16.38         17.91         5.99 o                         
  -5  11   4        168.07        153.09         7.67 o                         
  -4  11   4         19.73         20.05         3.13 o                         
  -3  11   4         14.66         18.07         2.16 o                         
  -2  11   4         96.80        105.65         7.67 o                         
  -1  11   4        374.06        384.65        10.76 o                         
   0  11   4          0.95          1.62         7.08 o                         
   1  11   4         44.78         42.07         5.11 o                         
   2  11   4         20.69         22.89         5.07 o                         
   3  11   4         16.93         19.66         5.11 o                         
   4  11   4         83.68         80.25         9.34 o                         
   5  11   4          9.22          7.49         8.24 o                         
  -6  12   4          0.04         -4.34         9.16 o                         
  -5  12   4         43.04         38.89         5.10 o                         
  -4  12   4          0.16         -0.98         2.91 o                         
  -3  12   4         10.73         15.68         6.99 o                         
  -2  12   4         54.32         54.62         7.59 o                         
  -1  12   4          8.68         16.47         6.60 o                         
   0  12   4        458.34        475.92        13.03 o                         
   1  12   4         30.72         44.40         5.92 o                         
   2  12   4        157.80        177.28        10.69 o                         
   3  12   4         45.26         51.88        14.15 o                         
  -2  13   4         96.78        149.86        18.32 o                         
  -2 -13   5        107.96        129.82        11.99 o                         
  -1 -13   5          1.27          0.25         5.13 o                         
   0 -13   5         60.30         79.84        13.32 o                         
   1 -13   5         66.75         60.26        19.56 o                         
   2 -13   5         71.06         67.13         6.93 o                         
   3 -13   5         77.74         66.94         8.40 o                         
  -5 -12   5          7.73         -9.99         9.99 o                         
  -4 -12   5        154.85        176.74         8.73 o                         
  -3 -12   5         86.51         83.83         6.02 o                         
  -2 -12   5        102.84         97.92         8.40 o                         
  -1 -12   5        230.52        222.38        17.48 o                         
   0 -12   5         69.19         62.90         6.43 o                         
   1 -12   5        242.51        259.80        12.07 o                         
   2 -12   5         46.02         47.71         6.14 o                         
   3 -12   5          5.12         -2.21         4.93 o                         
   4 -12   5         22.33         21.15         5.11 o                         
   5 -12   5         91.77        114.01        15.29 o                         
   6 -12   5          3.50         13.28         9.04 o                         
  -7 -11   5         80.94         74.10        13.32 o                         
  -6 -11   5          7.97         10.85         4.91 o                         
  -5 -11   5        233.95        227.72        12.85 o                         
  -4 -11   5         10.71          9.06         3.88 o                         
  -3 -11   5         39.72         44.11         4.37 o                         
  -2 -11   5        154.00        150.88         7.89 o                         
  -1 -11   5          0.22          1.07         3.28 o                         
   0 -11   5        123.76        123.82         7.57 o                         
   1 -11   5         76.41         79.03         5.43 o                         
   2 -11   5        104.38         97.22         6.08 o                         
   3 -11   5          0.20          3.79         3.69 o                         
   4 -11   5         13.16         16.43         4.95 o                         
   5 -11   5         54.47         49.98         5.35 o                         
   6 -11   5        171.77        195.31        13.85 o                         
   7 -11   5          6.24          1.24         8.54 o                         
  -8 -10   5         35.42         57.45        11.66 o                         
  -7 -10   5        229.08        233.54        10.03 o                         
  -6 -10   5        162.20        151.31         9.37 o                         
  -5 -10   5         88.96         88.21         5.92 o                         
  -4 -10   5         47.81         49.23         7.24 o                         
  -3 -10   5         88.09         82.64         4.50 o                         
  -2 -10   5        581.06        562.07        15.14 o                         
  -1 -10   5         13.63         17.38         1.92 o                         
   0 -10   5         57.96         53.82         2.41 o                         
   1 -10   5          3.26          2.50         2.09 o                         
   2 -10   5         28.34         29.09         2.92 o                         
   3 -10   5        116.86        124.04         6.64 o                         
   4 -10   5          4.85          7.53         3.61 o                         
   5 -10   5          1.22          4.03         3.99 o                         
   6 -10   5         76.50         77.78         6.04 o                         
   7 -10   5        276.54        315.93        11.81 o                         
   8 -10   5          7.55          9.52         6.10 o                         
  -9  -9   5        491.86        490.37        24.98 o                         
  -8  -9   5         61.97         59.58         5.87 o                         
  -7  -9   5          2.72          5.11         4.74 o                         
  -6  -9   5         49.51         65.28         5.02 o                         
  -5  -9   5         50.46         53.12         4.48 o                         
  -4  -9   5        310.74        290.32         6.28 o                         
  -3  -9   5          1.83          3.14         2.05 o                         
  -2  -9   5        234.66        240.15         4.91 o                         
  -1  -9   5        964.68        920.50        21.56 o                         
   0  -9   5          3.27          0.85         1.28 o                         
   1  -9   5         74.50         67.49         2.34 o                         
   2  -9   5         54.95         47.72         2.89 o                         
   3  -9   5         13.05         20.52         2.50 o                         
   4  -9   5         45.70         36.73         3.05 o                         
   5  -9   5         67.66         74.01         5.24 o                         
   6  -9   5          1.76          8.77         3.79 o                         
   7  -9   5         60.25         65.51         6.08 o                         
   8  -9   5        111.71        154.02        13.34 o                         
   9  -9   5          0.70         17.08        11.66 o                         
  -9  -8   5         25.84         22.02         5.24 o                         
  -8  -8   5        113.02        110.54         6.88 o                         
  -7  -8   5         38.19         39.08         4.52 o                         
  -6  -8   5          1.10         -1.22         2.83 o                         
  -5  -8   5        513.21        480.65         8.16 o                         
  -4  -8   5         25.26         13.77         2.68 o                         
  -3  -8   5        118.62        103.95         4.51 o                         
  -2  -8   5        242.32        235.66         4.50 o                         
  -1  -8   5          1.48          2.43         1.19 o                         
   0  -8   5        893.88        866.85         8.08 o                         
   1  -8   5        149.04        148.82         2.87 o                         
   2  -8   5         71.53         60.16         3.20 o                         
   3  -8   5         51.05         61.88         3.18 o                         
   4  -8   5        938.17        898.02        13.50 o                         
   5  -8   5         29.51         39.85         3.88 o                         
   6  -8   5         15.51         17.43         4.27 o                         
   7  -8   5        116.24        117.95         7.30 o                         
   8  -8   5        453.88        448.98        18.11 o                         
   9  -8   5        142.94        166.52        11.21 o                         
  10  -8   5         46.31         59.53        10.01 o                         
 -10  -7   5         10.94         21.18         5.59 o                         
  -9  -7   5          1.93         -3.20         4.74 o                         
  -8  -7   5         93.35         96.82         6.21 o                         
  -7  -7   5        220.95        194.17         8.87 o                         
  -6  -7   5          0.39          4.84         2.47 o                         
  -5  -7   5         90.60        104.56         4.14 o                         
  -4  -7   5        579.10        509.76         7.11 o                         
  -3  -7   5         70.04         70.30         3.10 o                         
  -2  -7   5        140.35        140.15         3.43 o                         
  -1  -7   5        509.34        481.27         4.66 o                         
   0  -7   5        760.14        742.65         7.96 o                         
   1  -7   5         93.12         79.56         1.92 o                         
   2  -7   5        345.96        332.60         6.04 o                         
   3  -7   5          2.56          2.83         1.60 o                         
   4  -7   5        204.88        199.91         4.73 o                         
   5  -7   5        553.01        554.76         9.08 o                         
   6  -7   5         41.80         46.36         3.58 o                         
   7  -7   5          4.38          3.04         3.42 o                         
   8  -7   5        279.48        290.24        14.15 o                         
   9  -7   5        562.48        581.79        14.89 o                         
  10  -7   5        186.13        199.35        11.85 o                         
 -11  -6   5         28.68         29.14         9.99 o                         
 -10  -6   5        226.25        251.08        10.55 o                         
  -9  -6   5         15.45         16.47         4.15 o                         
  -8  -6   5         34.45         24.83         4.28 o                         
  -7  -6   5         52.46         61.76         3.70 o                         
  -6  -6   5         42.15         35.84         2.87 o                         
  -5  -6   5         49.78         42.42         2.70 o                         
  -4  -6   5         18.77         12.50         1.74 o                         
  -3  -6   5        148.22        136.08         2.96 o                         
  -2  -6   5        117.76        121.06         2.66 o                         
  -1  -6   5        332.17        359.84         3.64 o                         
   0  -6   5          1.85          2.30         0.92 o                         
   1  -6   5        138.31        141.08         2.27 o                         
   2  -6   5        522.99        474.72         4.53 o                         
   3  -6   5          3.08          5.00         1.36 o                         
   4  -6   5         60.07         49.08         2.33 o                         
   5  -6   5        161.51        166.74         4.93 o                         
   6  -6   5         60.62         53.95         2.24 o                         
   7  -6   5          8.24          8.31         2.25 o                         
   8  -6   5          8.42          5.12         2.67 o                         
   9  -6   5         25.57         24.21         4.95 o                         
  10  -6   5        288.73        304.11        12.29 o                         
  11  -6   5          3.26         28.31        11.66 o                         
 -11  -5   5         40.61         43.47        12.41 o                         
 -10  -5   5          0.10         -3.20         4.48 o                         
  -9  -5   5        108.65        107.12         5.07 o                         
  -8  -5   5         26.92         27.25         2.10 o                         
  -7  -5   5         95.07         81.80         2.76 o                         
  -6  -5   5        259.33        247.65         7.01 o                         
  -5  -5   5          4.41          3.69         1.44 o                         
  -4  -5   5        383.04        382.74         5.25 o                         
  -3  -5   5        261.34        249.30         3.88 o                         
  -2  -5   5        332.99        360.08         4.64 o                         
  -1  -5   5         14.73         15.13         0.87 o                         
   0  -5   5        615.28        588.48         5.18 o                         
   1  -5   5         74.73         72.43         1.69 o                         
   2  -5   5        583.91        556.08         5.01 o                         
   3  -5   5         60.76         71.97         1.78 o                         
   4  -5   5          2.13          0.95         0.87 o                         
   5  -5   5         79.09         81.94         2.41 o                         
   6  -5   5        304.35        304.26         4.59 o                         
   7  -5   5        157.57        151.14         5.19 o                         
   8  -5   5          5.79          9.09         2.77 o                         
   9  -5   5         10.30         15.44         4.29 o                         
  10  -5   5         19.45         16.55         8.02 o                         
  11  -5   5        168.96        188.65        15.17 o                         
 -12  -4   5         20.07         37.46        10.82 o                         
 -11  -4   5          3.42          1.47         4.76 o                         
 -10  -4   5         19.44         13.68         3.85 o                         
  -9  -4   5         23.46         24.28         4.18 o                         
  -8  -4   5          3.34          2.79         1.79 o                         
  -7  -4   5        166.06        161.64         3.56 o                         
  -6  -4   5        431.61        413.31         5.05 o                         
  -5  -4   5        439.78        433.37         4.80 o                         
  -4  -4   5       1317.87       1371.23        12.06 o                         
  -3  -4   5         17.53         20.59         1.27 o                         
  -2  -4   5        389.60        437.98         4.73 o                         
  -1  -4   5         24.73         22.56         0.98 o                         
   0  -4   5        198.40        225.36         2.71 o                         
   1  -4   5        416.92        416.91         3.91 o                         
   2  -4   5        362.53        417.32         4.43 o                         
   3  -4   5        268.96        306.51         3.47 o                         
   4  -4   5         95.26        101.47         2.11 o                         
   5  -4   5          6.63          7.58         1.21 o                         
   6  -4   5         18.13         17.32         1.62 o                         
   7  -4   5         37.39         35.56         2.23 o                         
   8  -4   5        125.62        121.69         4.02 o                         
   9  -4   5         71.42         73.67         6.45 o                         
  10  -4   5         96.82         99.27         5.29 o                         
  11  -4   5        212.80        239.30        13.82 o                         
 -12  -3   5          2.62         12.57         6.04 o                         
 -11  -3   5        386.33        405.98        10.23 o                         
 -10  -3   5        187.29        186.50         7.00 o                         
  -9  -3   5         25.44         26.77         2.43 o                         
  -8  -3   5        415.45        416.85         7.04 o                         
  -7  -3   5       1241.47       1238.99        11.54 o                         
  -6  -3   5          1.07         -0.30         1.13 o                         
  -5  -3   5          1.98          1.02         0.83 o                         
  -4  -3   5        514.56        540.48         5.18 o                         
  -3  -3   5       1008.15        913.29         7.22 o                         
  -2  -3   5        259.42        292.87         3.06 o                         
  -1  -3   5        565.37        575.43         4.87 o                         
   0  -3   5         13.12         10.57         0.78 o                         
   1  -3   5        203.03        218.83         2.88 o                         
   2  -3   5         46.36         30.60         1.21 o                         
   3  -3   5       1036.31       1059.39         8.43 o                         
   4  -3   5          2.55          3.33         0.93 o                         
   5  -3   5          2.10          0.94         0.99 o                         
   6  -3   5        838.05        812.70         7.94 o                         
   7  -3   5         32.11         28.24         2.02 o                         
   8  -3   5         44.20         45.57         2.75 o                         
   9  -3   5         27.00         29.33         3.13 o                         
  10  -3   5        411.91        437.01        10.06 o                         
  11  -3   5        115.80        107.26         9.85 o                         
 -12  -2   5          1.94          6.27         4.86 o                         
 -11  -2   5        190.38        208.81         8.08 o                         
 -10  -2   5         11.44         15.57         2.80 o                         
  -9  -2   5         62.20         60.62         3.00 o                         
  -8  -2   5        643.01        645.58         7.51 o                         
  -7  -2   5       1186.09       1155.95        10.87 o                         
  -6  -2   5       1527.45       1465.10        13.27 o                         
  -5  -2   5          5.60          7.42         0.89 o                         
  -4  -2   5        473.43        472.22         4.68 o                         
  -3  -2   5          0.21          5.13         0.65 o                         
  -2  -2   5       2606.68       2708.83        20.93 o                         
  -1  -2   5       2599.60       2760.81        19.08 o                         
   0  -2   5        574.50        618.88         5.39 o                         
   1  -2   5         26.30         35.15         1.30 o                         
   2  -2   5       1595.31       1654.21        12.72 o                         
   3  -2   5       1555.24       1517.89        12.68 o                         
   4  -2   5         56.71         57.50         1.78 o                         
   5  -2   5        193.20        186.70         3.10 o                         
   6  -2   5        515.26        497.78         5.58 o                         
   7  -2   5        304.70        289.91         4.54 o                         
   8  -2   5         96.18         94.32         4.11 o                         
   9  -2   5          1.54          1.64         2.68 o                         
  10  -2   5         20.20         19.41         3.94 o                         
  11  -2   5         84.78         82.91         5.98 o                         
 -12  -1   5          1.63         -3.73         4.62 o                         
 -11  -1   5          0.35          0.19         3.71 o                         
 -10  -1   5         42.67         46.26         3.49 o                         
  -9  -1   5         99.42         95.09         4.04 o                         
  -8  -1   5        167.99        175.42         4.68 o                         
  -7  -1   5          4.11          5.17         1.38 o                         
  -6  -1   5       2291.06       2220.15        18.32 o                         
  -5  -1   5       1126.93       1102.91         8.81 o                         
  -4  -1   5         96.85        114.93         2.12 o                         
  -3  -1   5       2742.83       3184.21        24.69 o                         
  -2  -1   5         77.84         53.14         1.41 o                         
  -1  -1   5       2423.17       2399.77        22.93 o                         
   0  -1   5        955.74        947.14         7.89 o                         
   1  -1   5        751.70        804.40         6.35 o                         
   2  -1   5        759.16        755.44         6.08 o                         
   3  -1   5       1795.37       1754.84        12.81 o                         
   4  -1   5        661.91        647.05         5.81 o                         
   5  -1   5         13.31         13.22         1.11 o                         
   6  -1   5        744.70        771.28         7.56 o                         
   7  -1   5        353.82        341.63         6.18 o                         
   8  -1   5       1007.17       1032.04        13.58 o                         
   9  -1   5         23.97         26.49         3.37 o                         
  10  -1   5         12.72         13.76         3.71 o                         
  11  -1   5          1.46          5.14         4.50 o                         
 -12   0   5         13.63          6.85         5.65 o                         
 -11   0   5        298.00        288.07         7.91 o                         
 -10   0   5        509.28        481.44         8.36 o                         
  -9   0   5        221.55        218.17         5.48 o                         
  -8   0   5        103.30         97.90         3.32 o                         
  -7   0   5        150.86        138.31         3.08 o                         
  -6   0   5         46.20         46.88         1.72 o                         
  -5   0   5        626.27        603.15         5.96 o                         
  -4   0   5       1729.33       1742.55        12.77 o                         
  -3   0   5        693.86        787.90         6.39 o                         
  -2   0   5       1903.50       2205.75        16.31 o                         
  -1   0   5         52.77         81.44         1.39 o                         
   0   0   5       4853.64       5184.91        39.11 o                         
   1   0   5         81.99         64.85         1.69 o                         
   2   0   5        176.55        177.82         2.34 o                         
   3   0   5        387.45        408.35         3.91 o                         
   4   0   5       2762.33       2828.80        20.13 o                         
   5   0   5        257.99        237.30         3.89 o                         
   6   0   5        367.22        374.57         4.75 o                         
   7   0   5         55.03         57.41         2.65 o                         
   8   0   5        152.09        150.07         5.09 o                         
   9   0   5        491.44        490.21         9.84 o                         
  10   0   5        106.67        100.29         5.90 o                         
  11   0   5        164.62        141.29         8.01 o                         
 -12   1   5        208.76        199.54        10.09 o                         
 -11   1   5         94.59         95.95         5.03 o                         
 -10   1   5         77.73         62.49         3.83 o                         
  -9   1   5        197.23        209.27         5.21 o                         
  -8   1   5       1152.79       1102.23        11.68 o                         
  -7   1   5        619.23        590.13         6.31 o                         
  -6   1   5        771.48        746.65         6.85 o                         
  -5   1   5         22.96         26.57         1.25 o                         
  -4   1   5       1948.65       2025.71        14.66 o                         
  -3   1   5        430.40        434.77         4.04 o                         
  -2   1   5       2439.85       2895.40        21.09 o                         
  -1   1   5        702.96        793.82         6.84 o                         
   0   1   5       4475.87       4843.81        36.68 o                         
   1   1   5          6.82          1.39         0.56 o                         
   2   1   5          0.43          0.94         0.48 o                         
   3   1   5       1144.78       1265.06         9.61 o                         
   4   1   5         23.50         27.68         1.27 o                         
   5   1   5       1310.03       1282.36        17.88 o                         
   6   1   5         38.81         32.77         2.05 o                         
   7   1   5        182.08        169.07         4.55 o                         
   8   1   5          5.84          7.96         2.68 o                         
   9   1   5          8.88          5.94         3.10 o                         
  10   1   5        346.47        319.22         9.24 o                         
  11   1   5          2.43         -0.46         4.55 o                         
 -12   2   5          1.69          5.73         6.13 o                         
 -11   2   5        396.73        399.00         9.19 o                         
 -10   2   5        350.43        333.90         7.65 o                         
  -9   2   5         38.20         37.79         2.88 o                         
  -8   2   5         31.82         25.24         2.16 o                         
  -7   2   5         28.92         22.33         1.75 o                         
  -6   2   5        489.02        515.39         5.31 o                         
  -5   2   5       1923.73       2079.66        15.29 o                         
  -4   2   5        544.16        546.33         5.05 o                         
  -3   2   5        406.25        389.05         3.97 o                         
  -2   2   5        211.14        223.84         2.63 o                         
  -1   2   5          2.97          1.30         0.59 o                         
   0   2   5        273.56        276.80         2.77 o                         
   1   2   5         81.11         92.08         1.78 o                         
   2   2   5         65.55        108.50         1.67 o                         
   3   2   5        524.82        539.54         4.84 o                         
   4   2   5        141.76        161.74         2.53 o                         
   5   2   5         26.80         28.20         1.82 o                         
   6   2   5        251.44        235.98         4.29 o                         
   7   2   5         33.95         30.94         2.36 o                         
   8   2   5         50.05         57.00         3.87 o                         
   9   2   5        169.69        168.75         6.82 o                         
  10   2   5         62.11         68.80         4.97 o                         
  11   2   5         68.39         71.73         6.07 o                         
 -12   3   5         32.37         28.81         5.17 o                         
 -11   3   5        220.62        212.18         8.18 o                         
 -10   3   5         96.52        102.11         5.37 o                         
  -9   3   5        137.87        147.60         4.94 o                         
  -8   3   5         69.41         61.19         2.98 o                         
  -7   3   5          0.13         -1.38         1.42 o                         
  -6   3   5        112.97        123.86         3.07 o                         
  -5   3   5         37.12         30.19         1.46 o                         
  -4   3   5          7.93          5.35         0.95 o                         
  -3   3   5        328.59        319.94         3.35 o                         
  -2   3   5         40.23         30.16         1.12 o                         
  -1   3   5        176.93        229.98         2.52 o                         
   0   3   5        259.21        239.39         2.50 o                         
   1   3   5          6.59          2.27         0.60 o                         
   2   3   5        228.01        222.01         2.54 o                         
   3   3   5         37.58         25.47         1.18 o                         
   4   3   5         17.39         15.71         1.20 o                         
   5   3   5        213.48        214.19         3.79 o                         
   6   3   5        307.33        304.08         4.93 o                         
   7   3   5        356.07        347.47         5.85 o                         
   8   3   5         22.85         25.52         4.60 o                         
   9   3   5         74.03         79.19         5.86 o                         
  10   3   5         23.58         25.23         5.93 o                         
  11   3   5         31.12         52.41         8.77 o                         
 -12   4   5         75.22         68.02         6.13 o                         
 -11   4   5        149.15        144.96         7.76 o                         
 -10   4   5          0.82          1.67         3.85 o                         
  -9   4   5         99.84        101.87         4.82 o                         
  -8   4   5        305.64        297.64         6.38 o                         
  -7   4   5         43.99         39.08         2.19 o                         
  -6   4   5          0.64          0.08         1.39 o                         
  -5   4   5          0.29          0.84         0.99 o                         
  -4   4   5        169.85        151.50         2.39 o                         
  -3   4   5        168.73        164.90         2.38 o                         
  -2   4   5          1.69          1.28         0.64 o                         
  -1   4   5        261.45        297.82         3.04 o                         
   0   4   5         69.66         63.22         1.67 o                         
   1   4   5         33.46         21.95         0.86 o                         
   2   4   5         49.99         46.16         1.30 o                         
   3   4   5          0.01          1.07         0.79 o                         
   4   4   5         84.81         81.63         2.61 o                         
   5   4   5        707.25        706.56         7.82 o                         
   6   4   5         32.93         34.85         2.21 o                         
   7   4   5        336.68        326.83         7.00 o                         
   8   4   5        115.97        118.10         8.53 o                         
   9   4   5          3.43          4.25         3.71 o                         
  10   4   5        134.49        133.60         7.41 o                         
 -12   5   5        190.25        201.62        11.61 o                         
 -11   5   5        210.51        211.22         8.79 o                         
 -10   5   5         49.54         50.71         4.36 o                         
  -9   5   5         12.55          8.59         3.48 o                         
  -8   5   5        225.94        209.83         5.12 o                         
  -7   5   5        471.80        461.82         6.67 o                         
  -6   5   5         42.78         38.60         2.13 o                         
  -5   5   5         11.71         10.83         1.43 o                         
  -4   5   5        213.64        197.95         2.94 o                         
  -3   5   5        134.55        113.17         2.34 o                         
  -2   5   5       1076.29       1004.59         7.92 o                         
  -1   5   5        561.65        592.64         5.88 o                         
   0   5   5         43.05         42.57         1.39 o                         
   1   5   5        584.64        600.87         5.91 o                         
   2   5   5        158.23        162.10         2.72 o                         
   3   5   5         19.57         24.01         1.54 o                         
   4   5   5         23.21         26.40         1.50 o                         
   5   5   5        161.54        149.48         4.65 o                         
   6   5   5       1862.76       1869.99        18.88 o                         
   7   5   5          0.99          0.90         2.44 o                         
   8   5   5          0.71          4.94         3.29 o                         
   9   5   5          3.02         -2.16         3.97 o                         
  10   5   5         50.48         44.57         8.40 o                         
 -11   6   5        199.35        217.95         9.21 o                         
 -10   6   5        106.15        105.31         5.92 o                         
  -9   6   5         19.89         23.43         4.69 o                         
  -8   6   5         61.84         67.82         4.03 o                         
  -7   6   5         50.38         48.57         2.83 o                         
  -6   6   5        441.38        434.83         6.12 o                         
  -5   6   5        420.78        415.62         5.55 o                         
  -4   6   5         13.04         13.95         1.59 o                         
  -3   6   5         24.93         29.73         1.33 o                         
  -2   6   5       1516.02       1480.49        16.91 o                         
  -1   6   5        172.35        148.66         2.61 o                         
   0   6   5         13.67         13.68         1.25 o                         
   1   6   5        115.56        101.54         4.03 o                         
   2   6   5        517.72        492.36         7.47 o                         
   3   6   5        138.42        133.47         3.11 o                         
   4   6   5         54.33         50.26         2.37 o                         
   5   6   5         13.57         16.87         1.95 o                         
   6   6   5        529.77        510.45         7.51 o                         
   7   6   5          4.09          8.24         3.12 o                         
   8   6   5        210.26        194.98        18.63 o                         
   9   6   5         81.49         81.64         9.01 o                         
 -11   7   5         80.11         84.93         9.42 o                         
 -10   7   5        230.30        252.16         9.35 o                         
  -9   7   5        164.76        174.83         7.93 o                         
  -8   7   5         41.90         39.85         3.60 o                         
  -7   7   5        583.08        572.83         8.25 o                         
  -6   7   5        520.74        508.56         6.97 o                         
  -5   7   5        149.25        139.05         4.17 o                         
  -4   7   5        164.71        161.46         3.42 o                         
  -3   7   5         24.05         24.83         1.49 o                         
  -2   7   5         73.52         66.90         2.25 o                         
  -1   7   5        611.75        623.08         6.68 o                         
   0   7   5          0.71         -1.82         1.82 o                         
   1   7   5          2.39          3.29         2.17 o                         
   2   7   5        225.59        238.15         6.13 o                         
   3   7   5         83.35         88.42         2.49 o                         
   4   7   5        203.77        204.00         4.10 o                         
   5   7   5         41.92         42.70         2.73 o                         
   6   7   5          0.57         -0.16         2.44 o                         
   7   7   5         94.76         94.05         5.19 o                         
   8   7   5        124.90        115.56         6.67 o                         
 -10   8   5        142.05        149.99         9.86 o                         
  -9   8   5        417.99        406.58        12.29 o                         
  -8   8   5        353.71        368.95         8.79 o                         
  -7   8   5          5.73          5.46         4.33 o                         
  -6   8   5          9.01          8.43         2.34 o                         
  -5   8   5        558.27        561.44         7.12 o                         
  -4   8   5        304.97        300.41         4.64 o                         
  -3   8   5         43.06         47.74         3.48 o                         
  -2   8   5          2.69          2.43         1.68 o                         
  -1   8   5        149.46        147.96         5.89 o                         
   0   8   5        129.02        134.32         5.14 o                         
   1   8   5         83.13         82.95         4.58 o                         
   2   8   5         49.37         44.22         3.85 o                         
   3   8   5        118.63        136.67        12.92 o                         
   4   8   5        315.67        331.79         5.72 o                         
   5   8   5        149.74        151.41         4.57 o                         
   6   8   5          4.14          6.06         2.56 o                         
   7   8   5          0.26          4.01         3.97 o                         
   8   8   5        180.23        179.83        13.82 o                         
  -9   9   5         73.58         86.64         8.65 o                         
  -8   9   5        162.55        183.33        14.48 o                         
  -7   9   5         40.78         41.64         4.21 o                         
  -6   9   5          7.01          5.69         2.88 o                         
  -5   9   5         19.65         19.94         2.61 o                         
  -4   9   5        186.57        173.91         4.40 o                         
  -3   9   5         61.38         60.07         2.77 o                         
  -2   9   5         48.32         39.42         3.73 o                         
  -1   9   5         26.86         23.26         7.91 o                         
   0   9   5        295.94        294.64         8.91 o                         
   1   9   5        140.29        136.27         6.74 o                         
   2   9   5          1.71          1.25         4.12 o                         
   3   9   5          0.96          5.26         3.66 o                         
   4   9   5         53.21         56.41        10.41 o                         
   5   9   5         61.96         60.96         6.08 o                         
   6   9   5         14.13         13.16         2.99 o                         
   7   9   5          0.93         -0.70         7.34 o                         
  -8  10   5         53.65         51.70        12.38 o                         
  -7  10   5         72.47         83.23         6.69 o                         
  -6  10   5          1.56         -3.78         3.78 o                         
  -5  10   5        350.24        355.69         7.11 o                         
  -4  10   5         24.78         28.38         2.50 o                         
  -3  10   5          0.39         -0.32         2.09 o                         
  -2  10   5          0.20         -0.95         3.66 o                         
  -1  10   5          2.76          1.25         3.43 o                         
   0  10   5         11.70         13.32         5.83 o                         
   1  10   5        108.00        107.77         7.17 o                         
   2  10   5        259.93        295.60         9.93 o                         
   3  10   5         29.10         44.22         9.01 o                         
   4  10   5        542.08        615.74        14.58 o                         
   5  10   5         89.33        101.41        14.75 o                         
  -7  11   5          8.96         16.31         8.40 o                         
  -6  11   5         70.57         61.04         5.63 o                         
  -5  11   5          2.75         -3.88         3.88 o                         
  -4  11   5        169.75        179.23         6.01 o                         
  -3  11   5         51.09         51.07         7.13 o                         
  -2  11   5          8.76         11.15         4.30 o                         
  -1  11   5         47.36         47.13         5.59 o                         
   0  11   5        617.79        668.94        14.51 o                         
   1  11   5         93.02        109.40         7.22 o                         
   2  11   5         36.85         39.39         5.77 o                         
   3  11   5         95.01         93.86         7.01 o                         
   4  11   5          0.04         10.70         6.00 o                         
  -5  12   5         32.05         32.26         9.76 o                         
  -4  12   5         35.75         44.09         6.24 o                         
  -3  12   5         35.54         35.66         8.74 o                         
  -2  12   5          3.07         -0.38         6.99 o                         
  -1  12   5         35.28         39.74         6.82 o                         
   0  12   5         12.36         15.20         5.73 o                         
   1  12   5        344.53        413.66        13.29 o                         
   2  12   5         78.02         69.01         7.33 o                         
  -1 -13   6        118.68        127.76        11.97 o                         
   0 -13   6         52.54         42.00         7.91 o                         
   1 -13   6         10.78         16.76         6.30 o                         
   2 -13   6          0.00         -2.08         7.39 o                         
  -5 -12   6        325.75        384.63        21.65 o                         
  -4 -12   6          0.14          1.56         4.52 o                         
  -3 -12   6        174.54        205.13        11.08 o                         
  -2 -12   6         30.11         21.48         7.08 o                         
  -1 -12   6        143.93        106.72        15.40 o                         
   0 -12   6        324.24        312.03        22.06 o                         
   1 -12   6         35.85         32.41         7.91 o                         
   2 -12   6        116.56        109.13         8.52 o                         
   3 -12   6          0.35          9.34         5.02 o                         
   4 -12   6          2.29          8.53         8.00 o                         
   5 -12   6        246.72        299.91        12.36 o                         
  -6 -11   6         82.44         79.15         6.48 o                         
  -5 -11   6          8.81          4.84         4.64 o                         
  -4 -11   6        201.45        226.05        14.22 o                         
  -3 -11   6          5.34         11.18         3.88 o                         
  -2 -11   6        100.02         92.27         6.04 o                         
  -1 -11   6         18.48         20.77         3.92 o                         
   0 -11   6        120.40        128.79         8.16 o                         
   1 -11   6        634.45        675.00        18.69 o                         
   2 -11   6          4.49          4.16         3.79 o                         
   3 -11   6          5.15          7.62         3.88 o                         
   4 -11   6         54.07         63.39         5.86 o                         
   5 -11   6         38.62         53.39         5.87 o                         
   6 -11   6          6.31          4.51         5.51 o                         
   7 -11   6         56.59         64.05         8.03 o                         
  -8 -10   6        122.73        130.71        14.99 o                         
  -7 -10   6         28.90         22.73         5.39 o                         
  -6 -10   6          2.29         16.46         4.41 o                         
  -5 -10   6         20.83         14.76         5.25 o                         
  -4 -10   6         12.69         11.66         3.43 o                         
  -3 -10   6        109.48        112.86         6.21 o                         
  -2 -10   6         19.47          9.51         2.72 o                         
  -1 -10   6         17.44         13.54         2.53 o                         
   0 -10   6         81.86         72.99         5.38 o                         
   1 -10   6         23.89         33.94         3.11 o                         
   2 -10   6        254.63        251.55         6.51 o                         
   3 -10   6         73.11         74.42         5.45 o                         
   4 -10   6          1.58          3.67         6.00 o                         
   5 -10   6        104.67         99.07         6.69 o                         
   6 -10   6        150.27        166.89        11.08 o                         
   7 -10   6         10.94         24.86         5.87 o                         
   8 -10   6          0.61          1.58         6.85 o                         
  -9  -9   6          0.08         11.66        10.82 o                         
  -8  -9   6         34.33         40.50         5.76 o                         
  -7  -9   6         86.22         88.11         6.33 o                         
  -6  -9   6          9.07          4.54         3.66 o                         
  -5  -9   6         54.59         43.32         5.10 o                         
  -4  -9   6         13.80         18.30         2.93 o                         
  -3  -9   6          8.94         14.80         2.60 o                         
  -2  -9   6        214.16        203.32         5.99 o                         
  -1  -9   6        101.34         95.30         3.68 o                         
   0  -9   6         79.84         77.68         3.54 o                         
   1  -9   6         13.65         10.79         1.74 o                         
   2  -9   6         76.43         78.08         3.99 o                         
   3  -9   6        187.36        177.21         5.27 o                         
   4  -9   6          4.64          7.41         3.75 o                         
   5  -9   6          4.39          5.83         3.85 o                         
   6  -9   6         51.24         56.88         5.39 o                         
   7  -9   6        319.16        346.27        11.85 o                         
   8  -9   6          1.20          2.57         5.59 o                         
   9  -9   6          2.55          7.55         6.88 o                         
  -9  -8   6          0.00         -5.02         5.02 o                         
  -8  -8   6        277.14        285.02        10.51 o                         
  -7  -8   6          0.53          5.00         4.51 o                         
  -6  -8   6          2.64         -1.80         3.18 o                         
  -5  -8   6         99.87        102.41         4.78 o                         
  -4  -8   6          6.99          6.42         2.27 o                         
  -3  -8   6         11.39         12.49         2.10 o                         
  -2  -8   6         11.68         12.49         1.80 o                         
  -1  -8   6        279.94        261.99         4.12 o                         
   0  -8   6        176.35        172.99         3.16 o                         
   1  -8   6         52.58         54.72         2.22 o                         
   2  -8   6         32.40         37.89         3.04 o                         
   3  -8   6         14.34         13.48         2.19 o                         
   4  -8   6        165.26        160.93         5.48 o                         
   5  -8   6         84.96         79.44         4.37 o                         
   6  -8   6         38.94         37.34         4.63 o                         
   7  -8   6         38.60         57.94         5.59 o                         
   8  -8   6        142.72        130.68         9.05 o                         
   9  -8   6          0.58         -1.01         6.08 o                         
 -10  -7   6          0.17         -4.09         5.43 o                         
  -9  -7   6          1.36         -3.46         4.41 o                         
  -8  -7   6          7.28          9.81         4.27 o                         
  -7  -7   6        253.07        262.49         8.63 o                         
  -6  -7   6        302.33        276.30         6.84 o                         
  -5  -7   6        148.19        112.63         4.94 o                         
  -4  -7   6          1.53          6.32         2.06 o                         
  -3  -7   6         50.78         48.30         2.98 o                         
  -2  -7   6        236.41        229.42         4.43 o                         
  -1  -7   6        125.43        117.15         2.33 o                         
   0  -7   6        109.40        109.70         3.07 o                         
   1  -7   6         64.82         60.59         2.21 o                         
   2  -7   6        559.95        554.66         5.59 o                         
   3  -7   6         12.75          7.71         2.36 o                         
   4  -7   6        405.50        374.55         7.28 o                         
   5  -7   6         88.04         75.23         5.28 o                         
   6  -7   6          2.37          6.34         2.94 o                         
   7  -7   6          9.35         14.91         4.21 o                         
   8  -7   6          0.64         -1.78         4.86 o                         
   9  -7   6         80.09         79.89         8.04 o                         
  10  -7   6        187.50        197.50        13.40 o                         
 -11  -6   6        165.51        181.49        19.98 o                         
 -10  -6   6          0.11          8.18         5.07 o                         
  -9  -6   6         85.36         92.75         6.25 o                         
  -8  -6   6         25.04         26.49         5.53 o                         
  -7  -6   6         59.25         61.64         6.73 o                         
  -6  -6   6         62.40         65.50         4.90 o                         
  -5  -6   6         20.94         21.81         2.58 o                         
  -4  -6   6          0.03          1.99         1.73 o                         
  -3  -6   6         22.95         26.78         2.08 o                         
  -2  -6   6        762.46        773.64        11.13 o                         
  -1  -6   6        673.89        653.00         5.79 o                         
   0  -6   6        643.34        653.75         6.23 o                         
   1  -6   6         91.71         84.52         1.96 o                         
   2  -6   6          4.81          2.94         1.28 o                         
   3  -6   6        241.16        220.93         3.07 o                         
   4  -6   6          1.83          1.78         1.07 o                         
   5  -6   6         10.55         13.62         1.43 o                         
   6  -6   6          0.02          2.19         2.03 o                         
   7  -6   6          0.10          2.23         2.73 o                         
   8  -6   6          0.20          4.14         3.71 o                         
   9  -6   6         66.30         62.40         6.21 o                         
  10  -6   6          0.01         10.41        15.40 o                         
 -11  -5   6         40.19         47.22         7.99 o                         
 -10  -5   6        108.31        102.66        11.44 o                         
  -9  -5   6        270.65        268.50         9.28 o                         
  -8  -5   6        251.64        247.87         8.01 o                         
  -7  -5   6         29.98         32.72         3.01 o                         
  -6  -5   6        642.09        626.63         9.37 o                         
  -5  -5   6        974.87        957.49        11.19 o                         
  -4  -5   6         59.59         62.99         2.67 o                         
  -3  -5   6         28.10         25.46         1.58 o                         
  -2  -5   6        614.29        569.39         6.41 o                         
  -1  -5   6       2266.10       2243.37        16.14 o                         
   0  -5   6         15.95         16.09         1.04 o                         
   1  -5   6        161.16        153.93         2.63 o                         
   2  -5   6        174.28        168.33         2.83 o                         
   3  -5   6        134.67        126.24         2.56 o                         
   4  -5   6        211.83        198.54         3.15 o                         
   5  -5   6        268.86        263.11         3.95 o                         
   6  -5   6          5.95          6.41         1.69 o                         
   7  -5   6        102.53         98.39         3.67 o                         
   8  -5   6        376.17        378.04         7.62 o                         
   9  -5   6          2.09          0.82         3.18 o                         
  10  -5   6         93.01        116.15        19.56 o                         
  11  -5   6          6.29         21.65        12.49 o                         
 -12  -4   6        110.42        129.88        15.82 o                         
 -11  -4   6         13.02          3.83         5.43 o                         
 -10  -4   6        125.29        134.65        11.33 o                         
  -9  -4   6        255.27        241.46         8.49 o                         
  -8  -4   6         80.70         76.17         3.27 o                         
  -7  -4   6          1.73          3.28         1.67 o                         
  -6  -4   6        651.36        630.10         6.79 o                         
  -5  -4   6       2632.23       2610.04        21.72 o                         
  -4  -4   6        871.90        820.71         8.20 o                         
  -3  -4   6         81.02         79.34         2.40 o                         
  -2  -4   6         23.24         17.21         1.01 o                         
  -1  -4   6        173.33        164.52         2.31 o                         
   0  -4   6        742.83        676.31         6.11 o                         
   1  -4   6       1760.01       1803.00        14.67 o                         
   2  -4   6        185.84        197.09         2.73 o                         
   3  -4   6         18.76         29.02         1.36 o                         
   4  -4   6        950.43        959.95         8.10 o                         
   5  -4   6       1484.67       1473.75        12.37 o                         
   6  -4   6        431.42        429.87         5.41 o                         
   7  -4   6         93.72         95.35         4.05 o                         
   8  -4   6        118.48        119.32         5.52 o                         
   9  -4   6        459.72        480.25         9.29 o                         
  10  -4   6         47.02         48.39         5.13 o                         
  11  -4   6         25.62         30.80        10.82 o                         
 -12  -3   6         57.15         53.36         9.11 o                         
 -11  -3   6         45.50         54.69         5.58 o                         
 -10  -3   6         42.48         41.72         4.02 o                         
  -9  -3   6         46.21         55.52         3.26 o                         
  -8  -3   6         15.27         17.27         2.02 o                         
  -7  -3   6          1.08         -0.48         1.46 o                         
  -6  -3   6       1428.46       1396.83        13.63 o                         
  -5  -3   6        431.11        411.47         4.47 o                         
  -4  -3   6       2619.94       2544.28        18.25 o                         
  -3  -3   6       1108.79       1123.95         8.77 o                         
  -2  -3   6         22.28         34.29         1.27 o                         
  -1  -3   6       1036.83       1123.60         9.08 o                         
   0  -3   6         26.98         25.46         1.11 o                         
   1  -3   6       2094.20       2108.77        24.11 o                         
   2  -3   6         33.86         22.46         1.18 o                         
   3  -3   6        538.44        566.17         5.23 o                         
   4  -3   6         81.02         72.39         2.11 o                         
   5  -3   6       1325.16       1333.72        11.34 o                         
   6  -3   6         46.54         43.49         2.20 o                         
   7  -3   6         29.55         27.03         2.17 o                         
   8  -3   6        483.94        473.21         7.45 o                         
   9  -3   6        135.69        131.06         6.06 o                         
  10  -3   6        508.15        548.39        11.93 o                         
  11  -3   6         18.05          7.32         5.35 o                         
 -12  -2   6         69.66         67.03         7.17 o                         
 -11  -2   6        126.31        137.79         7.24 o                         
 -10  -2   6        173.90        183.28         6.15 o                         
  -9  -2   6        413.10        394.41         6.58 o                         
  -8  -2   6         78.87         70.95         4.55 o                         
  -7  -2   6        264.69        252.92         4.30 o                         
  -6  -2   6         44.31         42.16         2.14 o                         
  -5  -2   6        525.53        503.37         5.87 o                         
  -4  -2   6         13.81         15.54         1.03 o                         
  -3  -2   6         19.39          7.82         1.04 o                         
  -2  -2   6       1689.43       1733.85        21.04 o                         
  -1  -2   6        185.36        210.13         2.99 o                         
   0  -2   6       2635.84       2984.09        20.76 o                         
   1  -2   6        612.70        612.51         5.59 o                         
   2  -2   6        893.47        910.39         7.30 o                         
   3  -2   6         31.94         25.77         1.47 o                         
   4  -2   6          6.58          4.82         1.03 o                         
   5  -2   6        137.71        135.36         2.99 o                         
   6  -2   6       1119.99       1090.49         9.90 o                         
   7  -2   6        162.94        160.16         4.18 o                         
   8  -2   6         46.06         45.27         4.53 o                         
   9  -2   6         12.62         10.89         3.09 o                         
  10  -2   6         89.64        100.91         5.26 o                         
  11  -2   6        131.43        111.35         8.68 o                         
 -12  -1   6        155.76        177.01         9.37 o                         
 -11  -1   6        122.82        129.91         7.38 o                         
 -10  -1   6        311.21        296.81         7.24 o                         
  -9  -1   6        540.65        543.77         9.02 o                         
  -8  -1   6        206.88        196.88         4.95 o                         
  -7  -1   6        329.07        319.65         5.10 o                         
  -6  -1   6        493.56        459.16         5.47 o                         
  -5  -1   6       1075.06       1114.41         9.07 o                         
  -4  -1   6       1181.66       1201.44         9.52 o                         
  -3  -1   6          7.58          5.69         0.79 o                         
  -2  -1   6       1741.57       1865.78        15.32 o                         
  -1  -1   6         90.76         98.26         1.65 o                         
   0  -1   6        856.93       1019.58         7.84 o                         
   1  -1   6         46.40         46.38         1.19 o                         
   2  -1   6        336.55        322.16         3.48 o                         
   3  -1   6        195.77        172.23         2.45 o                         
   4  -1   6        226.83        215.62         3.02 o                         
   5  -1   6        255.22        269.64         3.88 o                         
   6  -1   6        138.27        136.17         3.22 o                         
   7  -1   6        349.36        352.09         5.51 o                         
   8  -1   6         10.20         10.67         2.59 o                         
   9  -1   6        122.93        118.86         6.32 o                         
  10  -1   6         10.46         10.34         4.22 o                         
  11  -1   6          6.74          3.69         4.93 o                         
 -12   0   6          8.50          7.00         4.95 o                         
 -11   0   6        138.92        133.71         6.36 o                         
 -10   0   6        259.90        255.49         7.10 o                         
  -9   0   6        712.45        694.72        12.17 o                         
  -8   0   6        305.56        290.56         5.29 o                         
  -7   0   6        421.59        415.39         5.57 o                         
  -6   0   6          9.49         11.06         1.53 o                         
  -5   0   6         21.79         30.93         1.42 o                         
  -4   0   6        110.98        149.39         2.51 o                         
  -3   0   6       1526.85       1681.62        12.42 o                         
  -2   0   6        133.96        128.74         2.07 o                         
  -1   0   6       1358.43       1491.86        10.88 o                         
   0   0   6        178.03        197.86         2.78 o                         
   1   0   6          0.64          0.57         0.63 o                         
   2   0   6          8.70          5.86         0.88 o                         
   3   0   6          3.40          4.93         0.76 o                         
   4   0   6        106.57        111.02         2.16 o                         
   5   0   6         45.30         47.50         1.89 o                         
   6   0   6         34.69         36.45         1.91 o                         
   7   0   6          0.63         -0.60         1.84 o                         
   8   0   6         31.47         30.07         3.92 o                         
   9   0   6          0.00          0.56         3.23 o                         
  10   0   6        298.96        311.81         9.20 o                         
  11   0   6         30.10         46.25         5.67 o                         
 -12   1   6        320.14        332.64        14.61 o                         
 -11   1   6        394.58        412.49        13.03 o                         
 -10   1   6          7.03          1.04         2.89 o                         
  -9   1   6          6.71          9.15         2.43 o                         
  -8   1   6        101.30        104.68         3.77 o                         
  -7   1   6        671.94        648.77         8.28 o                         
  -6   1   6        112.60        114.59         3.56 o                         
  -5   1   6          0.86          0.09         0.93 o                         
  -4   1   6       2128.96       2361.25        17.03 o                         
  -3   1   6        251.62        203.20         2.64 o                         
  -2   1   6         16.98         13.97         0.87 o                         
  -1   1   6         12.16         11.34         0.74 o                         
   0   1   6        364.85        384.26         4.53 o                         
   1   1   6        257.14        225.81         3.30 o                         
   2   1   6         10.83          4.91         0.99 o                         
   3   1   6        140.21        124.54         2.13 o                         
   4   1   6        269.84        288.82         3.66 o                         
   5   1   6        211.69        236.71         3.79 o                         
   6   1   6          1.04          0.35         1.66 o                         
   7   1   6         33.31         34.79         2.64 o                         
   8   1   6        135.34        124.82         5.75 o                         
   9   1   6        118.63        118.18         6.60 o                         
  10   1   6         94.90        101.79         6.09 o                         
  11   1   6        184.21        184.41        10.04 o                         
 -12   2   6         80.05         95.35        13.46 o                         
 -11   2   6        212.53        226.51         8.67 o                         
 -10   2   6         64.63         77.57         4.29 o                         
  -9   2   6        223.71        196.99         5.60 o                         
  -8   2   6          0.06         -1.58         1.85 o                         
  -7   2   6          3.10          3.82         1.55 o                         
  -6   2   6        648.99        585.88         5.92 o                         
  -5   2   6         39.33         37.93         1.59 o                         
  -4   2   6          7.70          6.03         0.89 o                         
  -3   2   6        229.78        232.51         2.90 o                         
  -2   2   6         45.89         25.42         1.03 o                         
  -1   2   6       2713.64       2868.82        19.94 o                         
   0   2   6        622.10        668.28         6.78 o                         
   1   2   6       1301.01       1457.09        12.27 o                         
   2   2   6        106.72         91.30         1.56 o                         
   3   2   6        171.31        138.91         2.29 o                         
   4   2   6         62.69         53.00         1.90 o                         
   5   2   6         11.93         10.75         1.45 o                         
   6   2   6          3.97          4.16         1.65 o                         
   7   2   6        760.98        763.10         9.13 o                         
   8   2   6          0.03          0.15         2.87 o                         
   9   2   6        267.34        272.63         8.28 o                         
  10   2   6         26.27         12.57         4.55 o                         
 -12   3   6         29.93         34.02         5.61 o                         
 -11   3   6          1.28         -0.23         4.26 o                         
 -10   3   6        574.67        591.96        12.28 o                         
  -9   3   6        144.30        146.55         5.19 o                         
  -8   3   6         74.33         73.92         3.60 o                         
  -7   3   6        156.66        165.60         4.20 o                         
  -6   3   6        361.02        316.94         5.15 o                         
  -5   3   6       1260.10       1211.49         9.92 o                         
  -4   3   6          0.72          2.29         0.98 o                         
  -3   3   6         51.49         43.95         1.54 o                         
  -2   3   6        435.67        377.45         3.76 o                         
  -1   3   6        742.29        733.99         6.69 o                         
   0   3   6        325.22        270.89         3.13 o                         
   1   3   6       1802.41       1911.22        13.76 o                         
   2   3   6          4.53          4.83         0.88 o                         
   3   3   6        327.61        318.25         3.99 o                         
   4   3   6        889.58        886.58         8.98 o                         
   5   3   6         50.72         50.78         2.21 o                         
   6   3   6         94.97        112.82         4.66 o                         
   7   3   6        448.76        435.24         8.84 o                         
   8   3   6        739.73        753.72        12.72 o                         
   9   3   6        101.48        113.54         6.49 o                         
  10   3   6         50.50         45.93         5.39 o                         
 -12   4   6         11.61         10.89         5.87 o                         
 -11   4   6         39.83         29.69         4.67 o                         
 -10   4   6         64.44         61.90         4.44 o                         
  -9   4   6        249.64        243.83         9.50 o                         
  -8   4   6        325.64        325.27         6.99 o                         
  -7   4   6          0.49         -0.86         1.76 o                         
  -6   4   6          4.80          4.32         1.52 o                         
  -5   4   6        213.68        212.58         3.58 o                         
  -4   4   6        142.78        118.64         2.43 o                         
  -3   4   6        953.18        933.36         7.69 o                         
  -2   4   6         32.27         26.63         1.14 o                         
  -1   4   6         33.16         55.83         1.63 o                         
   0   4   6       2613.36       2706.65        20.07 o                         
   1   4   6        324.62        280.34         3.24 o                         
   2   4   6         38.06         39.58         1.62 o                         
   3   4   6          0.79          1.60         1.06 o                         
   4   4   6        315.11        295.90         4.43 o                         
   5   4   6        211.86        208.97         3.99 o                         
   6   4   6        164.49        163.71         4.58 o                         
   7   4   6        307.09        305.89         8.87 o                         
   8   4   6        300.90        312.36         8.25 o                         
   9   4   6        165.83        182.54         8.71 o                         
  10   4   6         24.15         48.33         9.59 o                         
 -12   5   6         39.49         42.15         7.67 o                         
 -11   5   6          0.31         -0.94         4.90 o                         
 -10   5   6         14.32         13.06         3.84 o                         
  -9   5   6        248.46        249.62         8.41 o                         
  -8   5   6         91.08         98.44         6.18 o                         
  -7   5   6        213.13        214.80         5.09 o                         
  -6   5   6         28.59         30.36         2.11 o                         
  -5   5   6        325.69        299.57         4.43 o                         
  -4   5   6        267.91        255.06         3.85 o                         
  -3   5   6        208.64        206.09         3.02 o                         
  -2   5   6         98.73         85.30         1.90 o                         
  -1   5   6         21.38         23.57         1.04 o                         
   0   5   6         51.59         46.68         1.92 o                         
   1   5   6        978.84        995.86        12.14 o                         
   2   5   6        110.78        116.14         2.82 o                         
   3   5   6         53.78         58.20         2.78 o                         
   4   5   6         87.93         90.26         2.98 o                         
   5   5   6        143.96        141.70         3.63 o                         
   6   5   6          3.26          6.72         1.95 o                         
   7   5   6         25.80         25.43         3.38 o                         
   8   5   6         14.10         14.00         6.37 o                         
   9   5   6        132.45        135.35         7.44 o                         
 -11   6   6        136.94        154.91         8.60 o                         
 -10   6   6         14.05         20.09         4.40 o                         
  -9   6   6          4.59          9.28         3.52 o                         
  -8   6   6        146.10        139.33         6.07 o                         
  -7   6   6        606.13        624.81         9.58 o                         
  -6   6   6        177.92        172.64         5.27 o                         
  -5   6   6         66.06         56.94         2.61 o                         
  -4   6   6          6.94          4.61         1.44 o                         
  -3   6   6        728.24        683.80         6.96 o                         
  -2   6   6        546.68        520.45         6.08 o                         
  -1   6   6        122.81        121.96         2.74 o                         
   0   6   6         23.04         26.75         1.61 o                         
   1   6   6        205.95        204.00         3.47 o                         
   2   6   6         13.39         13.24         1.43 o                         
   3   6   6        116.79        119.10         3.08 o                         
   4   6   6         35.78         26.67         2.09 o                         
   5   6   6         69.06         78.36         3.44 o                         
   6   6   6        608.88        622.95         8.76 o                         
   7   6   6          1.90          6.58         3.04 o                         
   8   6   6          3.42          4.05         5.65 o                         
   9   6   6         11.38         24.98        12.49 o                         
 -11   7   6         24.39         14.15        11.66 o                         
 -10   7   6         42.38         40.17         5.05 o                         
  -9   7   6        245.45        262.65         8.33 o                         
  -8   7   6          3.48          7.34         3.17 o                         
  -7   7   6         14.14         12.68         2.87 o                         
  -6   7   6        512.43        520.26         7.14 o                         
  -5   7   6          9.80          8.66         2.24 o                         
  -4   7   6         22.65         22.63         2.21 o                         
  -3   7   6          0.29          1.64         1.25 o                         
  -2   7   6        397.19        376.02         5.03 o                         
  -1   7   6          2.63          0.38         1.74 o                         
   0   7   6         12.98          3.73         2.17 o                         
   1   7   6         95.93         82.32         3.77 o                         
   2   7   6        170.56        170.96         5.58 o                         
   3   7   6        150.86        141.91         5.83 o                         
   4   7   6         32.78         41.02         2.58 o                         
   5   7   6         78.21         92.16         5.85 o                         
   6   7   6        245.46        248.21         6.17 o                         
   7   7   6          0.13          1.09         3.90 o                         
   8   7   6         44.59         47.45        11.66 o                         
 -10   8   6          7.56          3.59         7.59 o                         
  -9   8   6         61.47         58.63         6.36 o                         
  -8   8   6        782.74        775.82        13.31 o                         
  -7   8   6        432.89        424.16         9.12 o                         
  -6   8   6        365.81        368.37         7.17 o                         
  -5   8   6         27.82         25.01         2.31 o                         
  -4   8   6         94.54        102.83         3.97 o                         
  -3   8   6        436.47        407.36         6.43 o                         
  -2   8   6          2.39          3.91         2.52 o                         
  -1   8   6          6.75          1.65         2.75 o                         
   0   8   6         20.32         28.36         3.62 o                         
   1   8   6         32.50         41.72         4.69 o                         
   2   8   6          7.59         12.52         3.54 o                         
   3   8   6        104.90        113.05         8.59 o                         
   4   8   6        140.54        159.12         4.22 o                         
   5   8   6          4.16          2.78         2.46 o                         
   6   8   6        458.74        509.97        10.51 o                         
   7   8   6          0.46         -1.66         5.10 o                         
  -9   9   6         35.86         32.31         6.92 o                         
  -8   9   6         66.99         68.45        10.95 o                         
  -7   9   6        505.53        496.47        10.37 o                         
  -6   9   6          7.31         10.44         3.48 o                         
  -5   9   6          3.28          5.11         2.42 o                         
  -4   9   6         22.51         18.69         2.71 o                         
  -3   9   6          2.96          2.30         1.89 o                         
  -2   9   6        751.47        696.33        10.52 o                         
  -1   9   6        151.56        144.62         8.97 o                         
   0   9   6         44.66         46.38         5.57 o                         
   1   9   6         80.13         82.96         5.43 o                         
   2   9   6        263.71        286.05         9.28 o                         
   3   9   6          7.36          9.10         4.50 o                         
   4   9   6        120.76        126.30        16.93 o                         
   5   9   6         22.02         12.53         5.56 o                         
   6   9   6          0.14          0.02         4.23 o                         
  -8  10   6         16.57         33.30        13.32 o                         
  -7  10   6          4.90         18.69         5.39 o                         
  -6  10   6        456.58        481.34        12.20 o                         
  -5  10   6         61.06         74.28         7.21 o                         
  -4  10   6          5.32          3.97         2.81 o                         
  -3  10   6         13.82         19.40         3.06 o                         
  -2  10   6          5.39         17.67         4.41 o                         
  -1  10   6        425.43        428.97        11.19 o                         
   0  10   6         59.52         59.87         5.39 o                         
   1  10   6         34.63         30.86         8.42 o                         
   2  10   6          1.09          3.54         4.63 o                         
   3  10   6        582.87        671.74        15.22 o                         
   4  10   6        123.03        121.52         7.99 o                         
   5  10   6         32.82         24.30         7.93 o                         
  -6  11   6          1.49          1.56         5.00 o                         
  -5  11   6        587.02        589.99        13.03 o                         
  -4  11   6         13.68         14.01         4.53 o                         
  -3  11   6         27.38         29.86         9.16 o                         
  -2  11   6          2.97         12.73         5.99 o                         
  -1  11   6        158.93        167.52         9.39 o                         
   0  11   6         28.69         22.27         5.24 o                         
   1  11   6          0.11          1.77         6.65 o                         
   2  11   6          7.41          8.57         6.34 o                         
   3  11   6         11.17         10.82         9.03 o                         
  -4  12   6         86.20         85.91         9.96 o                         
  -3  12   6         13.39          1.68         6.48 o                         
  -2  12   6         22.90         20.37         8.18 o                         
  -1  12   6         14.94         10.32        11.70 o                         
   0  12   6        275.83        296.45        12.77 o                         
  -4 -12   7         34.90         29.25         8.74 o                         
  -3 -12   7          0.13          3.01         9.16 o                         
  -2 -12   7          2.17          1.83         5.54 o                         
  -1 -12   7         17.75         24.89        13.32 o                         
   0 -12   7          0.64         -5.83         6.24 o                         
   1 -12   7         28.77         33.75         6.16 o                         
   2 -12   7        103.02        126.88        12.49 o                         
   3 -12   7          0.03         -0.12         5.99 o                         
   4 -12   7        116.44        123.92        19.15 o                         
   5 -12   7          0.20          3.07         6.36 o                         
  -6 -11   7         59.18         67.19        12.49 o                         
  -5 -11   7        100.29        105.56        14.17 o                         
  -4 -11   7         12.85         15.57         4.52 o                         
  -3 -11   7         27.43         23.59         4.68 o                         
  -2 -11   7        153.16        153.88         7.66 o                         
  -1 -11   7          0.44          8.37         5.00 o                         
   0 -11   7        106.12        119.65         9.57 o                         
   1 -11   7         57.22         50.00         5.54 o                         
   2 -11   7          6.34         -4.25         4.25 o                         
   3 -11   7         27.21         26.45         5.17 o                         
   4 -11   7         28.58         22.40         5.24 o                         
   5 -11   7         77.74        101.71        14.56 o                         
   6 -11   7         30.70         41.64         6.56 o                         
  -7 -10   7          0.08          9.96         7.66 o                         
  -6 -10   7        207.89        223.08         9.88 o                         
  -5 -10   7          8.92          7.34         4.27 o                         
  -4 -10   7         10.55         13.57         4.98 o                         
  -3 -10   7         37.75         39.40         4.19 o                         
  -2 -10   7          8.00         10.32         3.41 o                         
  -1 -10   7         32.08         28.02         3.53 o                         
   0 -10   7          1.68         -1.69         2.18 o                         
   1 -10   7          0.09          4.01         4.08 o                         
   2 -10   7         53.46         50.11         4.59 o                         
   3 -10   7        159.39        163.37         7.97 o                         
   4 -10   7         25.28         25.40         4.90 o                         
   5 -10   7         13.52         19.42         4.76 o                         
   6 -10   7          0.67         -2.78         5.29 o                         
   7 -10   7         27.92         19.07         7.05 o                         
  -8  -9   7         55.18         49.99         8.25 o                         
  -7  -9   7          8.63          9.43         4.63 o                         
  -6  -9   7         59.45         80.56         5.73 o                         
  -5  -9   7        544.27        533.29        11.96 o                         
  -4  -9   7         85.67         96.76         8.09 o                         
  -3  -9   7          0.01         -2.75         2.75 o                         
  -2  -9   7         24.74         23.68         2.46 o                         
  -1  -9   7        175.37        168.81         4.98 o                         
   0  -9   7        114.11        101.47         2.89 o                         
   1  -9   7          4.66          5.77         1.70 o                         
   2  -9   7          4.61          0.17         2.23 o                         
   3  -9   7        166.86        171.04        10.51 o                         
   4  -9   7        543.58        528.62        12.17 o                         
   5  -9   7          0.01          0.45         3.99 o                         
   6  -9   7         26.47         33.41         9.39 o                         
   7  -9   7         81.03         86.38         7.21 o                         
   8  -9   7         12.46         10.82         6.40 o                         
  -9  -8   7         85.16         74.43         6.88 o                         
  -8  -8   7         22.37         32.09         5.24 o                         
  -7  -8   7         26.62         21.06         4.57 o                         
  -6  -8   7          4.77         10.42         4.61 o                         
  -5  -8   7        116.15        100.46         6.48 o                         
  -4  -8   7         24.93         32.46         3.01 o                         
  -3  -8   7         62.01         63.55         3.47 o                         
  -2  -8   7        180.63        166.55         4.72 o                         
  -1  -8   7         18.47         19.39         1.53 o                         
   0  -8   7       1189.89       1160.14        11.24 o                         
   1  -8   7        192.83        186.01         3.70 o                         
   2  -8   7        101.34         96.70         3.09 o                         
   3  -8   7          0.03         -0.56         2.85 o                         
   4  -8   7        199.61        177.53         5.95 o                         
   5  -8   7         90.20         90.90        10.56 o                         
   6  -8   7         54.73         44.13         5.11 o                         
   7  -8   7          0.88          0.45         4.76 o                         
   8  -8   7         14.07         33.10         8.00 o                         
   9  -8   7         12.74         21.65         8.24 o                         
 -10  -7   7          6.06         11.66         7.06 o                         
  -9  -7   7          5.61          6.18         5.11 o                         
  -8  -7   7        287.84        298.63        15.17 o                         
  -7  -7   7         33.86         38.48         4.15 o                         
  -6  -7   7        188.45        172.97         7.18 o                         
  -5  -7   7         20.21         16.66         2.76 o                         
  -4  -7   7        673.55        654.21        10.79 o                         
  -3  -7   7        419.89        420.02         7.16 o                         
  -2  -7   7         78.16         78.41         3.53 o                         
  -1  -7   7        782.83        770.15         7.89 o                         
   0  -7   7       1727.50       1678.19        13.48 o                         
   1  -7   7        654.43        617.88         8.06 o                         
   2  -7   7         30.38         27.17         1.66 o                         
   3  -7   7         18.79         18.14         1.38 o                         
   4  -7   7         19.04         24.47         2.79 o                         
   5  -7   7        188.32        191.96         6.08 o                         
   6  -7   7        105.52        107.78         7.18 o                         
   7  -7   7         22.65         29.45         4.21 o                         
   8  -7   7         52.14         50.89         5.92 o                         
   9  -7   7          7.58          0.35         5.92 o                         
 -10  -6   7         15.21          9.30         5.43 o                         
  -9  -6   7         26.80         35.75         4.95 o                         
  -8  -6   7        151.12        145.57         7.84 o                         
  -7  -6   7        139.91        139.50         6.11 o                         
  -6  -6   7          6.52          6.55         2.49 o                         
  -5  -6   7         62.90         46.33         2.97 o                         
  -4  -6   7       1014.29        972.46        12.35 o                         
  -3  -6   7       1926.94       1983.00        17.36 o                         
  -2  -6   7        808.17        799.71        11.72 o                         
  -1  -6   7          0.45          1.05         1.03 o                         
   0  -6   7          5.40          7.43         1.09 o                         
   1  -6   7         62.98         65.51         2.00 o                         
   2  -6   7        478.58        440.84         4.83 o                         
   3  -6   7        710.82        687.21         9.05 o                         
   4  -6   7          8.81          6.91         1.72 o                         
   5  -6   7         11.88          9.39         1.64 o                         
   6  -6   7        582.53        586.31         7.40 o                         
   7  -6   7        412.97        400.58         9.65 o                         
   8  -6   7         58.95         49.92         4.86 o                         
   9  -6   7          0.02         -0.64         5.43 o                         
  10  -6   7        198.64        238.94        20.81 o                         
 -11  -5   7         51.82         35.77         6.56 o                         
 -10  -5   7          4.87         -0.36         4.63 o                         
  -9  -5   7         24.76         22.24         4.47 o                         
  -8  -5   7        162.08        162.60         6.72 o                         
  -7  -5   7          5.70          4.68         2.47 o                         
  -6  -5   7        106.96        109.14         4.62 o                         
  -5  -5   7        413.17        405.03         7.20 o                         
  -4  -5   7        959.35        930.68        11.73 o                         
  -3  -5   7        424.79        398.23         5.24 o                         
  -2  -5   7       1879.12       1833.11        13.65 o                         
  -1  -5   7        328.48        315.84         3.95 o                         
   0  -5   7          7.84          3.58         1.01 o                         
   1  -5   7        307.43        300.66         3.77 o                         
   2  -5   7        117.75        118.73         2.56 o                         
   3  -5   7        646.08        627.31         6.03 o                         
   4  -5   7          1.30          1.83         1.33 o                         
   5  -5   7         52.32         49.93         2.13 o                         
   6  -5   7        105.54         99.88         3.46 o                         
   7  -5   7        185.52        186.92         5.40 o                         
   8  -5   7        201.79        192.04         6.44 o                         
   9  -5   7         25.69         30.98         9.13 o                         
  10  -5   7         69.18         47.04         8.24 o                         
 -11  -4   7          5.04          3.90         5.87 o                         
 -10  -4   7         61.81         62.85         5.92 o                         
  -9  -4   7         12.47         14.81         3.06 o                         
  -8  -4   7        235.52        238.76         5.04 o                         
  -7  -4   7         31.36         29.11         2.73 o                         
  -6  -4   7         38.64         31.01         1.67 o                         
  -5  -4   7         72.73         61.92         2.38 o                         
  -4  -4   7        226.21        216.32         2.98 o                         
  -3  -4   7       1083.74       1065.93         8.63 o                         
  -2  -4   7        168.49        163.02         3.01 o                         
  -1  -4   7        177.33        165.19         2.74 o                         
   0  -4   7         25.56         22.17         1.17 o                         
   1  -4   7        104.17        108.22         2.20 o                         
   2  -4   7        555.60        550.38         5.31 o                         
   3  -4   7         94.09         85.40         2.21 o                         
   4  -4   7        644.37        660.75         6.38 o                         
   5  -4   7        128.41        128.36         3.14 o                         
   6  -4   7          3.69          3.85         1.84 o                         
   7  -4   7         45.85         43.84         2.75 o                         
   8  -4   7        271.30        261.15         6.81 o                         
   9  -4   7         62.05         64.81         4.82 o                         
  10  -4   7         14.39         16.15         6.04 o                         
 -12  -3   7          1.77          0.00        12.49 o                         
 -11  -3   7         71.13         84.04         6.73 o                         
 -10  -3   7         49.07         51.69         4.28 o                         
  -9  -3   7        101.72        101.49         4.75 o                         
  -8  -3   7        288.83        277.94         5.38 o                         
  -7  -3   7        742.52        744.37         8.67 o                         
  -6  -3   7        143.01        127.22         3.05 o                         
  -5  -3   7        647.62        610.11         5.98 o                         
  -4  -3   7        134.78        143.80         2.80 o                         
  -3  -3   7       1660.30       1816.32        14.35 o                         
  -2  -3   7       1395.88       1470.97        12.38 o                         
  -1  -3   7          0.73          3.43         0.80 o                         
   0  -3   7        627.90        693.50         6.01 o                         
   1  -3   7        844.67        885.26         7.32 o                         
   2  -3   7        158.36        181.12         2.72 o                         
   3  -3   7        188.54        176.29         2.92 o                         
   4  -3   7          4.18          0.95         1.11 o                         
   5  -3   7        321.87        319.15         4.45 o                         
   6  -3   7        896.77        852.43         8.88 o                         
   7  -3   7          3.66          2.50         1.92 o                         
   8  -3   7         21.83         22.35         3.19 o                         
   9  -3   7        114.90        122.25         8.01 o                         
  10  -3   7         56.79         60.61         6.32 o                         
 -12  -2   7         21.90         19.79         6.62 o                         
 -11  -2   7        688.13        692.49        13.34 o                         
 -10  -2   7         22.25         24.85         3.46 o                         
  -9  -2   7         48.89         50.73         2.99 o                         
  -8  -2   7       1852.34       1858.74        19.89 o                         
  -7  -2   7       2349.73       2401.28        20.32 o                         
  -6  -2   7        920.88        909.32         8.63 o                         
  -5  -2   7        417.49        412.72         4.80 o                         
  -4  -2   7         20.82         18.08         1.18 o                         
  -3  -2   7        329.54        335.56         3.76 o                         
  -2  -2   7         42.59         27.28         1.20 o                         
  -1  -2   7        802.15        837.11         6.98 o                         
   0  -2   7         54.93         54.10         1.68 o                         
   1  -2   7       1331.70       1536.36        11.53 o                         
   2  -2   7        513.96        520.67         4.67 o                         
   3  -2   7        116.82        101.25         2.17 o                         
   4  -2   7         21.59         16.81         1.32 o                         
   5  -2   7         20.66         16.14         1.58 o                         
   6  -2   7        661.31        638.17         7.34 o                         
   7  -2   7         18.36         17.86         2.32 o                         
   8  -2   7        122.41        125.99         6.22 o                         
   9  -2   7          0.89         -3.55         3.55 o                         
  10  -2   7         20.14         14.90         4.64 o                         
 -12  -1   7        113.65        117.03         8.27 o                         
 -11  -1   7        248.00        248.52        11.05 o                         
 -10  -1   7        769.60        769.59        11.95 o                         
  -9  -1   7        515.84        522.29         8.50 o                         
  -8  -1   7        110.62        115.37         5.63 o                         
  -7  -1   7          4.48          3.26         1.61 o                         
  -6  -1   7         84.02         78.44         2.93 o                         
  -5  -1   7        783.42        761.06         6.93 o                         
  -4  -1   7         50.46         49.13         2.53 o                         
  -3  -1   7        452.19        459.45         4.79 o                         
  -2  -1   7       2516.74       2784.67        19.74 o                         
  -1  -1   7        759.85        686.26         5.84 o                         
   0  -1   7        331.25        326.27         3.35 o                         
   1  -1   7         57.59         55.71         1.39 o                         
   2  -1   7          1.66          2.27         0.76 o                         
   3  -1   7        234.73        198.81         2.78 o                         
   4  -1   7         88.62         81.69         2.42 o                         
   5  -1   7         20.44         20.87         1.57 o                         
   6  -1   7          0.01          0.95         1.68 o                         
   7  -1   7        109.87        106.74         4.09 o                         
   8  -1   7        136.28        135.70         6.97 o                         
   9  -1   7          0.02         -0.99         3.45 o                         
  10  -1   7         60.99         53.75         5.09 o                         
 -12   0   7        138.86        148.13        11.20 o                         
 -11   0   7         43.18         38.15         4.65 o                         
 -10   0   7        118.58        109.47         5.28 o                         
  -9   0   7        298.90        299.62         7.51 o                         
  -8   0   7        211.15        212.10         4.63 o                         
  -7   0   7          5.75          3.92         1.54 o                         
  -6   0   7         13.58         12.94         1.46 o                         
  -5   0   7         90.94         63.75         2.06 o                         
  -4   0   7       1176.55       1137.95         9.24 o                         
  -3   0   7         51.29         46.35         1.59 o                         
  -2   0   7         17.62         21.70         1.10 o                         
  -1   0   7        212.41        199.09         2.43 o                         
   0   0   7       1073.24       1044.44         9.45 o                         
   1   0   7        442.60        417.68         4.81 o                         
   2   0   7          9.38          9.07         1.08 o                         
   3   0   7        187.27        182.08         2.72 o                         
   4   0   7        381.95        361.99         4.38 o                         
   5   0   7        167.56        142.50         3.22 o                         
   6   0   7         13.82         11.47         2.13 o                         
   7   0   7         25.04         23.18         2.38 o                         
   8   0   7         69.90         64.29         4.22 o                         
   9   0   7        234.73        241.55         8.10 o                         
  10   0   7          0.02          5.43         4.57 o                         
 -12   1   7        185.75        184.32        14.21 o                         
 -11   1   7         20.88         28.38         4.44 o                         
 -10   1   7          3.58          8.83         3.30 o                         
  -9   1   7         21.22         21.45         4.10 o                         
  -8   1   7        685.25        673.63         9.26 o                         
  -7   1   7         60.64         52.42         2.53 o                         
  -6   1   7        147.12        147.11         3.08 o                         
  -5   1   7         38.96         31.29         1.54 o                         
  -4   1   7       1074.35       1027.04         8.50 o                         
  -3   1   7        599.78        532.68         5.03 o                         
  -2   1   7         15.98         15.84         0.99 o                         
  -1   1   7         34.97         45.97         1.30 o                         
   0   1   7       1378.06       1358.35        11.69 o                         
   1   1   7        195.07        177.60         2.92 o                         
   2   1   7        556.48        518.31         5.72 o                         
   3   1   7        986.00       1003.19         9.29 o                         
   4   1   7          9.11         10.11         1.18 o                         
   5   1   7        338.59        329.44         4.94 o                         
   6   1   7        596.66        569.81         7.74 o                         
   7   1   7         11.48         10.33         2.22 o                         
   8   1   7        198.52        192.86         6.77 o                         
   9   1   7        183.30        182.95         7.88 o                         
  10   1   7        511.79        514.13        12.89 o                         
 -12   2   7         24.26         31.13         5.41 o                         
 -11   2   7        112.69         97.43         5.90 o                         
 -10   2   7          5.56          6.46         3.16 o                         
  -9   2   7         48.53         52.00         3.48 o                         
  -8   2   7         51.66         42.12         3.48 o                         
  -7   2   7        485.15        472.82         7.23 o                         
  -6   2   7        589.24        588.04         6.15 o                         
  -5   2   7         74.65         73.02         2.36 o                         
  -4   2   7         52.93         50.03         1.82 o                         
  -3   2   7        328.52        333.84         3.68 o                         
  -2   2   7         22.82          9.89         0.92 o                         
  -1   2   7        635.79        626.57         5.44 o                         
   0   2   7         19.74         17.88         1.20 o                         
   1   2   7          2.85         10.74         1.18 o                         
   2   2   7       2128.77       2096.22        18.46 o                         
   3   2   7        456.23        438.57         6.66 o                         
   4   2   7        350.03        352.97         6.02 o                         
   5   2   7        243.47        240.62         4.32 o                         
   6   2   7         89.82         83.78         3.74 o                         
   7   2   7         48.05         56.20         3.46 o                         
   8   2   7         16.81         19.24         3.29 o                         
   9   2   7        138.05        147.13         6.85 o                         
  10   2   7        497.53        507.01        12.79 o                         
 -12   3   7          0.30         -1.42         7.81 o                         
 -11   3   7         76.94         62.78         5.39 o                         
 -10   3   7         22.50         15.60         6.01 o                         
  -9   3   7          5.23          6.71         3.24 o                         
  -8   3   7        170.32        165.52         5.53 o                         
  -7   3   7        373.00        357.10         6.21 o                         
  -6   3   7         43.52         48.40         2.45 o                         
  -5   3   7         33.48         27.90         1.67 o                         
  -4   3   7          9.09         13.36         1.20 o                         
  -3   3   7        636.67        643.39         5.87 o                         
  -2   3   7         27.18         26.07         1.41 o                         
  -1   3   7        987.61       1029.84         8.15 o                         
   0   3   7        336.49        382.24         3.80 o                         
   1   3   7         56.79         62.06         2.36 o                         
   2   3   7          5.04          2.82         0.94 o                         
   3   3   7        547.97        524.50         5.86 o                         
   4   3   7        100.45        107.64         3.19 o                         
   5   3   7          0.80         -0.94         1.74 o                         
   6   3   7         63.55         67.33         3.43 o                         
   7   3   7         48.74         63.51         3.95 o                         
   8   3   7         14.25         13.16         4.93 o                         
   9   3   7         30.23         34.03         4.82 o                         
  10   3   7          0.02         -1.05         9.92 o                         
 -12   4   7         36.80         43.76         7.04 o                         
 -11   4   7          6.76          3.32         6.49 o                         
 -10   4   7          3.26          6.55         4.69 o                         
  -9   4   7         34.14         32.69         3.75 o                         
  -8   4   7          8.78         10.62         2.61 o                         
  -7   4   7         34.65         36.73         4.03 o                         
  -6   4   7        177.61        170.87         4.28 o                         
  -5   4   7        425.19        437.53         5.54 o                         
  -4   4   7          6.79          4.90         1.28 o                         
  -3   4   7        530.18        493.55         5.12 o                         
  -2   4   7         56.16         59.49         1.81 o                         
  -1   4   7       1817.87       1769.34        13.23 o                         
   0   4   7          8.89          4.76         0.89 o                         
   1   4   7        227.50        210.67         2.78 o                         
   2   4   7         46.17         53.31         2.13 o                         
   3   4   7         15.87         15.64         1.49 o                         
   4   4   7          3.00          1.85         1.41 o                         
   5   4   7          4.34          4.71         1.80 o                         
   6   4   7         15.18         13.71         2.49 o                         
   7   4   7         90.28         96.33         5.46 o                         
   8   4   7        189.22        208.23         7.77 o                         
   9   4   7          9.04         12.85         5.51 o                         
 -11   5   7        119.17        111.56         6.72 o                         
 -10   5   7         18.08         14.94         4.33 o                         
  -9   5   7          1.09         -2.32         3.29 o                         
  -8   5   7        191.34        195.91         6.49 o                         
  -7   5   7        240.77        237.46         5.43 o                         
  -6   5   7         46.89         38.34         3.49 o                         
  -5   5   7        228.25        207.72         3.96 o                         
  -4   5   7        262.84        260.65         4.18 o                         
  -3   5   7         23.82         19.12         1.51 o                         
  -2   5   7        364.71        353.44         4.39 o                         
  -1   5   7         17.09         20.13         1.14 o                         
   0   5   7        126.08        105.04         2.48 o                         
   1   5   7          0.53          2.95         1.21 o                         
   2   5   7         32.03         47.76         2.21 o                         
   3   5   7        156.78        131.69         2.97 o                         
   4   5   7         91.80        102.61         3.21 o                         
   5   5   7        157.37        147.32         3.96 o                         
   6   5   7        414.59        414.85         7.85 o                         
   7   5   7          0.98         -0.15         3.38 o                         
   8   5   7          3.87          6.57         6.30 o                         
   9   5   7         69.95         86.58        13.32 o                         
 -11   6   7         31.74         43.32         5.61 o                         
 -10   6   7         81.00        103.94        11.74 o                         
  -9   6   7         42.95         44.11         4.26 o                         
  -8   6   7         30.79         30.48         3.52 o                         
  -7   6   7         55.26         56.65         3.71 o                         
  -6   6   7       3705.68       3844.45        45.61 o                         
  -5   6   7        152.36        145.31         4.11 o                         
  -4   6   7        291.90        288.45         4.67 o                         
  -3   6   7          6.36          4.69         1.37 o                         
  -2   6   7        208.12        200.55         4.56 o                         
  -1   6   7        622.39        557.58         6.86 o                         
   0   6   7         52.25         50.59         2.06 o                         
   1   6   7          2.11          0.08         1.74 o                         
   2   6   7        398.35        420.61         6.23 o                         
   3   6   7          7.18         18.76         2.05 o                         
   4   6   7         87.54         65.91         3.12 o                         
   5   6   7        203.94        208.54         5.39 o                         
   6   6   7          0.39          0.91         3.08 o                         
   7   6   7          0.18          0.66         4.41 o                         
   8   6   7        641.24        665.87        16.17 o                         
 -10   7   7        382.02        409.23        18.51 o                         
  -9   7   7         15.97          7.61         4.13 o                         
  -8   7   7         10.29          9.38         4.45 o                         
  -7   7   7         71.11         79.31         8.17 o                         
  -6   7   7        263.88        267.91        10.17 o                         
  -5   7   7       1195.38       1192.16        13.14 o                         
  -4   7   7         15.80         16.65         1.98 o                         
  -3   7   7        108.05        110.97         3.53 o                         
  -2   7   7         23.19         17.07         1.88 o                         
  -1   7   7         32.96         52.12         2.32 o                         
   0   7   7       1405.42       1292.46        13.29 o                         
   1   7   7         28.74         22.80         1.77 o                         
   2   7   7         14.28         15.21         1.86 o                         
   3   7   7         91.99         84.86         4.41 o                         
   4   7   7        260.27        280.31         7.22 o                         
   5   7   7         50.37         56.61         3.21 o                         
   6   7   7        116.07        105.20         5.67 o                         
   7   7   7          0.79         -2.59         4.50 o                         
 -10   8   7         14.88         16.65        12.49 o                         
  -9   8   7        969.60        999.54        19.77 o                         
  -8   8   7         16.80         15.71         4.08 o                         
  -7   8   7          0.18          1.40         3.23 o                         
  -6   8   7          0.02         -2.09         3.30 o                         
  -5   8   7         19.55         13.23         2.58 o                         
  -4   8   7        485.80        468.30        10.03 o                         
  -3   8   7        135.08        137.21         4.73 o                         
  -2   8   7         23.66         21.33         1.95 o                         
  -1   8   7        178.11        190.42         4.70 o                         
   0   8   7         31.69         53.25         4.05 o                         
   1   8   7        398.26        376.26        11.90 o                         
   2   8   7          5.38          2.82         4.57 o                         
   3   8   7          2.12          2.90         3.92 o                         
   4   8   7         78.17         78.67         3.75 o                         
   5   8   7        507.76        556.86         9.45 o                         
   6   8   7         21.83         22.11         7.35 o                         
  -9   9   7         13.49         -2.50        12.49 o                         
  -8   9   7        130.02        145.26        11.09 o                         
  -7   9   7        245.50        246.35         9.16 o                         
  -6   9   7         52.97         53.50         9.49 o                         
  -5   9   7          5.21          8.89         2.65 o                         
  -4   9   7         20.93         26.29         2.67 o                         
  -3   9   7        530.86        529.75         7.93 o                         
  -2   9   7         19.26         18.54         4.17 o                         
  -1   9   7          0.18         -3.85         3.85 o                         
   0   9   7         60.46         62.08         4.95 o                         
   1   9   7        124.88        134.11        10.19 o                         
   2   9   7         53.66         53.90         5.24 o                         
   3   9   7          8.14          3.19         4.47 o                         
   4   9   7         37.00         33.01        10.47 o                         
   5   9   7        106.02        126.55        35.38 o                         
  -7  10   7         60.71         62.61         6.63 o                         
  -6  10   7          0.34         10.50         4.53 o                         
  -5  10   7          1.67         -4.04         4.04 o                         
  -4  10   7        184.42        182.84         8.04 o                         
  -3  10   7         86.63         79.92         5.58 o                         
  -2  10   7        155.07        166.22         8.78 o                         
  -1  10   7         13.25          0.03         4.63 o                         
   0  10   7         13.76         18.73         6.24 o                         
   1  10   7         22.36         24.32         7.49 o                         
   2  10   7         39.70         38.00         5.59 o                         
   3  10   7         47.04         47.56        12.49 o                         
   4  10   7         50.58         34.77         9.16 o                         
  -6  11   7         24.76         -9.16        12.49 o                         
  -5  11   7          6.70          0.29         5.13 o                         
  -4  11   7          9.46          7.03         4.09 o                         
  -3  11   7          3.28          2.08         6.38 o                         
  -2  11   7         28.99         30.73         5.87 o                         
  -1  11   7        322.61        358.28        12.09 o                         
   0  11   7        308.50        289.00        11.81 o                         
   1  11   7         45.67         43.77         8.16 o                         
   2  11   7         55.48         43.19         8.52 o                         
  -3 -12   8         70.83         74.49         7.99 o                         
  -2 -12   8          0.38          0.45        11.66 o                         
  -1 -12   8          7.25          0.83        16.65 o                         
   0 -12   8          0.21         -7.49         7.49 o                         
   1 -12   8         19.12          7.02         5.99 o                         
   2 -12   8          1.97         -0.95         6.66 o                         
   3 -12   8         11.38          8.07         6.75 o                         
   4 -12   8         31.08         23.99         7.93 o                         
  -6 -11   8          3.40         25.81        10.82 o                         
  -5 -11   8          1.01          2.23         5.24 o                         
  -4 -11   8         93.32        114.76         8.14 o                         
  -3 -11   8        318.20        340.46        11.00 o                         
  -2 -11   8         16.52         15.48         5.22 o                         
  -1 -11   8         16.11         23.86         5.57 o                         
   0 -11   8         39.89         44.42         6.40 o                         
   1 -11   8        239.81        260.73        11.97 o                         
   2 -11   8         16.45         16.82         6.66 o                         
   3 -11   8          6.14         10.88         4.59 o                         
   4 -11   8          1.33          6.76         5.24 o                         
   5 -11   8        359.42        355.07        13.10 o                         
   6 -11   8         82.03         85.50        13.68 o                         
  -7 -10   8        214.47        236.97        14.45 o                         
  -6 -10   8          0.59          5.07         5.02 o                         
  -5 -10   8         15.14          8.70         5.97 o                         
  -4 -10   8        140.79        164.80        12.74 o                         
  -3 -10   8          5.09         -3.83         4.44 o                         
  -2 -10   8         95.68        106.83         6.40 o                         
  -1 -10   8         54.80         58.32         4.46 o                         
   0 -10   8         22.82         19.93         3.60 o                         
   1 -10   8        126.81        131.53         6.83 o                         
   2 -10   8        281.60        277.61         9.92 o                         
   3 -10   8        235.13        240.03         8.04 o                         
   4 -10   8         99.07         93.40         6.81 o                         
   5 -10   8          3.36          0.38         6.78 o                         
   6 -10   8        129.61        132.13         8.69 o                         
   7 -10   8         98.14         92.40        12.17 o                         
  -8  -9   8          0.01         -0.20         5.59 o                         
  -7  -9   8          5.96         10.85         5.24 o                         
  -6  -9   8        158.01        153.09         8.46 o                         
  -5  -9   8          0.38         -0.47         3.50 o                         
  -4  -9   8         14.68         12.12         3.61 o                         
  -3  -9   8          1.31          4.05         3.30 o                         
  -2  -9   8        426.15        426.89        12.38 o                         
  -1  -9   8        343.08        336.51         8.53 o                         
   0  -9   8        566.65        557.72         7.42 o                         
   1  -9   8        154.92        144.14         4.47 o                         
   2  -9   8        490.52        476.62         9.41 o                         
   3  -9   8        541.07        558.84        12.29 o                         
   4  -9   8         10.21          8.20         3.99 o                         
   5  -9   8          0.02          0.26         4.47 o                         
   6  -9   8         11.63         10.82         4.95 o                         
   7  -9   8         58.27         62.05         6.88 o                         
   8  -9   8         16.25         19.77         7.11 o                         
  -9  -8   8         62.16         62.29         7.33 o                         
  -8  -8   8         12.92         15.54         5.77 o                         
  -7  -8   8         36.03         32.62         5.73 o                         
  -6  -8   8         43.33         45.04         4.76 o                         
  -5  -8   8        221.24        203.00         7.84 o                         
  -4  -8   8         98.04         89.43         5.89 o                         
  -3  -8   8         46.77         46.92         3.69 o                         
  -2  -8   8        294.90        285.02         6.25 o                         
  -1  -8   8       1344.93       1336.92        12.77 o                         
   0  -8   8        159.23        156.48         3.74 o                         
   1  -8   8          2.89          3.91         2.07 o                         
   2  -8   8         65.20         64.51         2.96 o                         
   3  -8   8          3.77          5.01         2.81 o                         
   4  -8   8        529.46        496.33        11.89 o                         
   5  -8   8         39.09         45.19         5.07 o                         
   6  -8   8         10.32          6.11         7.33 o                         
   7  -8   8         23.10         28.91         5.92 o                         
   8  -8   8        135.94        126.99         8.97 o                         
 -10  -7   8         48.26         74.10        13.32 o                         
  -9  -7   8          4.34          5.83         9.81 o                         
  -8  -7   8         36.13         48.51         5.59 o                         
  -7  -7   8         28.77         36.29         4.81 o                         
  -6  -7   8        326.78        307.96        10.18 o                         
  -5  -7   8        155.12        149.68         6.25 o                         
  -4  -7   8         17.23         19.25         2.58 o                         
  -3  -7   8        500.63        502.01         7.61 o                         
  -2  -7   8        439.13        416.38         7.14 o                         
  -1  -7   8         76.45         82.33         2.90 o                         
   0  -7   8       1339.38       1324.51        11.89 o                         
   1  -7   8         23.43         24.77         1.65 o                         
   2  -7   8         74.74         73.44         2.71 o                         
   3  -7   8        168.92        146.97         3.52 o                         
   4  -7   8         57.83         48.40         2.63 o                         
   5  -7   8        116.96        113.11         4.28 o                         
   6  -7   8          2.57          4.86         4.02 o                         
   7  -7   8          0.28         -1.40         4.63 o                         
   8  -7   8          3.94         14.80         5.73 o                         
   9  -7   8         81.12         83.98         9.70 o                         
 -10  -6   8          4.86         -2.22         5.77 o                         
  -9  -6   8         54.41         72.85         6.97 o                         
  -8  -6   8         32.41         26.14         4.47 o                         
  -7  -6   8          4.93          3.25         3.75 o                         
  -6  -6   8        472.49        486.18         8.82 o                         
  -5  -6   8          4.76          4.80         2.44 o                         
  -4  -6   8         28.97         33.58         2.68 o                         
  -3  -6   8        421.10        399.02         6.41 o                         
  -2  -6   8        471.11        468.36         5.02 o                         
  -1  -6   8       2231.04       2243.73        17.67 o                         
   0  -6   8          9.67         10.61         1.22 o                         
   1  -6   8         75.28         73.12         2.28 o                         
   2  -6   8        116.00        107.01         2.75 o                         
   3  -6   8        147.81        139.27         4.25 o                         
   4  -6   8        274.43        261.50         5.73 o                         
   5  -6   8         48.58         46.80         2.54 o                         
   6  -6   8        185.20        184.96         5.31 o                         
   7  -6   8        270.96        267.54        14.20 o                         
   8  -6   8          2.09          5.23         4.95 o                         
   9  -6   8         17.25          9.16         7.06 o                         
 -11  -5   8        279.65        292.22        24.14 o                         
 -10  -5   8        115.21        121.55         9.81 o                         
  -9  -5   8        106.84        115.39        15.62 o                         
  -8  -5   8          1.46         -2.84         3.66 o                         
  -7  -5   8          5.45          6.77         2.81 o                         
  -6  -5   8        220.29        201.20         6.12 o                         
  -5  -5   8        774.32        748.83        11.74 o                         
  -4  -5   8         69.56         62.97         3.13 o                         
  -3  -5   8        326.46        301.06         3.69 o                         
  -2  -5   8        717.12        700.46         6.44 o                         
  -1  -5   8        147.38        148.18         2.80 o                         
   0  -5   8        137.29        127.49         2.77 o                         
   1  -5   8        194.84        188.17         3.33 o                         
   2  -5   8        247.48        247.04         3.56 o                         
   3  -5   8        625.51        606.73         6.14 o                         
   4  -5   8         83.36         82.02         3.42 o                         
   5  -5   8         52.33         51.93         3.32 o                         
   6  -5   8         15.95         18.99         2.38 o                         
   7  -5   8         34.17         28.62         3.22 o                         
   8  -5   8        248.23        242.25        10.40 o                         
   9  -5   8         32.47         30.96         7.10 o                         
  10  -5   8         93.15         91.58        13.32 o                         
 -11  -4   8          3.25          4.88         5.87 o                         
 -10  -4   8          0.03          0.24         4.63 o                         
  -9  -4   8        534.44        546.69        13.39 o                         
  -8  -4   8        111.58        117.27         4.51 o                         
  -7  -4   8        213.26        211.00         5.34 o                         
  -6  -4   8       1109.94       1099.85        12.40 o                         
  -5  -4   8       1085.37       1114.19        10.44 o                         
  -4  -4   8        187.34        183.31         3.04 o                         
  -3  -4   8        854.57        884.73         9.13 o                         
  -2  -4   8        463.44        473.96         4.95 o                         
  -1  -4   8        701.17        705.77         6.42 o                         
   0  -4   8        243.01        228.22         3.19 o                         
   1  -4   8        539.33        509.03         5.10 o                         
   2  -4   8        141.58        139.10         3.27 o                         
   3  -4   8        384.40        408.50         4.67 o                         
   4  -4   8        482.16        470.71         5.64 o                         
   5  -4   8        407.64        396.81         5.54 o                         
   6  -4   8         78.42         77.28         3.21 o                         
   7  -4   8        175.85        176.58         5.44 o                         
   8  -4   8        141.16        140.87         7.06 o                         
   9  -4   8        199.85        204.28         8.50 o                         
  10  -4   8         19.30          4.16         9.99 o                         
 -11  -3   8         40.73         35.66         6.21 o                         
 -10  -3   8         67.79         68.30         5.06 o                         
  -9  -3   8         13.33         11.07         3.47 o                         
  -8  -3   8        490.35        491.80         7.23 o                         
  -7  -3   8       1494.23       1527.63        14.19 o                         
  -6  -3   8         48.28         45.19         2.18 o                         
  -5  -3   8        447.20        436.09         5.49 o                         
  -4  -3   8        127.80        115.17         2.56 o                         
  -3  -3   8        541.59        522.92         5.23 o                         
  -2  -3   8        151.40        159.73         2.79 o                         
  -1  -3   8        182.27        180.53         2.80 o                         
   0  -3   8       1657.13       1742.46        13.86 o                         
   1  -3   8       1243.53       1236.25         9.85 o                         
   2  -3   8          5.60          1.74         1.02 o                         
   3  -3   8         45.46         52.80         2.08 o                         
   4  -3   8         35.50         44.43         1.95 o                         
   5  -3   8        377.04        351.71         4.97 o                         
   6  -3   8         13.11         13.06         2.06 o                         
   7  -3   8         76.04         77.66         3.83 o                         
   8  -3   8          0.00          4.41         5.75 o                         
   9  -3   8        100.90         91.60         5.93 o                         
  10  -3   8        228.99        260.55        13.34 o                         
 -11  -2   8        142.03        155.15        10.94 o                         
 -10  -2   8         94.61         90.20         4.91 o                         
  -9  -2   8         35.14         35.57         3.33 o                         
  -8  -2   8        258.39        257.53         5.49 o                         
  -7  -2   8        548.68        547.44         7.01 o                         
  -6  -2   8        229.26        233.13         4.15 o                         
  -5  -2   8        100.01        106.66         3.86 o                         
  -4  -2   8         63.94         57.91         2.27 o                         
  -3  -2   8         61.50         45.90         1.71 o                         
  -2  -2   8       1805.56       1853.68        13.86 o                         
  -1  -2   8          1.25          3.20         1.02 o                         
   0  -2   8          0.71          2.01         0.92 o                         
   1  -2   8        866.31        870.67         7.67 o                         
   2  -2   8        267.65        243.20         3.28 o                         
   3  -2   8        388.69        378.68         4.72 o                         
   4  -2   8          1.09          0.86         1.27 o                         
   5  -2   8         17.70         16.57         1.89 o                         
   6  -2   8        597.34        605.26         7.76 o                         
   7  -2   8          6.51         10.06         2.41 o                         
   8  -2   8          1.32          8.08         3.65 o                         
   9  -2   8          6.04         11.77         3.97 o                         
  10  -2   8         98.08        104.09         7.66 o                         
 -12  -1   8        217.30        251.54        16.16 o                         
 -11  -1   8        317.81        313.05         9.89 o                         
 -10  -1   8        195.00        189.22         6.77 o                         
  -9  -1   8         67.06         80.20         4.45 o                         
  -8  -1   8         23.81         27.90         2.61 o                         
  -7  -1   8         21.25         27.60         2.08 o                         
  -6  -1   8        760.57        705.96         7.39 o                         
  -5  -1   8          0.03         -0.25         1.28 o                         
  -4  -1   8         99.27        109.68         2.53 o                         
  -3  -1   8          5.29         15.20         1.26 o                         
  -2  -1   8        738.83        706.37         6.66 o                         
  -1  -1   8        134.63        109.81         2.12 o                         
   0  -1   8         15.72         15.42         0.88 o                         
   1  -1   8          9.08          3.92         1.23 o                         
   2  -1   8        164.02        158.80         3.28 o                         
   3  -1   8        488.59        472.80         4.79 o                         
   4  -1   8        221.27        207.83         3.81 o                         
   5  -1   8        104.28        106.07         3.47 o                         
   6  -1   8        139.11        131.02         3.90 o                         
   7  -1   8         32.01         39.16         2.99 o                         
   8  -1   8        313.04        308.36         8.29 o                         
   9  -1   8          0.28          6.61         3.90 o                         
  10  -1   8         29.75         32.85         6.40 o                         
 -12   0   8          0.66         -4.19         5.59 o                         
 -11   0   8         81.88         86.88         6.76 o                         
 -10   0   8         39.13         44.80         4.46 o                         
  -9   0   8         29.68         34.70         3.14 o                         
  -8   0   8          2.30          3.71         2.29 o                         
  -7   0   8        588.07        597.15         7.75 o                         
  -6   0   8        222.61        199.18         3.80 o                         
  -5   0   8        672.27        649.10         7.09 o                         
  -4   0   8         23.49         24.57         1.40 o                         
  -3   0   8         62.59         72.63         2.07 o                         
  -2   0   8          0.11          1.49         0.83 o                         
  -1   0   8        428.13        434.30         4.27 o                         
   0   0   8          4.67          6.45         1.20 o                         
   1   0   8         20.81         26.29         1.60 o                         
   2   0   8         34.68         35.35         1.75 o                         
   3   0   8         11.45          5.54         1.52 o                         
   4   0   8       1022.63        982.77        10.71 o                         
   5   0   8         55.61         48.70         2.23 o                         
   6   0   8         74.98         69.36         4.14 o                         
   7   0   8         94.75         98.72         5.22 o                         
   8   0   8         47.38         49.38         4.12 o                         
   9   0   8          4.72          9.57         4.93 o                         
  10   0   8         27.33         29.26         6.69 o                         
 -12   1   8          0.75         -5.87         5.87 o                         
 -11   1   8        124.58        123.57         8.67 o                         
 -10   1   8          0.06          4.11         3.24 o                         
  -9   1   8          6.62          7.19         4.69 o                         
  -8   1   8         98.80         94.64         4.12 o                         
  -7   1   8         65.28         63.08         3.16 o                         
  -6   1   8        143.37        137.43         3.45 o                         
  -5   1   8        296.53        284.08         4.21 o                         
  -4   1   8         24.24         24.04         1.30 o                         
  -3   1   8        317.07        264.61         3.44 o                         
  -2   1   8         27.45         43.02         1.75 o                         
  -1   1   8       1287.12       1383.65        13.03 o                         
   0   1   8        357.78        386.26         4.96 o                         
   1   1   8         82.60         75.52         2.37 o                         
   2   1   8         78.37         73.18         2.68 o                         
   3   1   8        207.30        198.53         4.74 o                         
   4   1   8         32.62         30.63         1.69 o                         
   5   1   8        148.81        133.29         4.16 o                         
   6   1   8         59.25         66.73         2.94 o                         
   7   1   8         97.41        106.07         5.30 o                         
   8   1   8         71.40         76.06         5.00 o                         
   9   1   8          2.63         10.55         5.29 o                         
  10   1   8         53.09         51.98         7.66 o                         
 -12   2   8          5.37         21.26         5.88 o                         
 -11   2   8          1.05          5.55         4.36 o                         
 -10   2   8         73.14         93.45         9.19 o                         
  -9   2   8          7.37          7.29         3.10 o                         
  -8   2   8          4.96          5.19         2.49 o                         
  -7   2   8         84.61         79.27         3.66 o                         
  -6   2   8          4.67          7.39         1.69 o                         
  -5   2   8        247.76        253.40         4.07 o                         
  -4   2   8        435.12        415.22         5.52 o                         
  -3   2   8         34.38         31.71         1.42 o                         
  -2   2   8        359.50        312.97         4.43 o                         
  -1   2   8       3435.43       3430.28        36.92 o                         
   0   2   8        219.15        222.83         3.50 o                         
   1   2   8        441.77        397.30         5.22 o                         
   2   2   8          0.23         -1.08         1.48 o                         
   3   2   8        368.75        354.62         6.16 o                         
   4   2   8          5.48          4.28         1.32 o                         
   5   2   8         11.95         11.33         1.86 o                         
   6   2   8         36.51         39.71         3.79 o                         
   7   2   8        103.87        107.72         5.55 o                         
   8   2   8         32.18         34.57         6.01 o                         
   9   2   8          1.05          7.87         5.43 o                         
 -12   3   8         10.48          0.37         8.55 o                         
 -11   3   8          3.10          8.79         4.46 o                         
 -10   3   8        183.29        194.33        10.94 o                         
  -9   3   8         66.36         71.94         4.55 o                         
  -8   3   8         18.39         19.57         3.12 o                         
  -7   3   8         24.77         22.89         2.92 o                         
  -6   3   8        177.90        166.80         4.41 o                         
  -5   3   8        922.74        907.81         9.75 o                         
  -4   3   8          0.09         -0.49         1.30 o                         
  -3   3   8        270.69        246.82         3.61 o                         
  -2   3   8        289.33        270.57         4.25 o                         
  -1   3   8        220.56        196.44         2.78 o                         
   0   3   8        626.31        598.15         8.33 o                         
   1   3   8         18.48         13.24         1.61 o                         
   2   3   8        113.23         96.22         3.78 o                         
   3   3   8         14.76         27.20         2.32 o                         
   4   3   8        383.37        399.28         6.44 o                         
   5   3   8         41.23         31.69         2.12 o                         
   6   3   8         24.89         26.77         2.85 o                         
   7   3   8         17.95         17.27         3.08 o                         
   8   3   8        188.35        196.64        11.22 o                         
   9   3   8         57.21         76.80        14.37 o                         
 -11   4   8         23.86         25.75         5.02 o                         
 -10   4   8        164.72        168.65        16.70 o                         
  -9   4   8         59.32         63.53         4.55 o                         
  -8   4   8        319.64        332.22         9.61 o                         
  -7   4   8         55.29         55.27         3.53 o                         
  -6   4   8          6.51          8.80         1.98 o                         
  -5   4   8        865.51        838.29         9.20 o                         
  -4   4   8       4737.42       4885.28        40.63 o                         
  -3   4   8        155.04        147.16         3.23 o                         
  -2   4   8        312.50        295.02         4.50 o                         
  -1   4   8          5.01          3.06         1.29 o                         
   0   4   8        260.44        248.89         3.62 o                         
   1   4   8        602.42        536.71         5.85 o                         
   2   4   8         11.99         10.94         1.23 o                         
   3   4   8         59.76         55.30         2.35 o                         
   4   4   8        443.78        458.54         5.94 o                         
   5   4   8         27.81         41.51         2.56 o                         
   6   4   8        116.61        106.43         5.49 o                         
   7   4   8         18.00         25.13         5.34 o                         
   8   4   8         24.11         25.05         5.51 o                         
   9   4   8        105.65         84.09        14.15 o                         
 -11   5   8        106.86        116.17         7.33 o                         
 -10   5   8          0.04          0.80         4.33 o                         
  -9   5   8          6.85          8.65         3.84 o                         
  -8   5   8        586.54        616.33        12.26 o                         
  -7   5   8          8.81          6.88         2.58 o                         
  -6   5   8          4.66          2.46         2.01 o                         
  -5   5   8         38.19         39.17         2.87 o                         
  -4   5   8         83.51         78.24         3.30 o                         
  -3   5   8       2529.89       2557.38        22.45 o                         
  -2   5   8        136.64        129.56         3.32 o                         
  -1   5   8          0.05          1.28         1.11 o                         
   0   5   8        160.91        178.90         3.53 o                         
   1   5   8         83.10        109.68         2.82 o                         
   2   5   8       1031.18        912.73        10.29 o                         
   3   5   8        124.35        107.65         3.00 o                         
   4   5   8         25.91         24.08         2.08 o                         
   5   5   8        388.45        370.62         6.97 o                         
   6   5   8        106.32        110.40         5.95 o                         
   7   5   8         39.71         42.90         5.24 o                         
   8   5   8         19.59          7.72         6.40 o                         
 -10   6   8         97.86         97.34        13.58 o                         
  -9   6   8         94.10         93.32         5.58 o                         
  -8   6   8         96.97         95.45         5.72 o                         
  -7   6   8       1307.26       1356.53        21.93 o                         
  -6   6   8         35.86         32.30         2.97 o                         
  -5   6   8        138.09        135.57         4.36 o                         
  -4   6   8        276.60        265.96         4.69 o                         
  -3   6   8        255.06        232.70         4.39 o                         
  -2   6   8        526.52        477.77        10.04 o                         
  -1   6   8         21.20         22.31         1.71 o                         
   0   6   8          3.83          4.22         1.57 o                         
   1   6   8        400.42        402.03         7.27 o                         
   2   6   8         16.96         28.23         2.09 o                         
   3   6   8        534.12        513.79         7.75 o                         
   4   6   8         16.69         12.27         2.34 o                         
   5   6   8         58.25         55.64         3.43 o                         
   6   6   8        383.48        367.63        10.76 o                         
   7   6   8         39.04         42.91         8.53 o                         
 -10   7   8          0.71         -3.94        11.24 o                         
  -9   7   8         11.59         11.48         4.50 o                         
  -8   7   8        588.70        606.42        13.58 o                         
  -7   7   8        427.79        419.73         9.17 o                         
  -6   7   8        425.99        426.16        10.32 o                         
  -5   7   8         47.91         47.86         4.54 o                         
  -4   7   8         15.71         19.08         2.17 o                         
  -3   7   8          1.89         -0.59         1.95 o                         
  -2   7   8         47.42         53.17         2.72 o                         
  -1   7   8        324.25        313.79         7.90 o                         
   0   7   8          1.99          1.97         1.60 o                         
   1   7   8        116.52         93.01         2.90 o                         
   2   7   8        152.68        129.29         3.81 o                         
   3   7   8         63.06         70.75         4.08 o                         
   4   7   8         34.55         40.12         2.96 o                         
   5   7   8         73.94         75.59         5.02 o                         
   6   7   8        260.52        281.01        10.20 o                         
   7   7   8         11.71         26.64        11.66 o                         
  -9   8   8          3.10         14.82        13.32 o                         
  -8   8   8         76.41         75.47         9.05 o                         
  -7   8   8         18.42         27.80         8.05 o                         
  -6   8   8         15.67          9.94         5.05 o                         
  -5   8   8         11.08         10.60         3.78 o                         
  -4   8   8         60.18         57.84         3.74 o                         
  -3   8   8          6.50          4.39         2.14 o                         
  -2   8   8        136.94        126.87         6.44 o                         
  -1   8   8        169.54        171.40         4.17 o                         
   0   8   8        216.18        211.51         8.06 o                         
   1   8   8         40.27         48.58         4.63 o                         
   2   8   8          2.94         -3.52         3.85 o                         
   3   8   8          0.05          0.23         5.55 o                         
   4   8   8          6.86          9.79         2.66 o                         
   5   8   8          2.66          5.46         4.18 o                         
   6   8   8         37.87         39.96        13.32 o                         
  -8   9   8          2.06         -2.50        11.66 o                         
  -7   9   8          0.05          1.55         4.17 o                         
  -6   9   8         45.24         42.66         4.22 o                         
  -5   9   8         21.18         18.31         3.35 o                         
  -4   9   8          9.61          8.06         2.73 o                         
  -3   9   8         42.78         40.50         2.88 o                         
  -2   9   8        157.38        146.17         4.89 o                         
  -1   9   8          0.82          3.73         4.81 o                         
   0   9   8        123.67        113.59         6.95 o                         
   1   9   8         29.17         34.57         4.95 o                         
   2   9   8        120.10        112.82         8.83 o                         
   3   9   8         16.29          8.74         6.48 o                         
   4   9   8        110.16         96.04        18.32 o                         
  -7  10   8          4.22         -1.67        13.32 o                         
  -6  10   8         64.52         54.60         6.04 o                         
  -5  10   8         63.64         67.78         4.74 o                         
  -4  10   8         27.07         28.31         3.50 o                         
  -3  10   8          4.13         10.05         2.50 o                         
  -2  10   8         20.43         14.45         5.11 o                         
  -1  10   8        268.88        282.24        15.11 o                         
   0  10   8         15.31         16.65         6.75 o                         
   1  10   8          4.53         26.23         7.06 o                         
   2  10   8         65.65         72.43         8.52 o                         
   3  10   8          2.60          4.10        11.66 o                         
  -4  11   8         49.00         58.69        12.46 o                         
  -3  11   8          6.51         -6.01         6.01 o                         
  -2  11   8         18.93         25.63         6.36 o                         
  -1  11   8         27.40         32.31         9.57 o                         
   0  11   8         56.50         67.58        12.07 o                         
  -2 -12   9         75.92         65.99         7.99 o                         
  -1 -12   9         12.41          9.23         6.30 o                         
   0 -12   9         92.53         76.99        20.40 o                         
   1 -12   9         97.49         85.31        17.90 o                         
   2 -12   9         22.06         14.44        17.07 o                         
   3 -12   9         49.87         43.26         7.80 o                         
  -5 -11   9          6.73         -1.49         5.59 o                         
  -4 -11   9         17.52          6.28         7.56 o                         
  -3 -11   9          0.37          3.29         5.80 o                         
  -2 -11   9         99.47         93.01         7.99 o                         
  -1 -11   9         17.64         24.96         6.40 o                         
   0 -11   9        251.80        257.25        12.79 o                         
   1 -11   9         14.43         14.69         7.08 o                         
   2 -11   9        199.68        186.46        17.48 o                         
   3 -11   9        122.18        125.83        12.49 o                         
   4 -11   9        139.85        135.24        10.10 o                         
   5 -11   9        303.92        333.75        20.39 o                         
  -7 -10   9        160.82        194.61        14.41 o                         
  -6 -10   9         17.94         24.90         5.73 o                         
  -5 -10   9         14.67          6.32         4.76 o                         
  -4 -10   9         27.45         28.87         4.95 o                         
  -3 -10   9         57.84         63.92         5.39 o                         
  -2 -10   9         75.33         67.35         4.86 o                         
  -1 -10   9         70.73         71.39         4.86 o                         
   0 -10   9         31.96         21.00         5.20 o                         
   1 -10   9        397.09        387.94        13.50 o                         
   2 -10   9         55.72         42.48         4.76 o                         
   3 -10   9         20.65         24.64         6.40 o                         
   4 -10   9        120.82        119.62         7.79 o                         
   5 -10   9         23.90         31.00         6.21 o                         
   6 -10   9         78.57         66.56         8.45 o                         
  -8  -9   9        199.30        201.25        18.73 o                         
  -7  -9   9         81.17         72.44         9.03 o                         
  -6  -9   9          0.29          0.97         7.10 o                         
  -5  -9   9        171.23        183.26         8.66 o                         
  -4  -9   9         88.77         83.55         5.56 o                         
  -3  -9   9         49.23         51.69         4.63 o                         
  -2  -9   9         10.66          6.36         3.12 o                         
  -1  -9   9        305.08        309.12         8.55 o                         
   0  -9   9        222.36        211.27         5.76 o                         
   1  -9   9        120.17        123.63         6.49 o                         
   2  -9   9        229.29        216.72         8.14 o                         
   3  -9   9         65.03         57.67         4.95 o                         
   4  -9   9         11.51         13.92         4.65 o                         
   5  -9   9          5.07          9.47         4.95 o                         
   6  -9   9         19.54         20.25         5.59 o                         
   7  -9   9         96.78         79.63         7.78 o                         
  -9  -8   9         44.54         33.48         8.60 o                         
  -8  -8   9         79.56         61.28         7.53 o                         
  -7  -8   9          8.82         10.67         4.63 o                         
  -6  -8   9         20.25         28.49         4.76 o                         
  -5  -8   9          4.96          2.78         3.85 o                         
  -4  -8   9        412.40        452.19        10.84 o                         
  -3  -8   9        174.25        173.95         7.32 o                         
  -2  -8   9        158.14        155.64         6.16 o                         
  -1  -8   9        146.87        146.78         4.05 o                         
   0  -8   9          2.15          4.71         2.31 o                         
   1  -8   9        519.59        512.61         8.37 o                         
   2  -8   9        187.77        178.52         4.58 o                         
   3  -8   9        236.11        227.38         5.82 o                         
   4  -8   9        457.35        355.50        21.65 o                         
   5  -8   9        100.46        108.61        13.83 o                         
   6  -8   9         57.01         50.32         6.37 o                         
   7  -8   9         15.43         11.98         6.94 o                         
   8  -8   9          6.45         -8.47         8.47 o                         
  -9  -7   9        243.30        262.61        14.02 o                         
  -8  -7   9        280.24        303.53        11.19 o                         
  -7  -7   9         88.86         99.53         6.21 o                         
  -6  -7   9          0.03          0.47         3.50 o                         
  -5  -7   9          5.90          4.23         4.21 o                         
  -4  -7   9          1.12          0.90         2.84 o                         
  -3  -7   9        212.73        217.59         5.93 o                         
  -2  -7   9         32.61         34.93         2.89 o                         
  -1  -7   9        425.75        412.49         6.06 o                         
   0  -7   9       2147.34       2182.98        18.52 o                         
   1  -7   9         63.32         64.13         2.73 o                         
   2  -7   9         37.89         37.77         2.14 o                         
   3  -7   9        394.83        397.72         5.92 o                         
   4  -7   9        183.42        176.53         7.66 o                         
   5  -7   9        629.38        621.13        11.92 o                         
   6  -7   9        159.33        161.32         8.94 o                         
   7  -7   9          0.12         -5.89         5.89 o                         
   8  -7   9        117.23        124.59        10.29 o                         
 -10  -6   9         21.08         21.71         7.18 o                         
  -9  -6   9         64.07         70.52         6.56 o                         
  -8  -6   9         10.51         11.09         4.63 o                         
  -7  -6   9        213.23        222.27        14.12 o                         
  -6  -6   9        566.54        569.79        10.91 o                         
  -5  -6   9          0.02          2.49         2.83 o                         
  -4  -6   9        883.59        861.95        11.96 o                         
  -3  -6   9        609.04        612.80         9.34 o                         
  -2  -6   9         14.29         15.18         1.61 o                         
  -1  -6   9        625.54        618.46         9.08 o                         
   0  -6   9        707.30        721.68         6.95 o                         
   1  -6   9        514.76        499.52         5.58 o                         
   2  -6   9        350.30        354.03         6.37 o                         
   3  -6   9        135.37        126.98         3.63 o                         
   4  -6   9        184.41        172.06         4.10 o                         
   5  -6   9         14.23         14.69         2.52 o                         
   6  -6   9        344.48        335.59         7.45 o                         
   7  -6   9        131.77        146.16         8.01 o                         
   8  -6   9          1.16          9.99         9.57 o                         
   9  -6   9         21.01         41.63        11.66 o                         
 -10  -5   9         94.04         86.91         7.18 o                         
  -9  -5   9          6.19         -4.63         4.63 o                         
  -8  -5   9         20.29         18.59         4.33 o                         
  -7  -5   9          8.16          9.90         3.21 o                         
  -6  -5   9        758.66        762.50        12.84 o                         
  -5  -5   9        569.74        584.36         9.42 o                         
  -4  -5   9          0.21          1.64         1.34 o                         
  -3  -5   9        521.40        506.57         6.22 o                         
  -2  -5   9         28.44         25.30         1.54 o                         
  -1  -5   9        570.05        552.50         5.66 o                         
   0  -5   9         20.23         22.29         1.56 o                         
   1  -5   9         44.49         41.67         1.85 o                         
   2  -5   9        815.75        825.27         7.68 o                         
   3  -5   9        456.34        444.65         5.58 o                         
   4  -5   9         12.50         11.85         1.84 o                         
   5  -5   9          1.86          0.88         1.85 o                         
   6  -5   9          0.73          0.61         2.68 o                         
   7  -5   9        138.33        140.89         6.56 o                         
   8  -5   9         47.37         51.19         6.02 o                         
   9  -5   9          2.13         -6.66        10.82 o                         
 -11  -4   9         13.69         13.03         8.52 o                         
 -10  -4   9          1.17         -0.05         5.07 o                         
  -9  -4   9        130.19        143.46         8.78 o                         
  -8  -4   9         71.92         73.83         4.01 o                         
  -7  -4   9          6.39          4.05         1.89 o                         
  -6  -4   9        136.03        137.26         6.28 o                         
  -5  -4   9        378.00        375.27         5.71 o                         
  -4  -4   9        281.74        289.70         4.64 o                         
  -3  -4   9        296.88        297.78         3.97 o                         
  -2  -4   9          0.19          2.43         1.18 o                         
  -1  -4   9        473.04        476.05         5.14 o                         
   0  -4   9        400.53        377.07         4.43 o                         
   1  -4   9         12.74         14.28         1.41 o                         
   2  -4   9         57.59         62.53         2.48 o                         
   3  -4   9        411.77        399.14         5.11 o                         
   4  -4   9        285.96        285.84         4.54 o                         
   5  -4   9         57.77         63.18         2.89 o                         
   6  -4   9         45.24         42.30         3.27 o                         
   7  -4   9         27.10         26.77         3.45 o                         
   8  -4   9        150.06        150.45        11.13 o                         
   9  -4   9          4.46         -3.94         8.78 o                         
 -11  -3   9        188.17        207.02        19.75 o                         
 -10  -3   9         78.83         79.95        10.41 o                         
  -9  -3   9        262.65        251.95         7.03 o                         
  -8  -3   9         34.73         34.66         2.88 o                         
  -7  -3   9         61.87         62.76         3.81 o                         
  -6  -3   9         94.03         93.25         3.22 o                         
  -5  -3   9          1.47          2.11         1.41 o                         
  -4  -3   9         70.29         56.27         2.19 o                         
  -3  -3   9          0.59          3.77         1.31 o                         
  -2  -3   9          3.15          1.80         1.17 o                         
  -1  -3   9          0.79         -0.21         1.24 o                         
   0  -3   9         21.51         16.39         1.32 o                         
   1  -3   9         38.96         36.50         1.68 o                         
   2  -3   9        130.53        115.97         2.64 o                         
   3  -3   9          0.01         -0.25         1.27 o                         
   4  -3   9         40.84         39.75         2.04 o                         
   5  -3   9        532.14        519.51         7.04 o                         
   6  -3   9         17.95         20.38         3.03 o                         
   7  -3   9        151.70        152.26         7.40 o                         
   8  -3   9          5.18          5.25         4.45 o                         
   9  -3   9         45.41         40.61         5.94 o                         
 -11  -2   9         30.05         18.50         6.32 o                         
 -10  -2   9        137.70        136.66         6.96 o                         
  -9  -2   9          9.77          6.97         3.04 o                         
  -8  -2   9          8.40          8.50         2.35 o                         
  -7  -2   9        238.92        237.31         5.11 o                         
  -6  -2   9        357.39        353.24         5.35 o                         
  -5  -2   9        402.40        409.46         5.47 o                         
  -4  -2   9         77.31         66.82         2.51 o                         
  -3  -2   9        486.68        488.27         5.35 o                         
  -2  -2   9        114.38        117.02         2.66 o                         
  -1  -2   9         55.23         66.99         2.22 o                         
   0  -2   9          8.38         13.66         1.21 o                         
   1  -2   9        440.35        437.94         4.80 o                         
   2  -2   9         93.47         91.24         2.29 o                         
   3  -2   9        234.96        227.01         3.66 o                         
   4  -2   9          5.48          2.04         1.57 o                         
   5  -2   9        152.05        156.83         4.67 o                         
   6  -2   9         36.32         33.80         3.04 o                         
   7  -2   9        125.51        121.27         6.11 o                         
   8  -2   9         89.53         95.01         9.25 o                         
   9  -2   9         46.49         42.51         6.21 o                         
 -11  -1   9        101.51        102.71         7.78 o                         
 -10  -1   9         46.42         47.75         4.24 o                         
  -9  -1   9        155.14        158.51         6.10 o                         
  -8  -1   9        131.89        126.99         4.59 o                         
  -7  -1   9         82.34         96.81         4.15 o                         
  -6  -1   9        735.84        702.19         8.06 o                         
  -5  -1   9        185.04        157.04         4.34 o                         
  -4  -1   9          8.65         11.25         1.41 o                         
  -3  -1   9          0.22          0.34         1.17 o                         
  -2  -1   9          0.22          2.41         1.17 o                         
  -1  -1   9        978.63        923.66         7.81 o                         
   0  -1   9         63.55         54.79         2.89 o                         
   1  -1   9        166.52        164.70         3.56 o                         
   2  -1   9          2.69          1.77         1.44 o                         
   3  -1   9        145.96        139.08         4.12 o                         
   4  -1   9        281.23        264.26         4.32 o                         
   5  -1   9        399.11        387.35         5.72 o                         
   6  -1   9         13.77         10.73         2.36 o                         
   7  -1   9         58.27         57.83         6.49 o                         
   8  -1   9        167.39        186.86         9.49 o                         
   9  -1   9         88.29        100.99        10.07 o                         
 -11   0   9         57.17         59.95         8.44 o                         
 -10   0   9          0.13          2.37         3.78 o                         
  -9   0   9        103.70        109.96        10.40 o                         
  -8   0   9        120.76        141.01         5.47 o                         
  -7   0   9         52.42         61.15         2.99 o                         
  -6   0   9          0.65          3.54         1.68 o                         
  -5   0   9        337.30        300.88         4.54 o                         
  -4   0   9         78.13         65.06         2.37 o                         
  -3   0   9        320.54        343.49         4.18 o                         
  -2   0   9        509.43        504.82         5.08 o                         
  -1   0   9          0.04          0.89         1.26 o                         
   0   0   9       1825.57       1769.25        16.36 o                         
   1   0   9       1958.73       1876.60        21.04 o                         
   2   0   9         34.07         27.26         3.43 o                         
   3   0   9        440.19        421.45         8.11 o                         
   4   0   9        132.95        133.80         5.28 o                         
   5   0   9        362.09        355.55         7.58 o                         
   6   0   9          2.83         11.42         3.61 o                         
   7   0   9          8.54          7.75         3.05 o                         
   8   0   9         90.08        107.82         7.95 o                         
   9   0   9         52.82         58.69         9.13 o                         
 -11   1   9        150.37        162.33         9.25 o                         
 -10   1   9         25.56         23.54         4.26 o                         
  -9   1   9         46.45         45.52         3.94 o                         
  -8   1   9        150.09        147.03         5.49 o                         
  -7   1   9        135.85        155.20         5.40 o                         
  -6   1   9         34.36         18.26         2.21 o                         
  -5   1   9          2.69          1.37         1.52 o                         
  -4   1   9        612.40        541.21         5.95 o                         
  -3   1   9        703.09        680.46         8.27 o                         
  -2   1   9        127.90        129.74         2.76 o                         
  -1   1   9        627.66        609.95        13.90 o                         
   0   1   9        149.25        133.05         3.15 o                         
   1   1   9        156.00        131.81         3.99 o                         
   2   1   9       1274.42       1248.81        14.80 o                         
   3   1   9         13.89          9.74         2.11 o                         
   4   1   9        193.32        176.43         8.05 o                         
   5   1   9        250.74        258.73         5.09 o                         
   6   1   9        156.48        164.12         5.30 o                         
   7   1   9         32.66         28.63         6.01 o                         
   8   1   9          0.01          7.83         5.81 o                         
   9   1   9         44.77         45.53         6.40 o                         
 -11   2   9        347.69        356.25        10.79 o                         
 -10   2   9        218.41        231.81         8.39 o                         
  -9   2   9         72.38         65.02         4.55 o                         
  -8   2   9         87.65         90.74         5.61 o                         
  -7   2   9        343.19        323.29         6.26 o                         
  -6   2   9        426.16        441.38         6.53 o                         
  -5   2   9         13.23         10.09         1.76 o                         
  -4   2   9          4.15          5.37         1.53 o                         
  -3   2   9        943.23        893.79         8.80 o                         
  -2   2   9       4738.25       4805.90        35.04 o                         
  -1   2   9        271.81        263.26         5.28 o                         
   0   2   9        872.53        876.73        11.07 o                         
   1   2   9        279.35        293.45         5.63 o                         
   2   2   9          0.12         -1.59         1.91 o                         
   3   2   9        587.23        560.79         8.62 o                         
   4   2   9          0.05         -0.44         2.44 o                         
   5   2   9        120.59        122.11         4.94 o                         
   6   2   9        235.82        232.75         6.39 o                         
   7   2   9         44.92         58.84         8.31 o                         
   8   2   9        119.33        157.12        13.79 o                         
   9   2   9          5.70          2.34         6.21 o                         
 -11   3   9         90.77         98.99         7.49 o                         
 -10   3   9          0.06         -2.24         4.33 o                         
  -9   3   9        177.11        177.95         7.37 o                         
  -8   3   9          7.50          7.55         3.00 o                         
  -7   3   9         17.31         13.97         2.77 o                         
  -6   3   9        711.90        673.83         9.16 o                         
  -5   3   9         60.05         49.50         3.81 o                         
  -4   3   9         21.32         22.31         1.91 o                         
  -3   3   9        270.54        276.09         4.44 o                         
  -2   3   9         57.58         71.06         2.87 o                         
  -1   3   9       5293.56       5515.89        53.90 o                         
   0   3   9         33.51         48.05         3.09 o                         
   1   3   9          7.13          7.39         1.95 o                         
   2   3   9        400.14        404.00         6.87 o                         
   3   3   9         44.17         58.19         3.83 o                         
   4   3   9        673.47        627.43        11.13 o                         
   5   3   9         49.83         48.99         4.18 o                         
   6   3   9         45.91         49.66         7.92 o                         
   7   3   9        472.44        462.20        12.57 o                         
   8   3   9         14.61         16.34         5.39 o                         
 -11   4   9        214.45        210.81        14.78 o                         
 -10   4   9         70.46         68.48         5.51 o                         
  -9   4   9         43.33         50.44         5.17 o                         
  -8   4   9          1.81          5.61         3.30 o                         
  -7   4   9        127.78        131.18         5.51 o                         
  -6   4   9        454.44        436.95         7.28 o                         
  -5   4   9       1558.55       1527.66        28.17 o                         
  -4   4   9        252.63        241.72         4.54 o                         
  -3   4   9        346.71        351.18         5.12 o                         
  -2   4   9        798.66        757.58         8.05 o                         
  -1   4   9        212.66        189.56         3.37 o                         
   0   4   9          0.16          2.72         1.68 o                         
   1   4   9        108.63        105.71         3.73 o                         
   2   4   9         52.45         48.02         2.88 o                         
   3   4   9        255.68        250.87         5.72 o                         
   4   4   9        149.79        167.74         5.24 o                         
   5   4   9        139.31        142.68         8.17 o                         
   6   4   9          9.83         11.73        10.03 o                         
   7   4   9         12.24         11.89         4.90 o                         
   8   4   9         91.90         84.63         6.97 o                         
 -10   5   9         82.31         75.08         5.88 o                         
  -9   5   9        154.54        161.03         7.78 o                         
  -8   5   9         12.29         13.24         3.63 o                         
  -7   5   9          4.06          3.58         3.07 o                         
  -6   5   9        319.60        322.60         7.62 o                         
  -5   5   9        273.63        263.61         5.41 o                         
  -4   5   9         25.34         22.70         2.11 o                         
  -3   5   9         19.26         21.06         2.11 o                         
  -2   5   9        108.90        104.12         3.62 o                         
  -1   5   9         10.85          9.62         1.82 o                         
   0   5   9         19.33         26.11         2.35 o                         
   1   5   9        191.25        186.41         3.43 o                         
   2   5   9        118.85        106.49         4.42 o                         
   3   5   9        176.51        152.35         3.93 o                         
   4   5   9        109.19         84.56         4.64 o                         
   5   5   9         65.39         59.48         4.95 o                         
   6   5   9         37.22         24.40         6.14 o                         
   7   5   9          0.90          6.11         7.52 o                         
 -10   6   9         78.47         79.56         6.22 o                         
  -9   6   9        135.07        147.03         7.88 o                         
  -8   6   9         39.23         41.76         4.30 o                         
  -7   6   9         33.07         33.92         4.57 o                         
  -6   6   9         21.45         15.66         3.10 o                         
  -5   6   9        121.02        124.96         5.08 o                         
  -4   6   9          8.23          8.32         2.32 o                         
  -3   6   9          0.95          1.22         2.17 o                         
  -2   6   9        146.76        157.44         3.99 o                         
  -1   6   9         42.75         42.13         2.23 o                         
   0   6   9        100.15         91.76         3.06 o                         
   1   6   9        304.00        275.51         5.26 o                         
   2   6   9          9.08          3.56         2.11 o                         
   3   6   9         16.27         18.70         2.69 o                         
   4   6   9        128.16        133.25         5.82 o                         
   5   6   9          6.63          0.10         4.10 o                         
   6   6   9         28.65         32.60         8.67 o                         
   7   6   9          0.18          2.50        11.66 o                         
  -9   7   9         18.51         15.87         4.94 o                         
  -8   7   9        336.05        326.86         9.59 o                         
  -7   7   9          0.24         13.29         7.33 o                         
  -6   7   9         19.36         25.54         4.37 o                         
  -5   7   9        135.72        135.46         5.98 o                         
  -4   7   9         95.08         97.73         4.42 o                         
  -3   7   9         92.42         87.88         3.87 o                         
  -2   7   9         50.82         54.46         2.78 o                         
  -1   7   9        343.63        327.61         5.96 o                         
   0   7   9        248.89        244.41         5.15 o                         
   1   7   9         22.37         16.10         3.23 o                         
   2   7   9         14.40         13.23         2.76 o                         
   3   7   9         18.46         17.29         3.61 o                         
   4   7   9        202.75        219.85         8.31 o                         
   5   7   9         77.83         70.50         5.54 o                         
   6   7   9        165.91        208.97        21.65 o                         
  -8   8   9          7.77          8.92         4.78 o                         
  -7   8   9        146.35        145.98        11.70 o                         
  -6   8   9         17.89         15.72         3.73 o                         
  -5   8   9        117.89        132.13         6.97 o                         
  -4   8   9        119.73        118.25         5.06 o                         
  -3   8   9        284.89        285.22         6.18 o                         
  -2   8   9         42.84         45.39         3.04 o                         
  -1   8   9         20.92         16.58         3.09 o                         
   0   8   9         74.90         80.33         6.03 o                         
   1   8   9        282.02        272.14        12.65 o                         
   2   8   9         13.66          9.86         2.76 o                         
   3   8   9          0.23         -6.36         6.40 o                         
   4   8   9        116.33        117.78         5.43 o                         
   5   8   9         39.64         33.41         5.88 o                         
  -7   9   9        574.36        625.95        34.55 o                         
  -6   9   9          0.77          2.86         4.24 o                         
  -5   9   9          0.02         -0.47         3.50 o                         
  -4   9   9         29.56         26.74         3.62 o                         
  -3   9   9        174.61        169.20         5.55 o                         
  -2   9   9        128.07        136.25         4.59 o                         
  -1   9   9         45.25         46.96         5.43 o                         
   0   9   9         38.12         36.59        13.32 o                         
   1   9   9        216.39        244.77        13.50 o                         
   2   9   9         25.22         26.37         7.06 o                         
   3   9   9         51.45         35.48         7.65 o                         
  -5  10   9          1.59          0.25         5.56 o                         
  -4  10   9         25.43         22.15         4.21 o                         
  -3  10   9         59.08         72.16         4.99 o                         
  -2  10   9         59.29         71.82         8.18 o                         
  -1  10   9        166.90        161.42        12.79 o                         
   0  10   9          4.53         13.74        17.90 o                         
   1  10   9         97.18        124.54        20.40 o                         
  -1 -12  10          2.52          2.10        11.66 o                         
   0 -12  10          8.65         17.58         7.80 o                         
   1 -12  10        123.46        151.33        14.15 o                         
  -4 -11  10          4.38         14.57         6.13 o                         
  -3 -11  10        114.17        145.45        12.90 o                         
  -2 -11  10         53.38         50.33        11.66 o                         
  -1 -11  10         20.55         24.35        15.82 o                         
   0 -11  10          3.69         16.29         9.16 o                         
   1 -11  10        295.88        298.15        14.34 o                         
   2 -11  10          1.27          9.02         6.99 o                         
   3 -11  10         15.19          9.67         9.57 o                         
   4 -11  10         49.96         46.45         8.52 o                         
  -6 -10  10         58.61         61.95         7.18 o                         
  -5 -10  10          5.06          1.91         5.07 o                         
  -4 -10  10        130.53        160.64         9.35 o                         
  -3 -10  10         22.33         29.33        11.24 o                         
  -2 -10  10        435.25        459.42        11.84 o                         
  -1 -10  10        212.95        229.25        10.00 o                         
   0 -10  10         14.89         11.24         6.24 o                         
   1 -10  10        413.11        431.11        15.00 o                         
   2 -10  10          0.34          7.71         5.57 o                         
   3 -10  10        235.23        255.54        11.03 o                         
   4 -10  10         62.91         70.35         7.75 o                         
   5 -10  10        176.95        186.40        18.82 o                         
  -7  -9  10        182.18        227.76        18.14 o                         
  -6  -9  10        268.18        313.27        18.78 o                         
  -5  -9  10        111.27        133.87         8.78 o                         
  -4  -9  10         34.43         37.55         5.02 o                         
  -3  -9  10          7.40          3.75         4.61 o                         
  -2  -9  10         22.93         21.00         4.17 o                         
  -1  -9  10         59.46         57.06         4.74 o                         
   0  -9  10          4.40          4.14         3.13 o                         
   1  -9  10          3.61          2.21         2.88 o                         
   2  -9  10        913.82        907.25        16.92 o                         
   3  -9  10         14.89         16.36         4.47 o                         
   4  -9  10          0.78         -1.41         4.26 o                         
   5  -9  10        197.04        199.39        10.87 o                         
   6  -9  10         22.85          9.93         7.47 o                         
  -8  -8  10          3.58         15.51         6.21 o                         
  -7  -8  10          0.40          7.39         5.39 o                         
  -6  -8  10         17.35         13.92         4.95 o                         
  -5  -8  10        168.66        171.67         8.63 o                         
  -4  -8  10        242.06        255.23         9.05 o                         
  -3  -8  10          7.31          4.27         3.38 o                         
  -2  -8  10        178.22        173.80         7.11 o                         
  -1  -8  10        147.65        142.58         6.33 o                         
   0  -8  10          1.64          2.85         2.42 o                         
   1  -8  10        181.67        176.17         5.80 o                         
   2  -8  10        444.48        446.33         9.01 o                         
   3  -8  10        230.02        264.76        12.73 o                         
   4  -8  10        381.83        381.49        17.62 o                         
   5  -8  10         21.64          8.85         4.95 o                         
   6  -8  10         20.91         26.08         6.04 o                         
   7  -8  10          0.03         -3.05         6.25 o                         
  -9  -7  10        110.68        114.74         8.48 o                         
  -8  -7  10        208.08        205.44        10.55 o                         
  -7  -7  10        101.59        103.18         9.80 o                         
  -6  -7  10          9.23          5.35         4.27 o                         
  -5  -7  10        134.06        133.00         7.46 o                         
  -4  -7  10        220.65        235.21        13.58 o                         
  -3  -7  10        234.21        245.24         6.83 o                         
  -2  -7  10         52.24         55.43         2.77 o                         
  -1  -7  10          6.97          8.17         1.94 o                         
   0  -7  10        154.98        147.04         3.93 o                         
   1  -7  10         11.79          8.74         1.98 o                         
   2  -7  10         77.92         76.81         3.41 o                         
   3  -7  10         15.38         13.30         2.83 o                         
   4  -7  10        377.29        366.59         8.05 o                         
   5  -7  10         66.46         70.82         7.08 o                         
   6  -7  10          0.62         -0.11         4.76 o                         
   7  -7  10         39.18         28.99         6.64 o                         
   8  -7  10          0.08        -10.82        10.82 o                         
  -9  -6  10         50.07         54.34         6.56 o                         
  -8  -6  10          5.12          2.81         4.90 o                         
  -7  -6  10         43.46         45.44         5.11 o                         
  -6  -6  10         27.74         35.68         5.20 o                         
  -5  -6  10        139.66        153.21         8.17 o                         
  -4  -6  10         33.56         32.60         3.13 o                         
  -3  -6  10        227.94        235.46         4.23 o                         
  -2  -6  10        453.13        464.66         6.29 o                         
  -1  -6  10       1068.25       1071.08         9.90 o                         
   0  -6  10        243.07        241.58         5.71 o                         
   1  -6  10         71.39         71.81         4.46 o                         
   2  -6  10         70.17         69.90         3.03 o                         
   3  -6  10          5.48          5.21         2.09 o                         
   4  -6  10          7.06          3.43         2.40 o                         
   5  -6  10        373.76        370.16         7.70 o                         
   6  -6  10         87.33         74.36         5.29 o                         
   7  -6  10         10.97          6.35         6.99 o                         
   8  -6  10         11.90          0.00        10.82 o                         
 -10  -5  10        152.15        154.68        15.27 o                         
  -9  -5  10        141.87        157.06        13.08 o                         
  -8  -5  10         39.28         38.68         5.24 o                         
  -7  -5  10         44.28         46.76         4.36 o                         
  -6  -5  10         40.61         36.76         3.73 o                         
  -5  -5  10        364.32        351.49         5.23 o                         
  -4  -5  10        141.01        148.41         4.04 o                         
  -3  -5  10         39.97         37.93         2.02 o                         
  -2  -5  10          8.55         10.05         2.00 o                         
  -1  -5  10        139.08        133.02         3.29 o                         
   0  -5  10          0.19         -0.85         1.43 o                         
   1  -5  10         18.38         17.56         1.71 o                         
   2  -5  10         13.63         15.93         1.88 o                         
   3  -5  10         11.43         16.18         1.98 o                         
   4  -5  10        431.82        397.46         5.92 o                         
   5  -5  10          2.90          4.24         2.93 o                         
   6  -5  10         63.10         63.21         5.49 o                         
   7  -5  10         69.56         74.47         5.26 o                         
   8  -5  10          8.22         24.66         8.57 o                         
 -10  -4  10         18.43         25.09         6.00 o                         
  -9  -4  10         13.55          9.44         4.81 o                         
  -8  -4  10        349.26        354.20         9.45 o                         
  -7  -4  10        100.05        105.11         4.63 o                         
  -6  -4  10        204.51        204.12         4.85 o                         
  -5  -4  10         41.33         43.28         2.46 o                         
  -4  -4  10        239.99        243.92         4.17 o                         
  -3  -4  10        363.47        369.05         4.95 o                         
  -2  -4  10          0.23         -1.41         1.41 o                         
  -1  -4  10        158.05        174.29         3.47 o                         
   0  -4  10        368.78        359.72         4.62 o                         
   1  -4  10         33.15         28.14         1.95 o                         
   2  -4  10         26.38         29.43         1.97 o                         
   3  -4  10         32.93         36.06         2.13 o                         
   4  -4  10         93.02         94.24         4.67 o                         
   5  -4  10        591.00        594.51        11.53 o                         
   6  -4  10          2.74          2.66         2.91 o                         
   7  -4  10          0.57          2.40         4.03 o                         
   8  -4  10         29.00         24.74         5.69 o                         
   9  -4  10          0.43          5.00        13.32 o                         
 -11  -3  10         34.94         20.81        12.49 o                         
 -10  -3  10         81.72         88.55         7.18 o                         
  -9  -3  10          7.41          0.92         4.52 o                         
  -8  -3  10         39.81         47.63         3.50 o                         
  -7  -3  10        470.24        454.70         7.60 o                         
  -6  -3  10         34.93         33.44         2.30 o                         
  -5  -3  10          0.00          0.27         1.70 o                         
  -4  -3  10        706.95        649.65         7.03 o                         
  -3  -3  10        264.78        249.88         4.11 o                         
  -2  -3  10          8.14         17.92         1.58 o                         
  -1  -3  10         13.18         13.41         1.40 o                         
   0  -3  10          0.32          1.63         1.18 o                         
   1  -3  10       1328.63       1294.81        12.94 o                         
   2  -3  10         15.69         14.75         1.76 o                         
   3  -3  10        170.00        162.68         3.57 o                         
   4  -3  10          9.96          8.49         1.86 o                         
   5  -3  10         16.37         17.93         2.52 o                         
   6  -3  10        296.66        280.66         6.99 o                         
   7  -3  10        360.26        363.66        11.15 o                         
   8  -3  10          7.37          8.24         5.24 o                         
   9  -3  10         22.71         -4.40         7.99 o                         
 -11  -2  10        519.05        588.13        21.19 o                         
 -10  -2  10         89.96         94.39         7.58 o                         
  -9  -2  10        187.58        205.22         6.83 o                         
  -8  -2  10          5.37          7.20         3.69 o                         
  -7  -2  10        225.99        235.69         7.47 o                         
  -6  -2  10        239.55        260.18         7.74 o                         
  -5  -2  10         23.93         27.56         2.10 o                         
  -4  -2  10        110.39        102.24         3.18 o                         
  -3  -2  10        265.79        209.59         3.90 o                         
  -2  -2  10        718.98        709.34         7.16 o                         
  -1  -2  10         35.79         45.12         1.97 o                         
   0  -2  10        206.23        194.42         3.21 o                         
   1  -2  10         72.06         66.97         3.19 o                         
   2  -2  10       1017.67        969.66        15.70 o                         
   3  -2  10       1420.84       1408.15        13.66 o                         
   4  -2  10         58.65         60.15         3.20 o                         
   5  -2  10        331.87        314.71         6.99 o                         
   6  -2  10        580.18        596.27        12.60 o                         
   7  -2  10         17.04          5.75         4.68 o                         
   8  -2  10         45.58         47.48         6.21 o                         
   9  -2  10         11.74         -3.27         7.93 o                         
 -11  -1  10        199.07        218.59        16.23 o                         
 -10  -1  10        437.47        443.26        12.96 o                         
  -9  -1  10          9.86          9.31         3.65 o                         
  -8  -1  10        234.00        219.56         6.40 o                         
  -7  -1  10         32.51         41.73         3.16 o                         
  -6  -1  10        500.35        509.06         7.21 o                         
  -5  -1  10         26.76         43.73         2.24 o                         
  -4  -1  10         37.36         23.32         1.82 o                         
  -3  -1  10         16.70         20.35         1.78 o                         
  -2  -1  10        541.08        523.11         6.27 o
[truncated: 106,921 more chars]
